# Supplementary material for: Crystal structures, DFT studies and UV–visible absorption spectra of two anthracenyl chalcone derivatives
Source: Acta Crystallogr E Crystallogr Commun. 2018 Sep 28;74(Pt 10):1491–6. doi: 10.1107/S2056989018013087 (PMC6176452; doi:10.1107/S2056989018013087)
Supplement: Supplementary file 1 [file e-74-01491-sup1.cif]

##############################################################################
#                                                                            #
# This CIF contains the data in a paper accepted for publication in          #
# Acta Crystallographica Section E. It conforms to the requirements of       #
# Notes for Authors for Acta Crystallographica Section E, and has been       #
# peer reviewed under the auspices of the IUCr Commission on Journals.       #
#                                                                            #
# Full details of the Crystallographic Information File format               #
# are given in the paper "The Crystallographic Information File (CIF):       #
# a New Standard Archive File for Crystallography" by S. R. Hall, F. H.      #
# Allen and I. D. Brown [Acta Cryst. (1991), A47, 655-685].                  #
#                                                                            #
# The current version of the core CIF dictionary is obtainable from          #
# ftp://ftp.iucr.org/pub/cif_core.dic.                                       #
#                                                                            #
# Software is freely available for graphical display of the structure(s)     #
# in this CIF. For information consult the CIF software page                 #
# http://www.iucr.org/resources/cif/software.                                #
#                                                                            #
# This file may be used for bona fide research purposes within the           #
# scientific community so long as proper attribution is given to the journal # 
# article from which it was obtained.                                        #
#                                                                            #
##############################################################################
data_I
_audit_creation_method     'SHELXL-2014/7'
_database_code_depnum_ccdc_archive     'CCDC 1824549'
_chemical_name_systematic
;
(<i>E</i>)-1-(Anthracen-9-yl)-3-(3<i>H</i>-indol-2-yl)prop-2-en-1-one
;
_chemical_name_common     ?
_chemical_formula_moiety     'C25 H17 N O'
_chemical_formula_sum     'C25 H17 N O'
_chemical_formula_iupac     'C25 H17 N O'
_chemical_formula_weight     347.39
_chemical_melting_point     ?
_space_group_crystal_system     triclinic
_space_group_name_H-M_alt     'P -1'
_space_group_name_Hall     '-P 1'
loop_
    _space_group_symop_operation_xyz
    'x, y, z'
    '-x, -y, -z'
_cell_length_a     8.542(2)
_cell_length_b     9.500(3)
_cell_length_c     11.521(3)
_cell_angle_alpha     100.315(6)
_cell_angle_beta     98.456(6)
_cell_angle_gamma     103.336(6)
_cell_volume     877.5(4)
_cell_formula_units_Z     2
_cell_measurement_reflns_used     1617
_cell_measurement_theta_min     2.50
_cell_measurement_theta_max     19.32
_cell_measurement_temperature     296(2)
_exptl_crystal_description     'plate'
_exptl_crystal_colour     'brown'
_exptl_crystal_size_max     0.332
_exptl_crystal_size_mid     0.142
_exptl_crystal_size_min     0.066
_exptl_crystal_density_diffrn     1.315
_exptl_crystal_density_meas     ?
_exptl_crystal_density_method     ?
_exptl_crystal_F_000     364
_exptl_absorpt_coefficient_mu     0.080
_exptl_absorpt_correction_type     multi-scan
_exptl_absorpt_process_details
;
(<i>SADABS</i>; Bruker, 2009)
;
_exptl_absorpt_correction_T_min     0.8909
_exptl_absorpt_correction_T_max     0.9638
_exptl_special_details
;
 The following wavelength and cell were deduced by SADABS from the
 direction cosines etc. They are given here for emergency use only:
 CELL 0.71103    8.587    9.545   11.572  100.259   98.429  103.381
;
_diffrn_ambient_temperature     296(2)
_diffrn_source     'fine-focus sealed tube'
_diffrn_radiation_type     MoK\a
_diffrn_radiation_wavelength     0.71073
_diffrn_measurement_device_type     'Bruker SMART APEXII Duo CCD'
_diffrn_measurement_method     '\f and \w scans'
_diffrn_detector_area_resol_mean     ?
_diffrn_reflns_number     23662
_diffrn_reflns_av_R_equivalents     0.0791
_diffrn_reflns_av_unetI/netI     0.0712
_diffrn_reflns_theta_min     1.832
_diffrn_reflns_theta_max     27.687
_diffrn_reflns_theta_full     25.242
_diffrn_measured_fraction_theta_max     0.996
_diffrn_measured_fraction_theta_full     1.000
_diffrn_reflns_limit_h_min     -11
_diffrn_reflns_limit_h_max     11
_diffrn_reflns_limit_k_min     -12
_diffrn_reflns_limit_k_max     12
_diffrn_reflns_limit_l_min     -15
_diffrn_reflns_limit_l_max     15
_refine_special_details     ?
_reflns_number_total     4086
_reflns_number_gt     1878
_reflns_threshold_expression     'I > 2\s(I)'
_refine_ls_structure_factor_coef     Fsqd
_refine_ls_matrix_type     full
_refine_ls_R_factor_all     0.1505
_refine_ls_R_factor_gt     0.0610
_refine_ls_wR_factor_gt     0.1397
_refine_ls_wR_factor_ref     0.1773
_refine_ls_goodness_of_fit_ref     1.009
_refine_ls_restrained_S_all     1.009
_refine_ls_number_reflns     4086
_refine_ls_number_parameters     248
_refine_ls_number_restraints     0
_refine_ls_hydrogen_treatment     mixed
_refine_ls_weighting_scheme     calc
_refine_ls_weighting_details
                      'w=1/[\s^2^(Fo^2^)+(0.0757P)^2^] where P=(Fo^2^+2Fc^2^)/3'
_atom_sites_solution_hydrogens     mixed
_atom_sites_solution_primary     direct
_atom_sites_solution_secondary     ?
_refine_ls_shift/su_max     0.000
_refine_ls_shift/su_mean     0.000
_refine_diff_density_max     0.192
_refine_diff_density_min     -0.162
_refine_ls_extinction_method     none
_refine_ls_extinction_coef     .
loop_
    _atom_type_symbol
    _atom_type_description
    _atom_type_scat_dispersion_real
    _atom_type_scat_dispersion_imag
    _atom_type_scat_source
    'C' 'C' 0.0033 0.0016
                         'International Tables Vol C Tables 4.2.6.8 and 6.1.1.4'
    'H' 'H' 0.0000 0.0000
                         'International Tables Vol C Tables 4.2.6.8 and 6.1.1.4'
    'N' 'N' 0.0061 0.0033
                         'International Tables Vol C Tables 4.2.6.8 and 6.1.1.4'
    'O' 'O' 0.0106 0.0060
                         'International Tables Vol C Tables 4.2.6.8 and 6.1.1.4'
_computing_data_collection
;
APEX2 (Bruker, 2009)
;
_computing_cell_refinement
;
SAINT (Bruker, 2009)
;
_computing_data_reduction
;
SAINT (Bruker, 2009)
;
_computing_structure_solution
;
SHELXTL (Sheldrick, 2008)
;
_computing_structure_refinement
;
<i>SHELXL2014/7</i> (Sheldrick, 2015)
;
_computing_molecular_graphics
;
SHELXTL (Sheldrick, 2008)
;
_computing_publication_material
;
SHELXTL  (Sheldrick, 2008) and PLATON (Spek, 2009)
;
loop_
    _atom_site_type_symbol
    _atom_site_label
    _atom_site_fract_x
    _atom_site_fract_y
    _atom_site_fract_z
    _atom_site_U_iso_or_equiv
    _atom_site_adp_type
    _atom_site_calc_flag
    _atom_site_occupancy
    _atom_site_disorder_assembly
    _atom_site_disorder_group
    N N1 0.1118(2) 0.3227(2) 0.46075(17) 0.0521(5) Uani d 1 . .
    H H1A 0.029(4) 0.225(3) 0.440(3) 0.120(11) Uiso d 1 . .
    O O1 0.1474(2) -0.08316(18) 0.69408(16) 0.0727(6) Uani d 1 . .
    C C1 0.5129(3) 0.0493(2) 0.8102(2) 0.0464(6) Uani d 1 . .
    C C2 0.5257(3) -0.0546(3) 0.7111(2) 0.0638(7) Uani d 1 . .
    H H2A 0.4392 -0.0897 0.6452 0.077 Uiso calc 1 . .
    C C3 0.6616(4) -0.1046(3) 0.7097(3) 0.0748(8) Uani d 1 . .
    H H3A 0.6675 -0.1724 0.6424 0.090 Uiso calc 1 . .
    C C4 0.7930(3) -0.0563(3) 0.8075(3) 0.0738(8) Uani d 1 . .
    H H4A 0.8847 -0.0933 0.8060 0.089 Uiso calc 1 . .
    C C5 0.7867(3) 0.0448(3) 0.9049(3) 0.0643(7) Uani d 1 . .
    H H5A 0.8750 0.0775 0.9696 0.077 Uiso calc 1 . .
    C C6 0.6482(3) 0.1010(3) 0.9093(2) 0.0500(6) Uani d 1 . .
    C C7 0.6383(3) 0.2053(3) 1.0069(2) 0.0585(7) Uani d 1 . .
    H H7A 0.7270 0.2394 1.0713 0.070 Uiso calc 1 . .
    C C8 0.5036(3) 0.2610(2) 1.0133(2) 0.0507(6) Uani d 1 . .
    C C9 0.4962(3) 0.3661(3) 1.1128(2) 0.0661(7) Uani d 1 . .
    H H9A 0.5863 0.4026 1.1760 0.079 Uiso calc 1 . .
    C C10 0.3595(4) 0.4164(3) 1.1192(2) 0.0740(8) Uani d 1 . .
    H H10A 0.3573 0.4873 1.1856 0.089 Uiso calc 1 . .
    C C11 0.2231(4) 0.3603(3) 1.0251(2) 0.0670(7) Uani d 1 . .
    H H11A 0.1291 0.3927 1.0305 0.080 Uiso calc 1 . .
    C C12 0.2252(3) 0.2595(3) 0.9262(2) 0.0542(6) Uani d 1 . .
    H H12A 0.1330 0.2245 0.8647 0.065 Uiso calc 1 . .
    C C13 0.3654(3) 0.2069(2) 0.91520(19) 0.0456(6) Uani d 1 . .
    C C14 0.3744(3) 0.1041(2) 0.81509(19) 0.0450(6) Uani d 1 . .
    C C15 0.2306(3) 0.0455(3) 0.7113(2) 0.0511(6) Uani d 1 . .
    C C16 0.1929(3) 0.1394(3) 0.6318(2) 0.0578(7) Uani d 1 . .
    H H16A 0.0974 0.1018 0.5734 0.069 Uiso calc 1 . .
    C C17 0.2810(3) 0.2731(3) 0.6344(2) 0.0512(6) Uani d 1 . .
    H H17A 0.3750 0.3112 0.6943 0.061 Uiso calc 1 . .
    C C18 0.2472(3) 0.3663(3) 0.5544(2) 0.0496(6) Uani d 1 . .
    C C19 0.3340(3) 0.5069(3) 0.5521(2) 0.0552(7) Uani d 1 . .
    H H19A 0.4298 0.5625 0.6057 0.066 Uiso calc 1 . .
    C C20 0.2550(3) 0.5523(3) 0.4566(2) 0.0518(6) Uani d 1 . .
    C C21 0.2817(3) 0.6796(3) 0.4082(2) 0.0659(8) Uani d 1 . .
    H H21A 0.3726 0.7595 0.4423 0.079 Uiso calc 1 . .
    C C22 0.1735(4) 0.6848(3) 0.3112(3) 0.0679(8) Uani d 1 . .
    H H22A 0.1904 0.7692 0.2795 0.081 Uiso calc 1 . .
    C C23 0.0375(4) 0.5655(3) 0.2584(2) 0.0733(8) Uani d 1 . .
    H H23A -0.0341 0.5721 0.1917 0.088 Uiso calc 1 . .
    C C24 0.0059(3) 0.4386(3) 0.3016(2) 0.0592(7) Uani d 1 . .
    H H24A -0.0848 0.3591 0.2659 0.071 Uiso calc 1 . .
    C C25 0.1152(3) 0.4350(3) 0.4005(2) 0.0500(6) Uani d 1 . .
loop_
    _atom_site_aniso_label
    _atom_site_aniso_U_11
    _atom_site_aniso_U_22
    _atom_site_aniso_U_33
    _atom_site_aniso_U_12
    _atom_site_aniso_U_13
    _atom_site_aniso_U_23
    N1 0.0520(12) 0.0517(13) 0.0477(12) 0.0149(10) -0.0024(10) 0.0073(10)
    O1 0.0678(12) 0.0495(11) 0.0815(13) 0.0003(9) -0.0138(10) 0.0080(9)
    C1 0.0471(14) 0.0451(13) 0.0460(14) 0.0126(11) 0.0020(11) 0.0126(11)
    C2 0.0585(17) 0.0599(16) 0.0684(18) 0.0203(13) 0.0026(14) 0.0043(14)
    C3 0.080(2) 0.0659(18) 0.080(2) 0.0282(16) 0.0186(18) 0.0053(15)
    C4 0.0623(19) 0.0707(19) 0.099(2) 0.0304(15) 0.0174(18) 0.0289(18)
    C5 0.0483(16) 0.0729(18) 0.075(2) 0.0183(13) 0.0031(14) 0.0303(16)
    C6 0.0478(14) 0.0496(14) 0.0516(15) 0.0127(11) 0.0006(12) 0.0165(12)
    C7 0.0502(15) 0.0668(17) 0.0497(16) 0.0084(12) -0.0084(12) 0.0147(13)
    C8 0.0534(15) 0.0484(14) 0.0424(14) 0.0075(11) -0.0014(12) 0.0066(11)
    C9 0.0693(19) 0.0733(18) 0.0418(16) 0.0098(15) -0.0038(13) 0.0009(13)
    C10 0.096(2) 0.0666(18) 0.0500(17) 0.0184(16) 0.0105(17) -0.0047(14)
    C11 0.0762(19) 0.0655(17) 0.0626(18) 0.0295(14) 0.0132(15) 0.0089(15)
    C12 0.0552(15) 0.0560(15) 0.0477(15) 0.0168(12) -0.0032(12) 0.0098(12)
    C13 0.0511(14) 0.0417(13) 0.0409(13) 0.0114(11) 0.0009(11) 0.0092(11)
    C14 0.0472(14) 0.0405(13) 0.0410(14) 0.0094(10) -0.0038(11) 0.0061(11)
    C15 0.0528(15) 0.0464(15) 0.0492(15) 0.0140(12) -0.0008(12) 0.0055(12)
    C16 0.0595(16) 0.0549(16) 0.0466(15) 0.0095(13) -0.0127(12) 0.0057(12)
    C17 0.0494(14) 0.0595(16) 0.0372(13) 0.0127(12) -0.0057(11) 0.0054(11)
    C18 0.0474(14) 0.0586(16) 0.0384(13) 0.0149(11) -0.0006(11) 0.0055(12)
    C19 0.0507(15) 0.0568(16) 0.0472(15) 0.0039(12) 0.0043(12) 0.0014(12)
    C20 0.0602(15) 0.0535(15) 0.0409(14) 0.0165(12) 0.0084(12) 0.0081(12)
    C21 0.0749(19) 0.0565(17) 0.0635(18) 0.0122(13) 0.0173(15) 0.0099(14)
    C22 0.089(2) 0.0629(18) 0.0635(18) 0.0300(16) 0.0211(17) 0.0262(15)
    C23 0.083(2) 0.090(2) 0.0588(18) 0.0460(18) 0.0058(16) 0.0216(17)
    C24 0.0608(16) 0.0623(17) 0.0525(16) 0.0232(13) -0.0049(13) 0.0113(13)
    C25 0.0566(15) 0.0505(14) 0.0469(14) 0.0231(12) 0.0088(12) 0.0104(12)
_geom_special_details
;
 All esds (except the esd in the dihedral angle between two l.s. planes)
 are estimated using the full covariance matrix.  The cell esds are taken
 into account individually in the estimation of esds in distances, angles
 and torsion angles; correlations between esds in cell parameters are only
 used when they are defined by crystal symmetry.  An approximate (isotropic)
 treatment of cell esds is used for estimating esds involving l.s. planes.
;
loop_
    _geom_bond_atom_site_label_1
    _geom_bond_atom_site_label_2
    _geom_bond_site_symmetry_2
    _geom_bond_distance
    _geom_bond_publ_flag
    N1 C25 . 1.370(3) ?
    N1 C18 . 1.387(3) ?
    N1 H1A . 0.99(3) ?
    O1 C15 . 1.229(3) ?
    C1 C14 . 1.403(3) ?
    C1 C2 . 1.405(3) ?
    C1 C6 . 1.425(3) ?
    C2 C3 . 1.353(3) ?
    C2 H2A . 0.9300 ?
    C3 C4 . 1.395(4) ?
    C3 H3A . 0.9300 ?
    C4 C5 . 1.357(4) ?
    C4 H4A . 0.9300 ?
    C5 C6 . 1.409(3) ?
    C5 H5A . 0.9300 ?
    C6 C7 . 1.386(3) ?
    C7 C8 . 1.380(3) ?
    C7 H7A . 0.9300 ?
    C8 C9 . 1.398(3) ?
    C8 C13 . 1.433(3) ?
    C9 C10 . 1.366(4) ?
    C9 H9A . 0.9300 ?
    C10 C11 . 1.397(4) ?
    C10 H10A . 0.9300 ?
    C11 C12 . 1.356(3) ?
    C11 H11A . 0.9300 ?
    C12 C13 . 1.414(3) ?
    C12 H12A . 0.9300 ?
    C13 C14 . 1.395(3) ?
    C14 C15 . 1.504(3) ?
    C15 C16 . 1.441(3) ?
    C16 C17 . 1.311(3) ?
    C16 H16A . 0.9300 ?
    C17 C18 . 1.431(3) ?
    C17 H17A . 0.9300 ?
    C18 C19 . 1.377(3) ?
    C19 C20 . 1.392(3) ?
    C19 H19A . 0.9300 ?
    C20 C21 . 1.406(3) ?
    C20 C25 . 1.410(3) ?
    C21 C22 . 1.357(4) ?
    C21 H21A . 0.9300 ?
    C22 C23 . 1.394(4) ?
    C22 H22A . 0.9300 ?
    C23 C24 . 1.370(4) ?
    C23 H23A . 0.9300 ?
    C24 C25 . 1.374(3) ?
    C24 H24A . 0.9300 ?
loop_
    _geom_angle_atom_site_label_1
    _geom_angle_atom_site_label_2
    _geom_angle_atom_site_label_3
    _geom_angle_site_symmetry_1
    _geom_angle_site_symmetry_3
    _geom_angle
    _geom_angle_publ_flag
    C25 N1 C18 . . 108.5(2) ?
    C25 N1 H1A . . 126.2(18) ?
    C18 N1 H1A . . 125.3(18) ?
    C14 C1 C2 . . 123.0(2) ?
    C14 C1 C6 . . 119.2(2) ?
    C2 C1 C6 . . 117.8(2) ?
    C3 C2 C1 . . 121.2(3) ?
    C3 C2 H2A . . 119.4 ?
    C1 C2 H2A . . 119.4 ?
    C2 C3 C4 . . 121.1(3) ?
    C2 C3 H3A . . 119.5 ?
    C4 C3 H3A . . 119.5 ?
    C5 C4 C3 . . 119.8(3) ?
    C5 C4 H4A . . 120.1 ?
    C3 C4 H4A . . 120.1 ?
    C4 C5 C6 . . 120.9(3) ?
    C4 C5 H5A . . 119.5 ?
    C6 C5 H5A . . 119.5 ?
    C7 C6 C5 . . 122.4(2) ?
    C7 C6 C1 . . 118.4(2) ?
    C5 C6 C1 . . 119.2(2) ?
    C8 C7 C6 . . 123.3(2) ?
    C8 C7 H7A . . 118.3 ?
    C6 C7 H7A . . 118.3 ?
    C7 C8 C9 . . 122.3(2) ?
    C7 C8 C13 . . 118.6(2) ?
    C9 C8 C13 . . 119.1(2) ?
    C10 C9 C8 . . 121.5(2) ?
    C10 C9 H9A . . 119.3 ?
    C8 C9 H9A . . 119.3 ?
    C9 C10 C11 . . 119.4(2) ?
    C9 C10 H10A . . 120.3 ?
    C11 C10 H10A . . 120.3 ?
    C12 C11 C10 . . 121.2(3) ?
    C12 C11 H11A . . 119.4 ?
    C10 C11 H11A . . 119.4 ?
    C11 C12 C13 . . 121.1(2) ?
    C11 C12 H12A . . 119.5 ?
    C13 C12 H12A . . 119.5 ?
    C14 C13 C12 . . 123.3(2) ?
    C14 C13 C8 . . 118.9(2) ?
    C12 C13 C8 . . 117.7(2) ?
    C13 C14 C1 . . 121.6(2) ?
    C13 C14 C15 . . 119.8(2) ?
    C1 C14 C15 . . 118.6(2) ?
    O1 C15 C16 . . 120.5(2) ?
    O1 C15 C14 . . 119.5(2) ?
    C16 C15 C14 . . 120.0(2) ?
    C17 C16 C15 . . 125.9(2) ?
    C17 C16 H16A . . 117.0 ?
    C15 C16 H16A . . 117.0 ?
    C16 C17 C18 . . 126.6(2) ?
    C16 C17 H17A . . 116.7 ?
    C18 C17 H17A . . 116.7 ?
    C19 C18 N1 . . 107.9(2) ?
    C19 C18 C17 . . 129.5(2) ?
    N1 C18 C17 . . 122.6(2) ?
    C18 C19 C20 . . 108.9(2) ?
    C18 C19 H19A . . 125.5 ?
    C20 C19 H19A . . 125.5 ?
    C19 C20 C21 . . 136.1(2) ?
    C19 C20 C25 . . 106.4(2) ?
    C21 C20 C25 . . 117.5(2) ?
    C22 C21 C20 . . 119.4(2) ?
    C22 C21 H21A . . 120.3 ?
    C20 C21 H21A . . 120.3 ?
    C21 C22 C23 . . 121.0(3) ?
    C21 C22 H22A . . 119.5 ?
    C23 C22 H22A . . 119.5 ?
    C24 C23 C22 . . 122.1(3) ?
    C24 C23 H23A . . 119.0 ?
    C22 C23 H23A . . 119.0 ?
    C23 C24 C25 . . 116.5(2) ?
    C23 C24 H24A . . 121.8 ?
    C25 C24 H24A . . 121.8 ?
    N1 C25 C24 . . 128.1(2) ?
    N1 C25 C20 . . 108.3(2) ?
    C24 C25 C20 . . 123.6(2) ?
loop_
    _geom_torsion_atom_site_label_1
    _geom_torsion_atom_site_label_2
    _geom_torsion_atom_site_label_3
    _geom_torsion_atom_site_label_4
    _geom_torsion_site_symmetry_1
    _geom_torsion_site_symmetry_2
    _geom_torsion_site_symmetry_3
    _geom_torsion_site_symmetry_4
    _geom_torsion
    _geom_torsion_publ_flag
    C14 C1 C2 C3 . . . . 179.9(2) ?
    C6 C1 C2 C3 . . . . 0.2(4) ?
    C1 C2 C3 C4 . . . . 0.9(4) ?
    C2 C3 C4 C5 . . . . -1.4(4) ?
    C3 C4 C5 C6 . . . . 0.6(4) ?
    C4 C5 C6 C7 . . . . -179.4(2) ?
    C4 C5 C6 C1 . . . . 0.5(4) ?
    C14 C1 C6 C7 . . . . -0.7(3) ?
    C2 C1 C6 C7 . . . . 179.0(2) ?
    C14 C1 C6 C5 . . . . 179.36(19) ?
    C2 C1 C6 C5 . . . . -1.0(3) ?
    C5 C6 C7 C8 . . . . -179.6(2) ?
    C1 C6 C7 C8 . . . . 0.4(4) ?
    C6 C7 C8 C9 . . . . 179.9(2) ?
    C6 C7 C8 C13 . . . . 1.1(4) ?
    C7 C8 C9 C10 . . . . -177.8(2) ?
    C13 C8 C9 C10 . . . . 1.0(4) ?
    C8 C9 C10 C11 . . . . 0.9(4) ?
    C9 C10 C11 C12 . . . . -1.6(4) ?
    C10 C11 C12 C13 . . . . 0.4(4) ?
    C11 C12 C13 C14 . . . . -179.6(2) ?
    C11 C12 C13 C8 . . . . 1.4(3) ?
    C7 C8 C13 C14 . . . . -2.3(3) ?
    C9 C8 C13 C14 . . . . 178.8(2) ?
    C7 C8 C13 C12 . . . . 176.7(2) ?
    C9 C8 C13 C12 . . . . -2.1(3) ?
    C12 C13 C14 C1 . . . . -176.9(2) ?
    C8 C13 C14 C1 . . . . 2.1(3) ?
    C12 C13 C14 C15 . . . . 0.8(3) ?
    C8 C13 C14 C15 . . . . 179.82(19) ?
    C2 C1 C14 C13 . . . . 179.7(2) ?
    C6 C1 C14 C13 . . . . -0.6(3) ?
    C2 C1 C14 C15 . . . . 2.0(3) ?
    C6 C1 C14 C15 . . . . -178.34(19) ?
    C13 C14 C15 O1 . . . . -108.1(3) ?
    C1 C14 C15 O1 . . . . 69.6(3) ?
    C13 C14 C15 C16 . . . . 72.7(3) ?
    C1 C14 C15 C16 . . . . -109.5(2) ?
    O1 C15 C16 C17 . . . . -173.4(2) ?
    C14 C15 C16 C17 . . . . 5.7(4) ?
    C15 C16 C17 C18 . . . . 178.5(2) ?
    C25 N1 C18 C19 . . . . 0.3(3) ?
    C25 N1 C18 C17 . . . . -179.3(2) ?
    C16 C17 C18 C19 . . . . -180.0(2) ?
    C16 C17 C18 N1 . . . . -0.5(4) ?
    N1 C18 C19 C20 . . . . -0.5(3) ?
    C17 C18 C19 C20 . . . . 179.0(2) ?
    C18 C19 C20 C21 . . . . -179.9(3) ?
    C18 C19 C20 C25 . . . . 0.6(3) ?
    C19 C20 C21 C22 . . . . -179.4(3) ?
    C25 C20 C21 C22 . . . . 0.1(3) ?
    C20 C21 C22 C23 . . . . -0.6(4) ?
    C21 C22 C23 C24 . . . . 0.4(4) ?
    C22 C23 C24 C25 . . . . 0.3(4) ?
    C18 N1 C25 C24 . . . . 179.5(2) ?
    C18 N1 C25 C20 . . . . 0.1(2) ?
    C23 C24 C25 N1 . . . . 180.0(2) ?
    C23 C24 C25 C20 . . . . -0.7(4) ?
    C19 C20 C25 N1 . . . . -0.4(3) ?
    C21 C20 C25 N1 . . . . 180.0(2) ?
    C19 C20 C25 C24 . . . . -179.8(2) ?
    C21 C20 C25 C24 . . . . 0.5(3) ?
loop_
    _geom_hbond_atom_site_label_D
    _geom_hbond_atom_site_label_H
    _geom_hbond_atom_site_label_A
    _geom_hbond_site_symmetry_A
    _geom_hbond_distance_DH
    _geom_hbond_distance_HA
    _geom_hbond_distance_DA
    _geom_hbond_angle_DHA
    _geom_hbond_publ_flag
    N1 H1A O1 2_556 0.99(3) 2.03(3) 2.885(3) 143(3) yes
    C10 H10A Cg1 1_556 0.9300 2.91 3.735(3) 142.00 yes
    C22 H22A Cg2 2_666 0.9300 2.75 3.643(3) 160.00 yes
_shelx_space_group_comment
;
The symmetry employed for this shelxl refinement is uniquely defined
by the following loop, which should always be used as a source of
symmetry information in preference to the above space-group names.
They are only intended as comments.
;
_shelx_estimated_absorpt_T_min     0.974
_shelx_estimated_absorpt_T_max     0.995
_shelx_hkl_file
;
  -1   0   0 302.379 13.2291   5
  -1   0   0 331.653 13.3071   2
  -1   0   0 328.720 14.3004   1
  -1   0   0 304.362 12.9698   7
  -1   0   0 315.972 13.0417   6
  -1   0   0 303.876 12.6700   3
   1   0   0 308.159 14.1612   1
   1   0   0 334.009 13.5937   4
   1   0   0 305.222 13.2739   5
   1   0   0 306.990 12.6726   3
   1   0   0 308.910 12.9560   6
   1   0   0 309.979 12.9972   7
  -2   0   0 1296.70 52.5271   7
  -2   0   0 1291.94 53.0004   2
  -2   0   0 1324.33 51.9133   3
  -2   0   0 1308.34 52.6547   6
   2   0   0 1354.28 53.7611   4
   2   0   0 1345.44 53.2360   5
   2   0   0 1286.78 51.9077   3
   2   0   0 1282.04 52.4036   6
   2   0   0 1283.29 55.0811   1
  -3   0   0 87.3376 5.28336   7
  -3   0   0 76.4049 5.64998   6
  -3   0   0 74.2482 5.39444   2
  -3   0   0 72.4292 4.29116   3
   3   0   0 75.8332 4.36073   3
   3   0   0 77.6470 4.90552   6
   3   0   0 76.6438 7.56211   1
   3   0   0 65.6022 5.77773   4
   3   0   0 73.0143 5.49763   5
  -4   0   0 33.5581 2.79455   3
  -4   0   0 33.3220 5.00731   5
  -4   0   0 39.9242 4.56147   7
  -4   0   0 33.1325 4.51230   2
   4   0   0 27.9074 4.73715   4
   4   0   0 32.4801 4.82077   5
   4   0   0 32.8079 7.22949   1
   4   0   0 32.0544 3.22121   6
  -5   0   0 0.97079 2.01262   7
  -5   0   0 2.59170 1.09118   3
  -5   0   0 1.71384 1.78551   5
  -5   0   0 -0.8951 0.85465   2
   5   0   0 -0.3166 3.34271   1
   5   0   0 0.11141 1.16500   6
   5   0   0 -2.3756 1.29323   4
   5   0   0 0.00359 1.38273   5
  -6   0   0 82.5395 8.21135   7
  -6   0   0 53.8567 7.12642   2
  -6   0   0 64.6212 8.60221   5
   6   0   0 65.1736 8.28812   5
   6   0   0 67.0218 5.79658   6
   6   0   0 50.6569 8.06935   4
   6   0   0 63.7168 12.2493   1
  -7   0   0 115.224 10.7545   7
  -7   0   0 113.347 11.6676   2
  -7   0   0 119.000 12.8139   5
   7   0   0 82.8532 11.4356   4
   7   0   0 115.033 16.8949   1
   7   0   0 113.852 12.4711   5
  -8   0   0 79.2536 9.48685   7
  -8   0   0 90.4800 11.1897   2
  -8   0   0 80.9927 11.3211   5
   8   0   0 126.387 18.4381   1
   8   0   0 74.1676 11.2827   4
   8   0   0 83.9674 11.3302   5
  -9   0   0 5.24515 3.93826   7
  -9   0   0 -1.5822 3.07340   2
  -9   0   0 5.54590 3.89583   5
   9   0   0 16.6609 7.44807   1
   9   0   0 1.41447 3.04685   4
   9   0   0 2.88857 4.17881   5
 -10   0   0 2.54193 4.53921   5
 -10   0   0 -1.4117 2.80898   2
 -10   0   0 -1.0298 4.97321   7
  10   0   0 2.02087 4.12984   5
  10   0   0 3.52243 4.36383   4
  10   0   0 11.3138 5.40218   1
  10  -1   0 -0.2915 4.18196   4
  10  -1   0 0.70796 3.97953   5
 -10   1   0 2.23384 3.45301   2
 -10   1   0 0.92253 3.40599   5
 -10   1   0 3.64296 4.13440   7
   9  -1   0 9.79363 4.83869   1
   9  -1   0 6.91934 4.02632   4
   9  -1   0 4.47964 3.54088   5
  -9   1   0 0.04301 3.31432   2
  -9   1   0 0.50714 3.09982   5
  -9   1   0 -4.4674 2.89807   7
   8  -1   0 32.1755 8.29146   1
   8  -1   0 18.3107 5.61073   4
   8  -1   0 20.6628 5.65735   5
  -8   1   0 23.1489 5.31365   7
  -8   1   0 20.1759 5.65777   5
  -8   1   0 14.9709 4.71648   2
   7  -1   0 145.873 18.9869   1
   7  -1   0 139.799 11.2941   5
   7  -1   0 136.017 14.6089   4
  -7   1   0 128.752 11.8258   7
  -7   1   0 132.826 13.4337   5
  -7   1   0 165.962 11.6099   2
   6  -1   0 65.9789 6.39058   6
   6  -1   0 47.7336 7.02070   5
   6  -1   0 68.4627 12.3385   1
   6  -1   0 42.1995 7.56082   4
  -6   1   0 56.0802 7.72773   5
  -6   1   0 59.6111 4.85517   3
  -6   1   0 47.6366 6.78583   2
  -6   1   0 67.7727 7.46158   7
   5  -1   0 97.1900 6.04014   6
   5  -1   0 118.244 14.3312   1
   5  -1   0 98.4467 7.81688   5
   5  -1   0 96.6738 10.2894   4
  -5   1   0 92.7768 6.22661   3
  -5   1   0 110.469 7.58075   7
  -5   1   0 98.2828 6.24343   6
  -5   1   0 100.111 7.65266   2
   4  -1   0 41.1655 5.18518   5
   4  -1   0 38.2819 7.97278   1
   4  -1   0 39.0975 5.63737   4
   4  -1   0 39.6927 4.32600   6
  -4   1   0 40.5150 4.90070   2
  -4   1   0 35.9084 4.53026   7
  -4   1   0 38.9355 3.47093   3
  -4   1   0 37.2531 3.28068   6
   3  -1   0 731.471 34.6076   1
   3  -1   0 719.405 30.5557   6
   3  -1   0 713.688 32.3459   4
   3  -1   0 737.669 30.2643   6
   3  -1   0 753.313 31.5104   5
  -3   1   0 728.593 30.2834   6
  -3   1   0 749.843 30.6929   3
  -3   1   0 696.226 30.9996   7
  -3   1   0 759.224 31.5122   2
   2  -1   0 54.3685 4.29916   4
   2  -1   0 52.4827 3.58906   5
   2  -1   0 57.6477 3.60332   6
   2  -1   0 68.4741 7.43684   1
   2  -1   0 56.8412 4.40083   3
   2  -1   0 52.1580 3.32528   6
  -2   1   0 53.7149 3.57980   2
  -2   1   0 49.5712 3.39334   6
  -2   1   0 51.4121 3.68989   3
  -2   1   0 53.3258 3.73735   7
   1  -1   0 8.89901 1.02829   5
   1  -1   0 4.46092 1.18813   4
   1  -1   0 8.68910 1.90507   1
   1  -1   0 7.00330 1.28998   3
   1  -1   0 9.48708 1.51120   6
   1  -1   0 8.90859 1.05897   2
   1  -1   0 5.99614 1.08401   7
  -1   1   0 8.70018 1.48076   6
  -1   1   0 5.35185 1.22798   4
  -1   1   0 6.87206 0.93062   5
  -1   1   0 6.39231 1.32308   3
  -1   1   0 7.44030 1.77871   1
  -1   1   0 5.86217 1.04744   7
  -1   1   0 7.09352 0.94985   2
   0  -1   0 2.72546 0.76144   3
   0  -1   0 3.71560 0.42294   2
   0  -1   0 3.62602 0.55940   7
   0  -1   0 1.13701 0.64116   6
   0  -1   0 4.47253 0.89778   4
   0  -1   0 3.66462 0.43447   2
   0  -1   0 3.66274 0.65186   5
   0  -1   0 5.10960 0.87811   4
   0   1   0 2.21536 0.92517   1
   0   1   0 3.43308 0.52611   7
   0   1   0 2.63973 1.06218   6
   0   1   0 2.07865 0.69245   3
   0   1   0 2.91923 0.39507   2
   0   1   0 2.85707 0.58787   5
  -1  -1   0 2445.47 95.1392   2
  -1  -1   0 2330.75 95.9164   6
  -1  -1   0 2461.16 95.0930   2
  -1  -1   0 2394.11 94.5124   7
  -1  -1   0 2395.86 94.4944   7
  -1  -1   0 2368.89 94.7230   3
  -1  -1   0 2452.56 95.5121   5
   1   1   0 2430.24 94.5280   7
   1   1   0 2375.03 96.0167   6
   1   1   0 2317.47 96.7550   1
   1   1   0 2490.11 95.4838   5
   1   1   0 2375.27 94.7441   3
   1   1   0 2424.43 94.5104   7
   1   1   0 2419.02 95.7567   4
   1   1   0 2435.99 95.1618   2
  -2  -1   0 96.7011 4.69846   3
  -2  -1   0 92.3374 5.67375   2
  -2  -1   0 106.264 6.28121   5
  -2  -1   0 103.278 5.22585   7
  -2  -1   0 90.6571 4.75488   3
   2   1   0 81.5873 7.13978   1
   2   1   0 93.9405 4.71766   3
   2   1   0 102.642 6.13291   5
   2   1   0 94.6492 6.34381   4
   2   1   0 83.0823 5.98820   6
  -3  -1   0 266.376 13.2885   2
  -3  -1   0 251.620 11.2382   3
  -3  -1   0 256.988 12.3163   7
  -3  -1   0 251.612 13.7076   5
  -3  -1   0 262.711 11.4090   3
   3   1   0 259.962 13.7302   5
   3   1   0 266.788 15.9461   1
   3   1   0 254.459 14.1164   4
   3   1   0 256.396 13.4130   6
  -4  -1   0 21.6128 3.88253   2
  -4  -1   0 35.1943 5.25788   5
  -4  -1   0 35.0756 4.13593   7
  -4  -1   0 24.3440 2.15519   3
  -4  -1   0 30.0005 2.57381   3
   4   1   0 32.1314 4.62260   6
   4   1   0 27.8562 4.53416   5
   4   1   0 32.7756 5.22903   4
   4   1   0 37.1781 7.26024   1
  -5  -1   0 8.12720 3.21227   5
  -5  -1   0 6.47471 1.44656   3
  -5  -1   0 8.17202 2.57015   2
  -5  -1   0 8.80551 2.80881   7
  -5  -1   0 7.01568 1.37673   3
   5   1   0 5.76358 2.57100   5
   5   1   0 7.81894 3.03245   4
   5   1   0 7.74217 4.61827   1
   5   1   0 8.39358 2.62106   6
  -6  -1   0 4.08506 2.80850   5
  -6  -1   0 5.49203 2.59957   7
  -6  -1   0 4.87432 2.61012   2
   6   1   0 3.72902 2.22944   5
   6   1   0 3.39484 2.93400   4
   6   1   0 5.38424 2.56405   6
   6   1   0 5.48335 4.86443   1
  -7  -1   0 2.81192 3.14586   7
  -7  -1   0 3.96842 2.89776   5
  -7  -1   0 0.37768 2.06098   2
   7   1   0 6.47931 3.45288   4
   7   1   0 1.06708 2.27257   5
   7   1   0 0.08539 3.67266   1
  -8  -1   0 0.60519 2.38875   2
  -8  -1   0 8.47016 3.85222   7
  -8  -1   0 0.70720 2.88460   5
   8   1   0 6.32825 5.24863   1
   8   1   0 3.21236 2.47331   4
   8   1   0 2.95513 3.54819   5
  -9  -1   0 1.02443 4.00174   5
  -9  -1   0 -1.3988 3.06771   2
  -9  -1   0 -2.4006 3.98873   7
   9   1   0 2.75214 4.38164   5
   9   1   0 6.88080 4.35000   4
   9   1   0 7.72352 4.68566   1
 -10  -1   0 4.55281 4.52387   5
 -10  -1   0 -1.2080 3.43256   2
  10   1   0 0.52455 4.01638   4
  10   1   0 2.24769 4.96168   5
  10   1   0 15.4807 6.32231   1
  10  -2   0 4.46726 4.78275   5
  10  -2   0 7.74672 4.48169   4
 -10   2   0 13.0196 5.13269   2
 -10   2   0 3.46084 5.08076   5
 -10   2   0 9.33001 5.09195   7
   9  -2   0 4.13507 2.63660   4
   9  -2   0 12.7829 5.90932   1
   9  -2   0 2.28917 3.69125   5
  -9   2   0 2.11246 3.08665   5
  -9   2   0 4.82773 3.03478   2
  -9   2   0 2.09146 3.13898   7
   8  -2   0 6.09148 3.62579   5
   8  -2   0 5.12321 5.07232   1
   8  -2   0 4.84667 3.08279   4
  -8   2   0 0.55419 2.45512   2
  -8   2   0 4.34685 2.98257   5
  -8   2   0 5.47722 3.46664   7
   7  -2   0 12.0323 3.97529   5
   7  -2   0 10.2192 7.78903   1
   7  -2   0 6.14724 3.68543   4
  -7   2   0 9.45737 3.44705   2
  -7   2   0 11.0524 3.83376   7
  -7   2   0 8.58317 3.56136   5
   6  -2   0 60.0217 8.76334   4
   6  -2   0 60.0723 5.53080   6
   6  -2   0 77.6426 8.54831   5
   6  -2   0 48.5883 11.3997   1
  -6   2   0 66.7129 7.62025   2
  -6   2   0 61.4209 7.32832   7
  -6   2   0 57.4999 6.30459   3
   5  -2   0 52.1390 10.5413   1
   5  -2   0 58.2335 6.26634   6
   5  -2   0 59.1676 7.79664   4
   5  -2   0 57.2598 6.83286   5
  -5   2   0 54.6859 6.34108   7
  -5   2   0 67.3528 7.00210   2
  -5   2   0 57.2714 6.19389   3
   4  -2   0 23.0002 6.73690   1
   4  -2   0 21.6056 3.41726   6
   4  -2   0 10.5685 3.24144   4
   4  -2   0 20.8809 3.56961   5
  -4   2   0 18.2141 3.37787   7
  -4   2   0 20.2550 3.34119   2
  -4   2   0 18.1124 3.19186   3
   3  -2   0 39.2916 4.16197   5
   3  -2   0 45.0854 3.97384   6
   3  -2   0 48.2037 5.69335   4
   3  -2   0 55.8598 8.18498   1
  -3   2   0 49.0829 4.47191   2
  -3   2   0 55.9581 5.04966   7
  -3   2   0 47.0364 5.08207   3
  -3   2   0 42.3010 3.78118   6
   2  -2   0 4.34941 1.18207   5
   2  -2   0 8.99445 3.08503   1
   2  -2   0 6.50605 2.44793   4
  -2   2   0 4.44213 1.63678   6
  -2   2   0 6.23572 1.25366   2
  -2   2   0 3.58527 1.69493   3
  -2   2   0 6.02357 1.57637   7
   1  -2   0 28.9341 1.63839   2
   1  -2   0 29.2915 2.17403   5
   1  -2   0 34.1688 3.54642   4
   1  -2   0 34.8608 4.45295   1
  -1   2   0 34.4977 4.17634   6
  -1   2   0 28.4141 1.61597   2
  -1   2   0 30.2521 2.20499   5
  -1   2   0 30.0948 3.52138   3
  -1   2   0 25.9331 2.58375   7
   0  -2   0 269.918 12.0908   5
   0  -2   0 266.555 11.6372   7
   0  -2   0 279.139 14.2459   1
   0  -2   0 274.428 11.3316   2
   0  -2   0 280.787 12.9386   4
   0  -2   0 272.021 11.3552   2
   0   2   0 294.988 14.3405   1
   0   2   0 274.389 14.2534   6
   0   2   0 293.818 12.7056   5
   0   2   0 277.670 13.0111   3
   0   2   0 270.613 11.6649   7
  -1  -2   0 121.769 6.61974   5
  -1  -2   0 115.838 5.36144   7
  -1  -2   0 105.222 5.78949   2
  -1  -2   0 119.850 7.00509   4
  -1  -2   0 113.728 5.43574   7
   1   2   0 114.623 6.79996   4
   1   2   0 107.785 6.24446   3
   1   2   0 113.803 8.12681   1
   1   2   0 109.714 5.31380   7
   1   2   0 121.294 6.46384   5
   1   2   0 97.5346 7.37010   6
  -2  -2   0 302.283 14.5094   2
  -2  -2   0 293.836 13.5625   7
  -2  -2   0 314.283 15.2846   5
   2   2   0 316.246 16.2877   6
   2   2   0 314.820 15.8308   4
   2   2   0 304.365 17.4817   1
   2   2   0 329.281 15.3248   5
   2   2   0 299.560 14.0243   3
  -3  -2   0 16.4629 3.34603   5
  -3  -2   0 16.6531 2.96894   2
  -3  -2   0 15.8322 2.35312   3
  -3  -2   0 16.1989 2.49798   7
   3   2   0 18.2211 4.98840   1
   3   2   0 13.9344 3.41185   6
   3   2   0 13.7876 2.08475   3
   3   2   0 10.8405 3.02009   4
   3   2   0 12.4012 2.84772   5
  -4  -2   0 13.0192 2.11641   3
  -4  -2   0 12.7842 2.22236   3
  -4  -2   0 14.6046 3.20289   2
  -4  -2   0 12.5070 2.68979   7
  -4  -2   0 16.9729 3.84816   5
   4   2   0 11.5870 3.14214   6
   4   2   0 8.75830 2.96202   5
   4   2   0 15.1533 5.17288   1
   4   2   0 10.9509 3.37134   4
  -5  -2   0 0.78045 1.67855   3
  -5  -2   0 -0.7655 1.70016   7
  -5  -2   0 1.10565 1.84011   5
  -5  -2   0 1.04306 1.46299   2
   5   2   0 -0.1233 1.56472   6
   5   2   0 0.21155 3.47543   1
   5   2   0 -2.4714 1.64903   4
   5   2   0 1.55745 2.06446   5
  -6  -2   0 2.80819 2.17460   2
  -6  -2   0 3.77652 2.81038   5
  -6  -2   0 1.56798 2.41216   7
   6   2   0 3.81904 3.83302   1
   6   2   0 4.41164 2.83596   6
   6   2   0 2.78919 2.61453   4
   6   2   0 7.99886 3.16545   5
  -7  -2   0 13.5214 3.95900   7
  -7  -2   0 14.8876 4.57581   2
  -7  -2   0 13.0778 4.40105   5
   7   2   0 16.6728 5.44024   4
   7   2   0 21.6286 7.46903   1
   7   2   0 14.0536 4.63588   5
  -8  -2   0 0.80678 3.19123   5
  -8  -2   0 4.66365 3.39966   2
  -8  -2   0 0.30716 3.79168   7
   8   2   0 -0.4807 2.92515   4
   8   2   0 6.96006 5.14265   1
   8   2   0 1.79378 3.00238   5
  -9  -2   0 15.5064 5.26456   2
  -9  -2   0 15.8118 6.10471   5
   9   2   0 27.9521 9.17593   1
   9   2   0 19.4999 6.73748   5
   9   2   0 15.4809 6.04864   4
  10   2   0 19.1690 8.43139   1
  11  -3   0 2.59102 5.58016   4
  11  -3   0 0.83350 6.34499   5
 -11   3   0 10.6860 6.71315   7
 -11   3   0 2.23141 4.22500   5
 -11   3   0 3.11970 4.30752   2
  10  -3   0 12.0020 5.59557   4
  10  -3   0 7.85167 4.93586   5
  10  -3   0 23.1918 6.99581   1
 -10   3   0 5.94429 4.38932   2
 -10   3   0 5.15956 4.79418   7
 -10   3   0 -2.2571 2.95198   5
   9  -3   0 3.23933 6.03601   1
   9  -3   0 3.10984 3.29062   4
   9  -3   0 0.06267 3.20452   5
  -9   3   0 -0.5257 3.03683   7
  -9   3   0 -1.1697 2.57739   2
  -9   3   0 0.69557 2.72746   5
   8  -3   0 1.69821 7.21335   1
   8  -3   0 8.06592 4.17510   4
   8  -3   0 8.46495 3.83043   5
  -8   3   0 3.84256 3.06467   2
  -8   3   0 -2.1199 2.14884   7
  -8   3   0 -1.1789 1.93278   5
   7  -3   0 3.90083 2.88473   5
   7  -3   0 -0.5656 7.32029   1
   7  -3   0 1.27233 3.50366   4
  -7   3   0 0.31735 2.11511   3
  -7   3   0 -0.4167 2.08312   7
  -7   3   0 3.59928 2.39866   2
   6  -3   0 7.81707 7.34064   1
   6  -3   0 14.6839 4.30137   6
   6  -3   0 4.10461 2.43526   5
   6  -3   0 6.87525 4.19286   4
  -6   3   0 8.83627 3.30622   7
  -6   3   0 8.21663 2.85521   3
  -6   3   0 7.64659 2.89863   2
   5  -3   0 74.9394 9.08167   4
   5  -3   0 75.8192 6.55240   6
   5  -3   0 85.3776 13.4131   1
   5  -3   0 83.6227 7.99124   5
  -5   3   0 87.0852 8.16191   7
  -5   3   0 79.6577 6.80836   3
  -5   3   0 76.1116 7.41017   2
   4  -3   0 279.673 16.5640   4
   4  -3   0 290.485 14.6687   5
   4  -3   0 287.165 19.2663   1
   4  -3   0 287.102 15.3941   6
  -4   3   0 309.739 15.4503   6
  -4   3   0 301.464 15.2844   7
  -4   3   0 302.765 14.6068   2
  -4   3   0 297.940 15.8323   3
   3  -3   0 865.647 39.4042   4
   3  -3   0 892.049 37.0739   5
   3  -3   0 913.970 39.3280   6
   3  -3   0 880.764 41.4985   1
  -3   3   0 890.233 36.9636   2
  -3   3   0 932.262 38.0582   7
  -3   3   0 886.871 39.0125   3
  -3   3   0 878.006 39.0030   6
   2  -3   0 189.167 8.53263   5
   2  -3   0 183.526 11.9540   1
   2  -3   0 176.108 8.24844   2
   2  -3   0 167.070 10.4003   4
  -2   3   0 177.995 10.8659   6
  -2   3   0 177.146 8.29062   2
  -2   3   0 186.173 10.5131   3
  -2   3   0 185.064 9.26542   7
  -2   3   0 168.994 8.05633   2
   1  -3   0 57.1863 5.69240   1
   1  -3   0 55.8729 3.73593   5
   1  -3   0 58.0718 4.80609   4
  -1   3   0 54.1667 3.71633   7
  -1   3   0 60.1751 5.03613   3
  -1   3   0 67.3933 5.94650   1
  -1   3   0 54.4583 5.48249   6
   0  -3   0 236.378 12.7133   4
   0  -3   0 248.232 10.5385   2
   0  -3   0 256.754 10.5437   2
   0  -3   0 226.142 14.2861   1
   0  -3   0 263.216 11.8040   5
   0   3   0 239.108 14.2517   1
   0   3   0 254.103 14.5488   6
   0   3   0 262.079 13.0599   3
   0   3   0 254.454 11.0768   7
  -1  -3   0 -0.3861 0.78937   5
  -1  -3   0 1.65614 1.12706   4
  -1  -3   0 0.18488 0.72521   2
   1   3   0 0.81330 1.02020   3
   1   3   0 0.58572 1.68296   6
   1   3   0 0.65089 0.80746   4
   1   3   0 1.52570 0.69641   7
   1   3   0 0.34650 1.30741   1
  -2  -3   0 2.77596 1.40172   2
  -2  -3   0 0.70141 1.20155   4
  -2  -3   0 3.80492 1.18044   7
  -2  -3   0 6.99947 2.30501   5
   2   3   0 2.68518 2.37070   1
   2   3   0 3.26343 1.08674   7
   2   3   0 3.01631 1.59894   4
   2   3   0 3.30939 1.48669   3
   2   3   0 0.97556 1.29502   5
   2   3   0 3.58221 2.32224   6
  -3  -3   0 545.414 23.3761   7
  -3  -3   0 550.948 26.0726   5
  -3  -3   0 546.522 24.7950   2
   3   3   0 513.995 26.5894   4
   3   3   0 527.730 29.4323   1
   3   3   0 534.939 27.5163   6
   3   3   0 526.809 23.9049   3
   3   3   0 546.805 25.7433   5
  -4  -3   0 208.144 10.6692   3
  -4  -3   0 214.927 12.3504   2
  -4  -3   0 192.547 12.9990   5
  -4  -3   0 203.042 10.7573   7
   4   3   0 200.663 10.4949   3
   4   3   0 202.607 16.3008   1
   4   3   0 187.795 13.7199   6
   4   3   0 188.960 13.6232   4
   4   3   0 203.382 13.0106   5
  -5  -3   0 5.91273 3.09061   5
  -5  -3   0 15.2783 3.85492   2
  -5  -3   0 12.2116 2.99455   7
   5   3   0 11.9435 4.03474   4
   5   3   0 10.1390 3.65269   5
   5   3   0 12.9865 5.55016   1
   5   3   0 10.4934 3.93435   6
  -6  -3   0 46.7362 5.95357   7
  -6  -3   0 43.6291 6.82774   2
  -6  -3   0 29.5204 6.34862   5
   6   3   0 54.5530 12.0392   1
   6   3   0 32.2863 6.54254   5
   6   3   0 37.2930 7.31536   6
   6   3   0 38.2608 7.75698   4
  -7  -3   0 2.13768 2.59540   2
  -7  -3   0 0.31149 2.67495   5
   7   3   0 7.35585 4.12699   4
   7   3   0 1.53531 3.19637   5
   7   3   0 9.66331 5.37515   1
  -8  -3   0 4.09133 4.14665   5
  -8  -3   0 3.26082 3.60570   2
   8   3   0 11.4463 5.45014   1
   8   3   0 10.0792 5.04263   4
   8   3   0 6.83610 4.46356   5
  -9  -3   0 -3.9429 2.94878   2
  -9  -3   0 1.15604 4.14895   5
   9   3   0 1.68059 4.88540   1
   9   3   0 0.14744 4.42766   5
   9   3   0 -1.6700 3.69400   4
 -11   4   0 11.1166 6.36161   7
  10  -4   0 9.39631 6.78945   1
  10  -4   0 6.93267 5.51413   5
  10  -4   0 6.63171 4.48631   4
 -10   4   0 3.39010 3.89555   2
 -10   4   0 1.02314 4.18806   7
 -10   4   0 -1.3735 2.85878   5
   9  -4   0 18.9620 10.5151   1
   9  -4   0 4.27965 4.14028   4
   9  -4   0 2.56800 3.70243   5
  -9   4   0 -0.6989 2.62002   2
  -9   4   0 -1.7382 2.95293   7
  -9   4   0 -2.7318 3.04477   5
   8  -4   0 17.0385 5.94516   4
   8  -4   0 4.32137 3.06582   5
   8  -4   0 5.63421 8.14330   1
  -8   4   0 2.71824 3.41616   2
  -8   4   0 7.69045 3.61464   7
   7  -4   0 3.85940 3.08798   5
   7  -4   0 3.82623 4.18380   4
   7  -4   0 15.1454 10.1631   1
  -7   4   0 7.01413 3.44854   7
  -7   4   0 4.17615 2.53500   2
  -7   4   0 6.76013 3.31669   3
   6  -4   0 -1.3543 1.75846   5
   6  -4   0 4.96474 3.06873   6
   6  -4   0 10.3775 8.35780   1
   6  -4   0 5.40688 4.13011   4
  -6   4   0 2.70802 1.83013   2
  -6   4   0 5.50214 3.05185   3
  -6   4   0 12.5027 3.66479   7
   5  -4   0 76.5595 7.53815   5
   5  -4   0 98.2467 15.0324   1
   5  -4   0 83.3748 7.36547   6
   5  -4   0 69.3559 9.34642   4
  -5   4   0 80.6977 7.45875   2
  -5   4   0 79.4245 9.05411   3
  -5   4   0 74.8738 8.11821   7
  -5   4   0 78.6768 7.13634   6
   4  -4   0 177.298 11.6137   6
   4  -4   0 154.689 13.7630   1
   4  -4   0 171.829 9.43263   5
   4  -4   0 165.597 11.8637   4
  -4   4   0 178.620 10.5138   7
  -4   4   0 161.719 11.1255   6
  -4   4   0 170.331 9.22098   2
  -4   4   0 177.639 11.4768   3
   3  -4   0 31.8666 3.47643   5
   3  -4   0 28.5199 6.39477   1
   3  -4   0 34.7765 5.62296   4
  -3   4   0 33.8934 4.34808   7
  -3   4   0 21.9242 4.41866   3
  -3   4   0 34.4527 5.76378   6
  -3   4   0 34.4442 3.28248   2
   2  -4   0 15.0270 3.58442   4
   2  -4   0 17.3978 2.47853   5
   2  -4   0 13.0383 3.95650   1
   2  -4   0 14.2801 1.53664   2
  -2   4   0 15.9562 4.05524   6
  -2   4   0 12.3323 2.42977   7
  -2   4   0 14.0488 1.56436   2
  -2   4   0 13.6526 1.46749   2
  -2   4   0 6.16588 2.55344   3
   1  -4   0 10.0740 3.49897   1
   1  -4   0 11.8616 2.82711   4
   1  -4   0 17.9100 2.73225   5
  -1   4   0 10.8707 3.73350   6
  -1   4   0 12.6030 3.24381   3
  -1   4   0 13.7876 4.08887   1
  -1   4   0 16.8140 2.46492   7
   0  -4   0 51.3078 2.99657   2
   0  -4   0 59.2686 3.12630   2
   0  -4   0 54.4551 6.13432   4
   0  -4   0 56.3000 4.37783   5
   0  -4   0 58.4795 8.20580   1
   0   4   0 60.4442 8.21843   6
   0   4   0 60.7290 8.22431   1
   0   4   0 53.0646 3.57340   7
   0   4   0 50.4069 6.16550   3
  -1  -4   0 17.3377 2.42063   2
  -1  -4   0 21.3780 3.48933   5
  -1  -4   0 23.3836 4.15327   4
   1   4   0 23.7181 2.58751   7
   1   4   0 30.0424 4.75742   3
   1   4   0 24.7983 5.50251   1
   1   4   0 27.8902 5.86169   6
   1   4   0 16.8979 3.45594   4
  -2  -4   0 27.7588 3.08430   7
  -2  -4   0 25.2084 4.22391   5
  -2  -4   0 27.5012 3.66876   2
  -2  -4   0 28.7664 4.99214   4
   2   4   0 22.0984 2.65166   7
   2   4   0 19.6571 3.97396   4
   2   4   0 23.2235 6.07582   1
   2   4   0 25.5003 5.85631   6
   2   4   0 30.6571 4.55902   3
  -3  -4   0 28.5373 3.57542   7
  -3  -4   0 23.8396 4.81625   4
  -3  -4   0 30.1425 4.99384   5
  -3  -4   0 23.5227 4.05586   2
   3   4   0 29.6439 5.31027   4
   3   4   0 31.1502 7.76578   1
   3   4   0 32.6963 6.85629   6
   3   4   0 24.3448 4.11153   3
  -4  -4   0 23.0196 4.42828   2
  -4  -4   0 19.1746 3.34359   7
  -4  -4   0 28.5381 4.31473   3
  -4  -4   0 23.1439 5.20486   5
   4   4   0 18.9360 5.42277   6
   4   4   0 18.9184 4.57768   5
   4   4   0 23.0855 5.24912   4
   4   4   0 14.0631 3.22127   3
   4   4   0 20.3861 6.79367   1
  -5  -4   0 69.1891 8.34295   2
  -5  -4   0 65.9072 6.54407   7
  -5  -4   0 64.7645 9.03757   5
   5   4   0 73.0558 9.37001   5
   5   4   0 56.6809 9.08784   4
   5   4   0 44.6509 10.2134   1
   5   4   0 59.0202 10.0371   6
  -6  -4   0 3.69736 3.10851   5
  -6  -4   0 -2.4655 1.98681   2
   6   4   0 1.54390 4.42540   1
   6   4   0 -0.4621 2.59911   5
   6   4   0 3.61927 3.53184   6
   6   4   0 1.00882 3.25645   4
  -7  -4   0 -0.2181 2.89197   5
  -7  -4   0 2.63594 3.43113   2
   7   4   0 3.94446 5.02698   1
   7   4   0 7.59779 4.22852   4
  -8  -4   0 -0.1008 3.97913   5
  -8  -4   0 0.62010 3.48333   2
   8   4   0 -0.2665 5.01436   1
   8   4   0 3.81868 4.84148   4
  -9  -4   0 -1.2328 4.74254   2
   9   4   0 -1.0899 5.97654   4
   9   4   0 2.33722 6.09776   1
  10  -5   0 1.01460 3.53535   4
  10  -5   0 14.4613 10.0548   1
 -10   5   0 0.17455 3.97089   7
 -10   5   0 -0.1620 3.09815   2
   9  -5   0 1.54267 3.38135   4
   9  -5   0 -4.6820 7.80268   1
   9  -5   0 3.83309 5.64152   5
  -9   5   0 0.63790 3.33372   7
  -9   5   0 -0.4952 3.14910   2
   8  -5   0 2.74232 2.95609   5
   8  -5   0 -7.2826 7.45066   1
   8  -5   0 4.30110 4.56128   4
  -8   5   0 7.27795 3.92946   3
  -8   5   0 -1.4668 2.25902   2
  -8   5   0 5.88192 2.93784   7
   7  -5   0 4.52911 4.17804   4
   7  -5   0 1.59944 2.64715   5
   7  -5   0 -0.7485 8.54839   1
  -7   5   0 2.08362 2.45900   7
  -7   5   0 3.61157 3.49203   3
  -7   5   0 6.94076 3.00693   2
   6  -5   0 34.9668 7.19485   4
   6  -5   0 33.5136 11.6209   1
   6  -5   0 37.9506 5.54370   5
   6  -5   0 22.4308 5.45280   6
  -6   5   0 29.7053 5.55003   7
  -6   5   0 39.7489 7.19923   3
  -6   5   0 22.5996 4.35550   2
   5  -5   0 6.70044 3.24911   6
   5  -5   0 20.3057 8.31065   1
   5  -5   0 11.9810 2.91735   5
   5  -5   0 14.3786 5.10982   4
  -5   5   0 10.7156 3.46079   7
  -5   5   0 9.15594 3.59028   6
  -5   5   0 13.2407 4.13899   3
  -5   5   0 10.2001 2.56851   2
   4  -5   0 69.0588 11.3474   1
   4  -5   0 51.9891 7.92373   6
   4  -5   0 56.7254 5.49745   5
   4  -5   0 63.4139 8.63915   4
  -4   5   0 61.8515 6.94437   7
  -4   5   0 56.4762 4.33031   2
  -4   5   0 50.4234 7.85001   3
  -4   5   0 70.5365 9.25955   6
   3  -5   0 5.38685 1.75300   5
   3  -5   0 8.92775 3.53494   4
   3  -5   0 7.98738 4.33764   1
  -3   5   0 12.2972 2.93757   7
  -3   5   0 5.42368 1.22980   2
  -3   5   0 6.32657 2.87979   3
  -3   5   0 9.48797 3.79298   6
   2  -5   0 33.4792 5.69261   4
   2  -5   0 32.8797 7.05247   1
   2  -5   0 42.6709 4.46781   5
  -2   5   0 46.2303 7.55779   6
  -2   5   0 40.8535 4.57725   7
  -2   5   0 38.2073 6.21167   3
   1  -5   0 8.61186 3.68050   1
   1  -5   0 9.40884 3.10191   4
   1  -5   0 8.57641 2.25940   5
  -1   5   0 9.25042 2.10079   7
  -1   5   0 12.0869 4.22843   1
  -1   5   0 2.25617 1.88228   3
  -1   5   0 5.54046 3.06895   6
   0  -5   0 174.321 13.6572   1
   0  -5   0 145.638 6.98305   2
   0  -5   0 151.085 7.04293   2
   0  -5   0 163.400 10.8612   4
   0  -5   0 152.445 9.06325   5
   0   5   0 160.557 12.7350   1
   0   5   0 141.203 10.4473   3
   0   5   0 145.053 12.3444   6
   0   5   0 161.475 8.09704   7
  -1  -5   0 5.60159 1.45837   2
  -1  -5   0 6.47075 2.29961   5
  -1  -5   0 6.70657 2.65332   4
   1   5   0 5.15682 2.19629   4
   1   5   0 1.75095 2.67516   1
   1   5   0 5.71727 2.48536   3
   1   5   0 8.28062 4.14888   6
   1   5   0 4.40918 1.43758   7
  -2  -5   0 81.4970 9.17168   4
  -2  -5   0 88.0990 5.98462   2
  -2  -5   0 82.2828 8.41470   5
  -2  -5   0 79.7342 5.19837   7
   2   5   0 89.3084 9.56824   4
   2   5   0 75.6598 5.05790   7
   2   5   0 92.7830 9.62469   3
   2   5   0 87.3235 11.9191   6
   2   5   0 80.4598 11.9505   1
  -3  -5   0 4.77049 1.83882   7
  -3  -5   0 6.71180 2.67332   5
  -3  -5   0 3.66260 2.12202   2
  -3  -5   0 0.99969 1.58465   4
   3   5   0 1.09069 1.83352   3
   3   5   0 2.96427 2.97262   6
   3   5   0 -0.2083 2.60194   1
   3   5   0 2.94166 1.82889   4
  -4  -5   0 3.29875 2.40831   4
  -4  -5   0 0.27278 1.84667   2
  -4  -5   0 3.73328 2.94602   5
   4   5   0 2.59236 3.30663   3
   4   5   0 2.24347 2.41596   4
   4   5   0 4.44042 4.36230   6
   4   5   0 3.48030 4.19295   1
  -5  -5   0 -0.4842 2.59274   5
  -5  -5   0 2.56230 2.57528   2
  -5  -5   0 4.71849 3.25283   4
   5   5   0 2.64908 3.99240   1
   5   5   0 0.89750 3.11486   6
   5   5   0 3.62942 3.14358   4
  -6  -5   0 2.32953 2.99532   2
  -6  -5   0 5.30446 3.92790   5
  -6  -5   0 -0.0505 2.85503   4
   6   5   0 1.98641 6.22660   6
   6   5   0 -1.1447 3.09731   4
   6   5   0 5.56708 5.05865   1
  -7  -5   0 -2.5456 3.11131   5
  -7  -5   0 2.34442 3.08569   2
  -7  -5   0 5.49364 4.28951   4
   7   5   0 5.92561 5.86115   1
   7   5   0 1.32587 3.86470   4
  -8  -5   0 0.75378 4.74063   4
  -8  -5   0 5.69461 3.87304   2
  -8  -5   0 3.83395 4.57177   5
   8   5   0 7.24848 5.08471   4
   8   5   0 6.35828 6.84953   1
  10  -6   0 -0.5421 8.93693   1
  10  -6   0 3.82461 5.13934   4
 -10   6   0 0.16322 3.57810   7
 -10   6   0 -3.5976 2.71819   2
   9  -6   0 -11.177 9.67557   1
   9  -6   0 4.34904 4.37170   4
  -9   6   0 5.19419 3.43402   7
  -9   6   0 10.1355 4.64332   2
   8  -6   0 13.0667 5.73659   4
   8  -6   0 6.26634 10.7675   1
  -8   6   0 9.49048 3.72284   2
  -8   6   0 8.19973 4.21759   7
  -8   6   0 16.3092 5.83794   3
   7  -6   0 0.24034 2.61910   5
   7  -6   0 -11.645 8.43756   1
   7  -6   0 5.19073 3.86550   4
  -7   6   0 9.28916 4.49023   3
  -7   6   0 4.62238 3.08982   7
  -7   6   0 -2.6423 1.90591   2
   6  -6   0 5.92543 8.72972   1
   6  -6   0 2.52966 2.80694   6
   6  -6   0 1.39137 1.94198   5
   6  -6   0 2.80899 4.32400   4
  -6   6   0 0.77893 3.00608   3
  -6   6   0 -0.6551 2.81717   6
  -6   6   0 0.58410 1.69767   2
  -6   6   0 0.62017 2.52785   7
   5  -6   0 24.9419 4.02242   5
   5  -6   0 40.3857 10.8768   1
   5  -6   0 16.4641 5.04832   6
   5  -6   0 29.0422 7.16133   4
  -5   6   0 19.5289 4.48807   7
  -5   6   0 38.1405 7.35567   3
  -5   6   0 16.2612 5.00283   6
  -5   6   0 18.9897 3.15292   2
   4  -6   0 7.71001 6.29803   1
   4  -6   0 9.05566 2.33717   5
   4  -6   0 2.71638 3.47363   4
  -4   6   0 15.7629 5.11048   6
  -4   6   0 9.79709 1.97415   2
  -4   6   0 6.88560 3.36700   3
  -4   6   0 10.1204 3.11081   7
   3  -6   0 81.4145 12.5506   1
   3  -6   0 55.8761 5.41117   5
   3  -6   0 39.0207 7.29877   4
  -3   6   0 53.8722 6.23552   7
  -3   6   0 48.5117 7.80830   3
  -3   6   0 60.6528 9.78353   6
  -3   6   0 61.2710 3.23811   2
   2  -6   0 33.5868 7.86583   1
   2  -6   0 26.4063 5.54167   4
   2  -6   0 25.8015 3.88634   5
  -2   6   0 28.3735 4.06883   7
  -2   6   0 18.6484 5.09717   6
  -2   6   0 28.0696 5.88172   3
   1  -6   0 39.2509 8.43459   1
   1  -6   0 41.4683 6.60084   4
   1  -6   0 50.2588 5.60993   5
  -1   6   0 47.0579 8.94246   6
  -1   6   0 34.3348 7.61479   1
  -1   6   0 27.4979 5.79023   3
  -1   6   0 33.4022 4.28100   7
   0  -6   0 194.555 13.3687   4
   0  -6   0 197.923 8.66110   2
   0  -6   0 173.392 15.5099   1
   0  -6   0 195.509 9.01859   2
   0  -6   0 188.277 11.4099   5
   0   6   0 196.747 10.0783   7
   0   6   0 170.902 15.0103   1
   0   6   0 208.180 13.7856   3
   0   6   0 208.741 16.1753   6
  -1  -6   0 1.30927 2.85196   1
  -1  -6   0 -0.4943 1.76072   5
  -1  -6   0 0.25516 1.02401   2
  -1  -6   0 -1.9734 1.24596   4
   1   6   0 1.00048 2.59739   6
   1   6   0 1.26434 1.24379   7
   1   6   0 -0.9023 2.04876   3
   1   6   0 3.21812 2.86896   1
  -2  -6   0 2.61335 1.76785   2
  -2  -6   0 2.74221 2.36195   4
  -2  -6   0 2.39478 2.33429   5
  -2  -6   0 5.33748 1.97624   7
   2   6   0 7.55132 3.12854   3
   2   6   0 4.39731 3.61766   6
   2   6   0 3.44924 1.54472   7
   2   6   0 5.76719 3.57921   1
   2   6   0 2.09568 1.90333   4
  -3  -6   0 13.0057 4.11075   4
  -3  -6   0 28.0183 5.77174   5
  -3  -6   0 13.0636 3.19899   2
   3   6   0 17.5353 6.47051   1
   3   6   0 28.7784 6.21916   4
   3   6   0 22.0198 5.31120   3
   3   6   0 15.2470 5.84917   6
  -4  -6   0 -0.8228 2.24043   4
  -4  -6   0 0.34708 2.01942   2
  -4  -6   0 6.08378 3.61955   5
   4   6   0 -0.3973 2.45083   4
   4   6   0 0.99846 3.03653   6
   4   6   0 -0.8262 3.65076   1
  -5  -6   0 11.5471 4.24548   4
  -5  -6   0 6.31334 3.55393   5
  -5  -6   0 13.5436 4.21166   2
   5   6   0 12.1691 4.69740   4
   5   6   0 11.9658 6.54554   1
   5   6   0 4.76397 4.82896   6
  -6  -6   0 -2.1820 2.91751   5
  -6  -6   0 3.27222 3.98251   4
  -6  -6   0 3.01526 3.14712   2
   6   6   0 4.35811 5.09104   1
   6   6   0 2.52266 3.74566   4
  -7  -6   0 4.97714 4.27788   2
  -7  -6   0 2.30771 4.28760   4
  -7  -6   0 -2.2773 3.79345   5
   7   6   0 5.70689 6.32741   1
   7   6   0 0.11733 3.72761   4
  10  -7   0 5.95471 13.9533   1
  10  -7   0 9.65718 5.29490   4
 -10   7   0 3.47772 4.60639   7
   9  -7   0 -11.929 11.0142   1
   9  -7   0 1.90978 4.79228   4
  -9   7   0 4.33571 4.04416   7
   8  -7   0 5.96422 10.9836   1
   8  -7   0 -0.3052 4.96189   4
  -8   7   0 12.9070 6.35371   3
  -8   7   0 3.99606 3.66150   7
   7  -7   0 23.8552 7.41578   4
   7  -7   0 23.3780 13.5027   1
  -7   7   0 23.0348 5.60556   7
  -7   7   0 20.9575 6.58158   3
   6  -7   0 13.5719 5.19055   6
   6  -7   0 7.63448 4.37860   4
   6  -7   0 13.1848 8.96261   1
  -6   7   0 16.8167 4.57403   7
  -6   7   0 15.1271 5.49676   3
  -6   7   0 10.4102 5.21406   6
   5  -7   0 4.56868 6.08483   1
   5  -7   0 2.74869 3.09528   6
   5  -7   0 3.48869 4.17429   4
  -5   7   0 3.10214 2.76541   3
  -5   7   0 2.84840 2.65776   7
  -5   7   0 -0.2214 3.02737   6
   4  -7   0 1.05381 4.75793   1
   4  -7   0 3.66914 4.26796   4
   4  -7   0 -0.3455 1.73808   5
  -4   7   0 -0.6136 1.91707   3
  -4   7   0 -1.1708 2.78389   6
  -4   7   0 -1.0494 1.57964   7
   3  -7   0 87.2533 14.2796   1
   3  -7   0 85.5803 6.48125   5
   3  -7   0 83.4399 11.0233   4
  -3   7   0 83.1206 12.6667   6
  -3   7   0 101.466 9.07272   7
  -3   7   0 91.4131 11.8645   3
   2  -7   0 47.1831 5.87424   5
   2  -7   0 51.5827 10.7016   1
   2  -7   0 48.8382 8.31181   4
  -2   7   0 44.6654 8.26587   3
  -2   7   0 58.7707 10.8371   6
  -2   7   0 67.5862 6.79815   7
   1  -7   0 2.98692 2.21675   5
   1  -7   0 0.83959 2.17475   4
   1  -7   0 1.25263 2.97435   1
  -1   7   0 2.81237 2.85756   6
  -1   7   0 2.32476 3.21122   1
  -1   7   0 1.91347 2.44465   3
  -1   7   0 2.36777 1.48113   7
   0  -7   0 21.4280 5.56260   4
   0  -7   0 35.1522 5.72187   5
   0  -7   0 24.7932 7.80588   1
   0   7   0 26.9732 7.47152   1
   0   7   0 36.8499 8.62914   6
   0   7   0 33.4474 6.88040   3
   0   7   0 30.6992 3.96815   7
  -1  -7   0 112.372 16.2839   1
  -1  -7   0 113.656 10.8556   5
  -1  -7   0 95.5877 11.4770   4
   1   7   0 109.378 15.8143   6
   1   7   0 126.096 13.5394   3
   1   7   0 112.290 16.0784   1
  -2  -7   0 8.02750 5.13169   1
  -2  -7   0 2.71782 2.91543   5
  -2  -7   0 8.12382 3.67211   4
   2   7   0 10.0705 5.25536   6
   2   7   0 2.16470 2.76248   3
   2   7   0 4.87029 4.35359   1
  -3  -7   0 0.68346 3.07553   5
  -3  -7   0 6.49679 3.74347   4
   3   7   0 5.72552 4.41919   6
   3   7   0 -0.8658 2.48934   4
   3   7   0 2.54895 3.06934   3
   3   7   0 5.28796 5.15430   1
  -4  -7   0 0.78870 2.43696   4
  -4  -7   0 -0.4384 3.16163   5
   4   7   0 9.27604 5.60069   1
   4   7   0 5.59160 4.65730   6
   4   7   0 1.13597 2.59350   4
  -5  -7   0 -1.6673 2.82803   4
  -5  -7   0 2.97209 3.84661   5
   5   7   0 1.68933 3.00454   4
   5   7   0 4.07473 5.31006   6
   5   7   0 -2.1684 4.82777   1
  -6  -7   0 -0.1531 3.77699   4
  -6  -7   0 -1.4228 4.16647   5
   6   7   0 0.64748 6.76204   1
   6   7   0 0.27714 3.69251   4
  -7  -7   0 3.00456 5.59541   5
   7   7   0 7.74883 7.87389   1
   9  -8   0 -11.442 10.3112   1
   9  -8   0 1.18173 5.01717   4
  -9   8   0 3.71144 7.55985   3
  -9   8   0 -3.3100 2.85471   7
   8  -8   0 11.7048 6.81164   4
   8  -8   0 -0.6374 10.6753   1
  -8   8   0 1.06505 4.47040   3
  -8   8   0 2.89306 3.08495   7
   7  -8   0 2.22862 10.2906   1
   7  -8   0 -2.4599 4.06405   4
  -7   8   0 4.57971 3.44297   7
  -7   8   0 6.96621 5.17064   3
   6  -8   0 8.47348 8.39034   1
   6  -8   0 6.08702 3.83131   6
   6  -8   0 2.56725 4.63018   4
  -6   8   0 0.17750 3.64650   3
  -6   8   0 0.45151 2.54695   7
  -6   8   0 4.62008 4.63668   6
   5  -8   0 2.20931 3.38444   6
   5  -8   0 2.80849 6.28345   1
   5  -8   0 -1.1145 3.97252   4
  -5   8   0 0.08132 3.53948   6
  -5   8   0 1.43094 2.09784   7
  -5   8   0 1.39167 3.23474   3
   4  -8   0 -2.1299 4.48487   1
   4  -8   0 3.31782 4.57676   4
  -4   8   0 2.37162 3.97749   6
  -4   8   0 3.39280 3.33800   3
  -4   8   0 2.55814 2.61139   7
   3  -8   0 8.78832 5.35245   1
   3  -8   0 -3.2355 2.70124   4
  -3   8   0 6.45889 4.54491   3
  -3   8   0 0.40767 3.13519   6
  -3   8   0 1.25255 2.00696   7
   2  -8   0 0.33875 2.18265   4
   2  -8   0 0.80323 3.63971   1
   2  -8   0 1.38296 3.01883   5
  -2   8   0 1.62248 2.60795   3
  -2   8   0 2.03595 2.10982   7
  -2   8   0 3.24877 3.71386   6
   1  -8   0 3.06680 3.88952   1
   1  -8   0 -1.5351 2.44738   5
   1  -8   0 1.12375 2.66554   4
  -1   8   0 -0.4591 2.49863   3
  -1   8   0 2.75574 3.03934   1
  -1   8   0 -0.7188 1.42495   7
  -1   8   0 1.32831 2.97259   6
   0  -8   0 29.7094 9.42525   1
   0  -8   0 33.1789 6.83944   4
   0  -8   0 33.8409 5.86746   5
   0   8   0 38.4539 9.90953   6
   0   8   0 19.2000 7.09547   1
   0   8   0 28.6356 6.98355   3
  -1  -8   0 39.2955 7.50382   4
  -1  -8   0 47.8654 11.4321   1
  -1  -8   0 61.1252 8.24146   5
   1   8   0 50.9985 11.5485   6
   1   8   0 41.1245 10.4922   1
   1   8   0 50.8232 9.02108   3
  -2  -8   0 3.26532 3.86941   5
  -2  -8   0 3.44093 4.08065   1
  -2  -8   0 0.59071 2.44517   4
   2   8   0 7.75119 5.35462   6
   2   8   0 3.49386 4.40597   1
   2   8   0 0.36229 3.06960   3
  -3  -8   0 6.18449 3.61340   4
  -3  -8   0 13.5817 7.13647   1
  -3  -8   0 -0.8168 3.18480   5
   3   8   0 10.2947 6.03859   6
   3   8   0 16.4224 7.53937   1
  -4  -8   0 0.90699 4.06114   5
  -4  -8   0 0.37763 3.23575   4
   4   8   0 0.51695 2.74841   4
   4   8   0 3.67945 5.16029   6
   4   8   0 -0.3537 4.95718   1
  -5  -8   0 -0.0182 3.94027   5
  -5  -8   0 1.28139 3.90966   4
   5   8   0 1.14829 5.33569   6
   5   8   0 -2.0475 2.69642   4
   5   8   0 5.82968 6.25531   1
  -6  -8   0 -1.1652 3.71627   4
  -6  -8   0 -2.9444 5.58953   5
   6   8   0 1.09469 4.85614   4
   6   8   0 -1.7233 5.63384   1
   9  -9   0 0.23417 5.70530   4
   9  -9   0 -21.271 12.7638   1
  -9   9   0 1.11380 7.69964   3
  -9   9   0 -0.4483 3.46787   7
   8  -9   0 -9.1795 12.0433   1
   8  -9   0 5.60980 6.47309   4
  -8   9   0 9.30719 6.06867   3
  -8   9   0 5.75512 4.09488   7
   7  -9   0 3.57816 5.89165   4
   7  -9   0 0.99451 8.35083   1
  -7   9   0 8.93317 4.18381   7
  -7   9   0 5.53481 5.15869   3
   6  -9   0 -6.1882 3.90231   4
   6  -9   0 -3.3411 6.80361   1
   6  -9   0 8.29759 4.93569   6
  -6   9   0 2.47742 4.51122   6
  -6   9   0 8.00731 3.26965   7
  -6   9   0 6.83478 5.18806   3
   5  -9   0 9.71230 5.12081   6
   5  -9   0 22.5714 7.53633   4
   5  -9   0 19.1885 9.38329   1
  -5   9   0 12.0676 4.22101   7
  -5   9   0 9.98735 5.69642   6
  -5   9   0 10.2947 5.28954   3
   4  -9   0 87.3082 16.6484   1
   4  -9   0 109.672 14.4472   4
  -4   9   0 123.072 17.8228   6
  -4   9   0 134.856 12.1251   7
  -4   9   0 169.250 18.9905   3
   3  -9   0 2.49846 3.95613   4
   3  -9   0 3.66330 5.96675   1
  -3   9   0 0.16455 3.92215   6
  -3   9   0 1.62793 2.32288   7
  -3   9   0 8.52879 5.31203   3
   2  -9   0 5.82575 4.42999   4
   2  -9   0 6.47360 5.67480   1
  -2   9   0 13.0685 6.13429   6
  -2   9   0 5.97827 4.21380   3
  -2   9   0 10.5013 3.64214   7
   1  -9   0 45.3489 8.94464   4
   1  -9   0 62.0447 13.9027   1
  -1   9   0 38.0344 10.0685   1
  -1   9   0 72.4534 12.1165   3
  -1   9   0 50.9428 11.9624   6
   0  -9   0 -0.0727 3.60449   5
   0  -9   0 6.52438 5.58446   1
   0  -9   0 5.04500 3.97983   4
   0   9   0 1.93654 3.53477   3
   0   9   0 3.71898 4.34373   1
   0   9   0 2.81324 4.52095   6
  -1  -9   0 2.44450 3.52093   4
  -1  -9   0 5.64099 5.78820   1
  -1  -9   0 -5.5795 3.07306   5
   1   9   0 3.51280 3.17924   3
   1   9   0 -0.2540 4.57165   1
   1   9   0 0.89500 4.21923   6
  -2  -9   0 4.62341 4.02320   4
  -2  -9   0 4.97342 5.88168   1
  -2  -9   0 14.5379 5.14015   5
   2   9   0 5.49151 5.99820   1
   2   9   0 2.15889 4.71639   6
   2   9   0 -2.4590 3.16670   3
  -3  -9   0 47.5437 12.6860   1
  -3  -9   0 30.3601 8.11259   4
  -3  -9   0 46.6572 8.78190   5
   3   9   0 37.1228 10.7976   6
   3   9   0 41.5028 12.1822   1
  -4  -9   0 4.14551 4.49199   4
  -4  -9   0 8.32061 6.23708   1
  -4  -9   0 -0.9551 4.04061   5
   4   9   0 5.49877 6.18610   6
   4   9   0 11.3582 7.58490   1
  -5  -9   0 6.88036 6.73485   5
  -5  -9   0 -0.1107 4.37525   4
  -5  -9   0 22.8910 10.6367   1
   5   9   0 2.49948 10.2329   1
   5   9   0 -1.4421 4.91950   4
   8 -10   0 -21.648 8.86796   1
   8 -10   0 9.51875 7.29462   4
  -8  10   0 6.75576 3.96677   7
  -8  10   0 -0.8623 6.97379   3
   7 -10   0 -4.2112 6.02627   4
   7 -10   0 -10.277 8.82120   1
  -7  10   0 2.68632 3.24319   7
  -7  10   0 2.48516 4.81510   3
   6 -10   0 -5.9756 4.92395   4
   6 -10   0 -2.4185 8.29721   1
   6 -10   0 8.96093 5.19036   6
  -6  10   0 4.30084 5.22485   3
  -6  10   0 -1.7295 5.19867   6
  -6  10   0 2.11668 3.08226   7
   5 -10   0 12.6765 7.17462   4
   5 -10   0 23.6927 11.2978   1
   5 -10   0 18.5356 6.67769   6
  -5  10   0 11.1601 4.28542   7
  -5  10   0 21.9369 8.52164   6
  -5  10   0 14.8667 6.84402   3
   4 -10   0 98.6961 19.3149   1
   4 -10   0 75.1201 13.3492   4
  -4  10   0 74.1274 14.4605   6
  -4  10   0 84.4934 14.2809   3
  -4  10   0 77.4463 9.32621   7
   3 -10   0 121.455 15.8544   4
   3 -10   0 114.959 20.1934   1
  -3  10   0 147.125 20.8501   6
  -3  10   0 145.911 18.3957   3
   2 -10   0 -1.9178 5.19727   1
   2 -10   0 0.20657 4.08364   4
  -2  10   0 9.10929 4.87310   3
  -2  10   0 4.62114 5.26674   6
   1 -10   0 2.26731 2.84668   4
   1 -10   0 1.27060 5.97158   1
  -1  10   0 0.00307 4.33313   1
  -1  10   0 6.29655 5.74268   6
  -1  10   0 5.99997 4.58498   3
   0 -10   0 3.61502 5.59313   1
   0 -10   0 4.30507 4.42606   4
   0  10   0 3.53745 4.19915   3
   0  10   0 2.34872 5.71107   6
   0  10   0 3.42647 5.55462   1
  -1 -10   0 2.29458 5.68861   1
  -1 -10   0 -2.2690 3.37115   4
   1  10   0 -2.9289 3.40179   3
   1  10   0 2.46804 5.62524   6
   1  10   0 2.80274 5.55843   1
  -2 -10   0 5.89568 7.52089   1
  -2 -10   0 1.24989 4.16407   4
   2  10   0 1.17372 5.70309   6
   2  10   0 -0.0348 6.11916   1
  -3 -10   0 -3.2900 7.08837   5
  -3 -10   0 11.0342 7.67860   1
  -3 -10   0 6.43005 5.39405   4
   3  10   0 6.77793 8.16071   1
   3  10   0 1.91428 6.65119   6
   7 -11   0 -16.556 10.3946   1
   7 -11   0 0.45979 7.19712   4
  -7  11   0 5.87495 4.65807   7
  -7  11   0 16.4940 8.31433   3
   6 -11   0 10.3046 5.78387   6
   6 -11   0 1.05546 9.14205   1
   6 -11   0 6.22819 6.78091   4
  -6  11   0 1.63094 5.40650   3
  -6  11   0 -0.3784 3.31575   7
  -6  11   0 0.87011 7.65536   6
   5 -11   0 16.2784 5.94726   6
   5 -11   0 1.15890 5.81678   4
   5 -11   0 -14.746 7.56446   1
  -5  11   0 6.75177 6.28618   6
  -5  11   0 5.86185 5.35961   3
   4 -11   0 -7.6148 4.74798   4
   4 -11   0 5.86589 7.85505   1
  -4  11   0 4.74584 6.50894   6
  -4  11   0 2.23972 5.02322   3
   3 -11   0 -4.0810 4.11522   4
   3 -11   0 -2.1282 7.83273   1
  -3  11   0 4.31495 5.11685   3
  -3  11   0 -0.0007 5.70259   6
   2 -11   0 3.56512 5.25957   4
   2 -11   0 0.07620 6.22747   1
  -2  11   0 7.44636 6.57136   6
  -2  11   0 0.29808 5.31421   3
   1 -11   0 0.65359 4.03919   4
   1 -11   0 6.08824 6.98456   1
  -1  11   0 -2.8205 4.99527   6
  -1  11   0 0.34393 4.43888   3
   0 -11   0 5.50220 6.31622   1
   0 -11   0 2.08481 5.24189   4
   0  11   0 -0.9855 5.88375   6
   0  11   0 3.93510 4.68140   3
   0  11   0 2.61583 5.89610   1
  -1 -11   0 10.6617 7.34692   1
  -1 -11   0 3.77904 4.90890   4
   1  11   0 -0.8439 4.92822   3
   1  11   0 -1.9977 6.48374   1
   1  11   0 2.71523 6.19600   6
   4 -12   0 18.5377 7.45280   6
   4 -12   0 -7.4449 5.99415   4
   4 -12   0 -0.1340 9.41199   1
  -4  12   0 3.76135 9.10030   6
  -4  12   0 -7.4528 5.65233   3
   3 -12   0 -10.689 4.55145   4
   3 -12   0 1.70368 8.63799   1
  -3  12   0 0.65547 5.70542   3
  -3  12   0 -0.4534 6.57492   6
   2 -12   0 0.64177 9.13001   1
   2 -12   0 -2.9912 5.23353   4
  -2  12   0 1.35633 5.28308   3
  -2  12   0 0.60405 6.01965   6
  -1  12   0 9.59667 6.45400   3
  -1  12  -1 -1.3169 5.09304   3
  -1  12  -1 9.19196 11.9005   6
   1 -12   1 -4.3321 6.54666   1
   1 -12   1 1.99098 6.86874   4
  -2  12  -1 -3.1418 4.90635   3
  -2  12  -1 7.50134 8.05967   6
   2 -12   1 -5.1457 6.46904   1
   2 -12   1 -1.5385 5.65410   4
  -3  12  -1 4.35062 5.66371   3
  -3  12  -1 6.29821 7.57455   6
   3 -12   1 6.70354 5.98761   6
   3 -12   1 -9.3275 5.69747   4
   3 -12   1 -1.1482 7.67870   1
  -4  12  -1 2.31122 6.46851   3
  -4  12  -1 3.69342 8.15591   6
   4 -12   1 -4.6808 7.43741   1
   4 -12   1 -1.4653 7.12359   4
   4 -12   1 15.0283 5.98478   6
  -5  12  -1 -0.3565 7.95820   6
   5 -12   1 11.3906 6.28947   6
   5 -12   1 0.16570 8.44920   4
   5 -12   1 -7.3636 10.1116   1
   2  11  -1 -1.8652 7.45070   1
   2  11  -1 4.40203 7.27016   6
  -2 -11   1 3.14390 6.45083   1
  -2 -11   1 1.54864 5.14264   4
   1  11  -1 0.64715 5.64093   1
   1  11  -1 3.75877 5.85547   3
   1  11  -1 -1.7988 5.47152   6
  -1 -11   1 1.14082 4.79601   4
  -1 -11   1 4.23644 6.95519   1
   0  11  -1 2.91072 4.40787   3
   0  11  -1 8.24753 7.14250   1
   0  11  -1 4.20008 6.59412   6
   0 -11   1 -4.1875 4.25435   4
   0 -11   1 0.68078 6.78456   1
  -1  11  -1 6.20080 6.21181   6
  -1  11  -1 0.29716 4.64785   3
   1 -11   1 4.72051 6.84167   1
   1 -11   1 -8.2370 3.52483   4
  -2  11  -1 -0.3722 4.23203   3
  -2  11  -1 2.05334 6.04643   6
   2 -11   1 -8.6991 3.49789   4
   2 -11   1 -1.4496 5.60564   1
  -3  11  -1 1.57091 4.48033   3
  -3  11  -1 0.12041 4.69664   6
   3 -11   1 6.82625 7.96363   1
   3 -11   1 13.0877 6.24379   6
   3 -11   1 -0.5476 5.05718   4
  -4  11  -1 0.89437 5.84601   6
  -4  11  -1 -0.7953 5.03722   3
   4 -11   1 -10.510 4.28682   4
   4 -11   1 9.25688 5.57609   6
   4 -11   1 -7.5780 6.27999   1
  -5  11  -1 10.9619 3.91954   7
  -5  11  -1 3.88062 6.56793   6
  -5  11  -1 2.57315 5.62387   3
   5 -11   1 -6.4287 7.58388   1
   5 -11   1 5.97583 4.78843   6
   5 -11   1 -8.5434 5.37437   4
  -6  11  -1 3.93770 6.47991   6
  -6  11  -1 3.74917 5.41341   3
  -6  11  -1 3.04383 3.59232   7
   6 -11   1 -0.7020 5.66667   4
   6 -11   1 -2.7701 8.28347   1
   6 -11   1 8.63539 5.88901   6
  -7  11  -1 2.69459 6.33815   3
  -7  11  -1 6.61510 4.32699   7
   7 -11   1 -8.3813 9.66659   1
   7 -11   1 -2.1793 7.65997   4
   3  10  -1 10.7383 6.86004   6
   3  10  -1 6.89757 6.55257   1
  -3 -10   1 3.51852 4.91999   4
  -3 -10   1 4.42621 6.97549   1
   2  10  -1 3.51396 6.80971   1
   2  10  -1 2.35124 5.26095   6
   2  10  -1 7.05496 5.54821   3
  -2 -10   1 3.41341 4.81940   4
  -2 -10   1 3.90349 7.10948   1
   1  10  -1 1.11939 4.44664   6
   1  10  -1 3.40248 5.51718   1
   1  10  -1 -0.6516 4.22278   3
  -1 -10   1 5.94083 6.66428   1
  -1 -10   1 2.58965 3.81440   4
   0  10  -1 3.78781 5.34318   6
   0  10  -1 3.26115 4.43202   3
   0  10  -1 0.66487 4.19322   1
   0 -10   1 -0.2525 3.69377   4
   0 -10   1 3.57396 4.72449   1
  -1  10  -1 4.39932 4.67685   6
  -1  10  -1 -1.1980 3.78321   3
   1 -10   1 -1.8626 3.24407   4
   1 -10   1 4.84893 5.42534   1
  -2  10  -1 0.36598 4.07658   3
  -2  10  -1 15.5749 6.97229   6
   2 -10   1 11.8307 5.60936   4
   2 -10   1 27.4974 10.8885   1
  -3  10  -1 51.5223 12.4648   6
  -3  10  -1 43.6203 6.83334   7
  -3  10  -1 46.7257 10.7560   3
   3 -10   1 41.5058 9.45322   4
   3 -10   1 42.2285 13.4889   1
  -4  10  -1 9.73249 6.37784   6
  -4  10  -1 12.3951 4.05658   7
  -4  10  -1 8.46418 5.00139   3
   4 -10   1 2.12220 4.74927   4
   4 -10   1 7.45708 8.49447   1
   4 -10   1 8.79579 5.10094   6
  -5  10  -1 5.55252 5.38843   6
  -5  10  -1 4.09037 3.29852   7
  -5  10  -1 7.45679 5.02430   3
   5 -10   1 -1.4260 4.52598   4
   5 -10   1 4.87388 8.94597   1
   5 -10   1 6.62942 4.44405   6
  -6  10  -1 4.74335 3.24236   7
  -6  10  -1 8.43943 6.72474   6
  -6  10  -1 1.38369 4.79475   3
   6 -10   1 -10.294 4.29987   4
   6 -10   1 7.72088 9.48506   1
   6 -10   1 12.1248 6.38568   6
  -7  10  -1 7.51135 4.76342   7
  -7  10  -1 8.03608 5.67981   3
   7 -10   1 -1.5512 5.52037   4
   7 -10   1 -4.2060 9.39059   1
  -8  10  -1 20.1362 8.66531   3
  -8  10  -1 19.3612 6.13636   7
   8 -10   1 -10.134 11.5003   1
   8 -10   1 15.6208 8.33285   4
   5   9  -1 0.41675 5.63289   6
   5   9  -1 -0.8633 3.02834   4
   5   9  -1 7.14014 7.64649   1
  -5  -9   1 4.22106 5.03931   4
  -5  -9   1 2.10946 4.96409   5
  -5  -9   1 18.4189 8.55039   1
   4   9  -1 2.73644 6.61465   1
   4   9  -1 1.44002 4.96982   6
  -4  -9   1 3.34938 4.50322   4
  -4  -9   1 6.72431 4.72823   5
  -4  -9   1 8.50123 6.96282   1
   3   9  -1 5.93687 6.35858   1
   3   9  -1 10.8954 6.84863   6
  -3  -9   1 3.95982 4.35624   5
  -3  -9   1 3.88778 4.10023   4
  -3  -9   1 16.3209 8.08518   1
   2   9  -1 -0.1848 5.25296   1
   2   9  -1 0.56353 3.12739   3
   2   9  -1 -1.8429 4.00952   6
  -2  -9   1 0.93094 3.97130   5
  -2  -9   1 2.72234 4.01240   4
  -2  -9   1 4.51784 5.07903   1
   1   9  -1 0.62111 3.27818   3
   1   9  -1 0.76648 4.28034   6
   1   9  -1 0.52256 4.65711   1
  -1  -9   1 3.02666 3.37682   4
  -1  -9   1 -0.7032 3.82014   1
  -1  -9   1 0.53941 3.89527   5
   0   9  -1 14.7116 6.81824   6
   0   9  -1 23.2691 6.94327   3
   0   9  -1 22.0173 8.36046   1
   0  -9   1 14.7942 5.47613   4
   0  -9   1 24.0504 8.21757   1
  -1   9  -1 61.6115 10.6252   7
  -1   9  -1 61.3887 12.7205   6
  -1   9  -1 56.2901 10.6697   3
   1  -9   1 58.4353 9.91914   4
   1  -9   1 70.1012 15.0562   1
  -2   9  -1 0.44104 3.64939   3
  -2   9  -1 0.99701 2.19460   7
  -2   9  -1 0.18947 3.86208   6
   2  -9   1 -1.7258 4.04169   1
   2  -9   1 -0.8518 3.15068   4
  -3   9  -1 121.773 16.1732   3
  -3   9  -1 117.320 11.4029   7
  -3   9  -1 93.4827 15.4366   6
   3  -9   1 105.420 13.7274   4
   3  -9   1 143.531 21.0956   1
  -4   9  -1 40.3822 9.16483   3
  -4   9  -1 43.0831 10.7211   6
  -4   9  -1 22.0380 5.03253   7
   4  -9   1 29.5708 8.39192   6
   4  -9   1 26.1536 8.31184   4
   4  -9   1 32.8082 11.0912   1
  -5   9  -1 -0.9302 3.94760   6
  -5   9  -1 1.86104 3.03370   3
  -5   9  -1 0.83646 2.29575   7
   5  -9   1 9.26144 4.97745   6
   5  -9   1 -7.4714 3.27898   4
   5  -9   1 -6.7470 5.37679   1
  -6   9  -1 2.40936 2.92683   7
  -6   9  -1 -1.2109 3.94933   3
  -6   9  -1 1.74013 4.50715   6
   6  -9   1 7.41547 4.77995   6
   6  -9   1 10.2488 9.55776   1
   6  -9   1 1.56489 5.32096   4
  -7   9  -1 -0.5639 2.50558   7
  -7   9  -1 1.77869 4.28770   3
   7  -9   1 -5.7097 8.11124   1
   7  -9   1 -5.0011 5.09384   4
  -8   9  -1 21.5834 7.48678   3
  -8   9  -1 15.5046 5.03368   7
   8  -9   1 8.43418 13.0900   1
   8  -9   1 14.2433 6.67340   4
  -9   9  -1 7.37118 5.00478   7
  -9   9  -1 6.76371 8.75532   3
   9  -9   1 -16.965 11.3904   1
   9  -9   1 2.80405 6.18718   4
   6   8  -1 4.56607 4.00814   4
   6   8  -1 1.02093 6.35900   1
  -6  -8   1 -0.8533 4.01441   4
  -6  -8   1 -2.4774 5.60972   5
   5   8  -1 3.55176 5.40455   6
   5   8  -1 3.53606 4.16303   4
   5   8  -1 14.0705 8.01806   1
  -5  -8   1 2.48003 4.62105   5
  -5  -8   1 5.01692 4.96677   4
   4   8  -1 0.75688 2.16317   4
   4   8  -1 -3.5581 4.14873   6
   4   8  -1 4.72315 5.33747   1
  -4  -8   1 5.62549 5.95676   1
  -4  -8   1 0.24857 3.46864   4
  -4  -8   1 -0.9111 3.35168   5
   3   8  -1 -1.4289 3.67742   6
   3   8  -1 4.94174 5.45164   1
   3   8  -1 -1.3686 3.03261   3
   3   8  -1 0.84505 2.60291   4
  -3  -8   1 1.48361 3.38294   4
  -3  -8   1 1.89729 3.08791   5
  -3  -8   1 2.86692 4.28260   1
   2   8  -1 1.49445 4.25609   6
   2   8  -1 15.5130 5.66095   3
   2   8  -1 -2.0829 3.74250   1
  -2  -8   1 3.28634 4.53934   1
  -2  -8   1 4.86010 3.73977   5
  -2  -8   1 -1.8003 2.21578   4
   1   8  -1 1.22090 3.35662   3
   1   8  -1 -0.9455 3.93177   1
   1   8  -1 3.82443 4.30025   6
  -1  -8   1 5.78918 3.55835   4
  -1  -8   1 4.93409 5.00912   1
  -1  -8   1 7.28314 3.60574   5
   0   8  -1 1.47818 3.18009   3
   0   8  -1 3.03603 2.10146   7
   0   8  -1 0.62652 3.81709   1
   0   8  -1 6.30464 4.72491   6
   0  -8   1 2.99225 3.93732   1
   0  -8   1 1.75622 2.44662   4
   0  -8   1 3.92716 3.16502   5
  -1   8  -1 -0.1028 2.72482   1
  -1   8  -1 0.62447 2.81216   3
  -1   8  -1 -0.2821 2.39852   6
  -1   8  -1 0.46275 1.45168   7
   1  -8   1 3.50878 2.79279   5
   1  -8   1 2.85839 2.91241   4
   1  -8   1 -1.0498 3.11323   1
  -2   8  -1 12.4568 5.58884   6
  -2   8  -1 20.0658 3.97964   7
  -2   8  -1 25.8240 6.54811   3
   2  -8   1 13.1992 4.76247   4
   2  -8   1 25.9209 8.73349   1
  -3   8  -1 -0.8401 2.98734   6
  -3   8  -1 -3.1810 1.94352   3
  -3   8  -1 2.22743 2.36410   7
   3  -8   1 9.63583 4.61549   4
   3  -8   1 5.01671 5.55717   1
  -4   8  -1 3.19264 2.21780   7
  -4   8  -1 -0.8525 2.50525   3
  -4   8  -1 3.23653 4.01960   6
   4  -8   1 2.25082 3.21646   6
   4  -8   1 7.83626 6.40159   1
   4  -8   1 1.54823 4.25128   4
  -5   8  -1 1.98801 4.06395   6
  -5   8  -1 -1.3488 2.96656   3
  -5   8  -1 0.77046 2.54183   7
   5  -8   1 -5.0087 3.63144   4
   5  -8   1 -7.9182 4.21016   1
   5  -8   1 4.92468 3.55681   6
  -6   8  -1 0.45637 2.23019   7
  -6   8  -1 -0.8207 3.82575   3
  -6   8  -1 1.36182 3.76190   6
   6  -8   1 5.20064 5.04615   4
   6  -8   1 1.58465 3.68633   6
   6  -8   1 -2.5683 7.73192   1
  -7   8  -1 1.55075 2.57919   7
  -7   8  -1 5.72596 4.93791   3
   7  -8   1 2.97040 5.81103   4
   7  -8   1 -1.4410 10.0033   1
  -8   8  -1 4.60737 3.43986   7
  -8   8  -1 5.27591 5.51333   3
   8  -8   1 -10.710 9.43706   1
   8  -8   1 2.69437 5.46878   4
  -9   8  -1 1.37289 3.24680   7
   9  -8   1 -1.8358 5.37773   4
   9  -8   1 -27.996 10.8838   1
   7   7  -1 3.83113 6.52297   1
   7   7  -1 -2.9538 3.75990   4
  -7  -7   1 6.18082 5.70619   4
  -7  -7   1 -3.8398 3.71485   5
   6   7  -1 -0.0767 4.09824   4
   6   7  -1 3.85631 6.20922   1
  -6  -7   1 0.92295 4.31553   5
  -6  -7   1 -1.5949 3.66012   4
   5   7  -1 3.49510 5.00539   6
   5   7  -1 5.42373 3.65087   4
   5   7  -1 6.86163 6.04034   1
  -5  -7   1 3.75700 4.01122   5
  -5  -7   1 2.65489 3.59512   4
  -5  -7   1 7.75026 3.71776   2
   4   7  -1 -1.0592 3.33328   6
   4   7  -1 2.94859 2.76575   4
   4   7  -1 4.12954 4.33304   1
  -4  -7   1 2.02949 2.82830   2
  -4  -7   1 -0.8226 2.05616   4
  -4  -7   1 5.15328 3.47672   5
   3   7  -1 49.3060 10.6021   6
   3   7  -1 54.2159 11.6610   1
   3   7  -1 40.9880 7.81930   3
   3   7  -1 34.7255 7.26391   4
  -3  -7   1 57.0496 11.9354   1
  -3  -7   1 38.1529 5.60732   2
  -3  -7   1 40.0847 7.41553   4
  -3  -7   1 44.0506 7.44541   5
   2   7  -1 56.9580 11.3605   1
   2   7  -1 50.5513 8.47262   3
   2   7  -1 48.6945 10.8606   6
  -2  -7   1 44.3916 6.67027   5
  -2  -7   1 39.0412 5.11669   2
  -2  -7   1 54.0293 8.24593   4
  -2  -7   1 37.7994 9.56843   1
   1   7  -1 -1.4029 2.92793   1
   1   7  -1 3.56027 1.75491   7
   1   7  -1 2.87759 2.90360   3
   1   7  -1 0.07465 2.79592   6
  -1  -7   1 5.21957 4.05515   1
  -1  -7   1 1.14897 1.84198   4
  -1  -7   1 -1.4988 2.21916   5
   0   7  -1 84.3877 13.2420   1
   0   7  -1 89.0887 11.3493   3
   0   7  -1 57.9575 10.9275   6
   0   7  -1 74.6999 6.97572   7
   0  -7   1 66.2580 9.12871   4
   0  -7   1 72.0555 12.5967   1
   0  -7   1 80.1766 7.83985   5
  -1   7  -1 0.55629 1.60136   7
  -1   7  -1 1.53276 2.72977   6
  -1   7  -1 2.36133 2.14461   3
  -1   7  -1 1.27483 2.69090   1
   1  -7   1 -1.8723 2.51690   1
   1  -7   1 2.65531 2.26083   5
   1  -7   1 3.05207 2.78224   4
  -2   7  -1 10.0765 4.42780   3
  -2   7  -1 8.06759 2.64370   7
  -2   7  -1 2.78570 2.71673   6
   2  -7   1 7.33231 2.54861   5
   2  -7   1 4.32537 4.55730   1
   2  -7   1 6.74692 3.31514   4
  -3   7  -1 7.64562 3.55616   3
  -3   7  -1 15.2264 5.25221   6
  -3   7  -1 21.5776 4.20361   7
   3  -7   1 14.2181 6.39210   1
   3  -7   1 9.69670 4.48057   4
   3  -7   1 18.5585 2.97098   5
  -4   7  -1 3.11021 2.31904   7
  -4   7  -1 2.28823 2.72560   3
  -4   7  -1 1.81896 3.09613   6
   4  -7   1 -1.4078 3.56230   4
   4  -7   1 0.38394 4.23093   1
   4  -7   1 3.43609 3.47006   6
  -5   7  -1 11.8717 3.63994   7
  -5   7  -1 2.10092 3.11953   3
  -5   7  -1 4.45800 4.50647   6
   5  -7   1 6.82085 4.25932   6
   5  -7   1 11.4469 7.69377   1
   5  -7   1 1.24247 4.61458   4
  -6   7  -1 7.21997 3.32515   7
  -6   7  -1 6.94598 4.67715   6
  -6   7  -1 4.73524 3.76807   3
   6  -7   1 0.18601 7.40809   1
   6  -7   1 2.67610 3.57562   6
   6  -7   1 4.09839 4.72877   4
  -7   7  -1 15.5517 4.33168   7
  -7   7  -1 16.1732 6.20272   3
   7  -7   1 12.1269 12.8875   1
   7  -7   1 7.34968 5.49249   4
  -8   7  -1 4.78220 4.85976   3
  -8   7  -1 -0.3332 2.83715   7
   8  -7   1 -3.0257 3.18368   4
   8  -7   1 -14.799 8.31720   1
  -9   7  -1 2.95309 3.81581   7
   9  -7   1 7.14522 5.26494   4
   9  -7   1 -10.935 9.89275   1
 -10   7  -1 10.6189 5.13313   7
  10  -7   1 5.66949 14.0486   1
  10  -7   1 14.9690 5.54098   4
   8   6  -1 1.29099 6.17956   1
  -8  -6   1 -2.1958 6.61650   5
   7   6  -1 3.06900 6.15052   1
   7   6  -1 3.94646 4.49536   4
  -7  -6   1 1.09682 4.14650   5
  -7  -6   1 6.38478 3.89385   2
  -7  -6   1 -0.7104 3.44879   4
   6   6  -1 5.03819 3.74160   4
   6   6  -1 -0.2374 4.42389   1
  -6  -6   1 3.38547 3.86557   5
  -6  -6   1 -1.3325 2.80867   4
  -6  -6   1 1.13390 2.58541   2
   5   6  -1 2.39988 4.33220   1
   5   6  -1 9.69860 5.23821   6
   5   6  -1 8.61285 4.33095   4
  -5  -6   1 4.40694 3.15796   5
  -5  -6   1 -0.7315 2.59863   4
  -5  -6   1 2.75786 3.16547   2
   4   6  -1 0.90725 2.91467   4
   4   6  -1 0.93650 3.71012   1
   4   6  -1 1.11671 3.14981   6
  -4  -6   1 4.12155 2.57133   2
  -4  -6   1 2.82587 2.82782   5
  -4  -6   1 1.05636 2.46723   4
   3   6  -1 38.3748 9.45342   1
   3   6  -1 40.9089 6.91554   3
   3   6  -1 39.7580 6.97058   4
   3   6  -1 38.0100 8.73405   6
   3   6  -1 29.2114 4.14529   7
  -3  -6   1 48.7138 5.29226   7
  -3  -6   1 38.7345 6.46415   5
  -3  -6   1 30.5841 4.90835   2
  -3  -6   1 40.5741 7.07077   4
   2   6  -1 5.19605 3.04826   3
   2   6  -1 2.12631 3.40660   6
   2   6  -1 7.91313 4.41089   1
   2   6  -1 6.57343 2.02102   7
   2   6  -1 5.33721 2.95231   4
  -2  -6   1 2.99066 1.79072   2
  -2  -6   1 3.78092 2.51689   5
  -2  -6   1 5.53536 3.01980   4
  -2  -6   1 9.05274 2.37261   7
  -2  -6   1 8.26861 4.83551   1
   1   6  -1 51.4440 9.46884   6
   1   6  -1 46.2674 9.28611   1
   1   6  -1 33.6198 4.19336   7
   1   6  -1 37.3521 6.78040   3
  -1  -6   1 40.6135 5.41869   5
  -1  -6   1 32.4910 5.86311   4
  -1  -6   1 34.2400 3.86800   2
  -1  -6   1 32.5801 8.13139   1
   0   6  -1 54.8047 7.92675   3
   0   6  -1 39.7433 4.71742   7
   0   6  -1 27.8338 6.97510   6
   0   6  -1 57.5913 9.94478   1
   0  -6   1 54.4397 10.1392   1
   0  -6   1 51.7034 5.59990   5
   0  -6   1 44.0781 3.13719   2
   0  -6   1 59.1586 7.56095   4
  -1   6  -1 1.56755 2.44740   1
  -1   6  -1 1.57384 1.29089   7
  -1   6  -1 -2.0946 1.36517   3
  -1   6  -1 -0.6814 1.81145   6
  -1   6  -1 -0.2619 0.45983   2
   1  -6   1 0.27391 0.69494   2
   1  -6   1 0.61736 1.66430   4
   1  -6   1 0.72503 0.51039   2
   1  -6   1 -0.3599 1.49799   1
   1  -6   1 -1.5448 1.33164   5
  -2   6  -1 -1.3948 1.71485   3
  -2   6  -1 -0.5824 2.01575   6
  -2   6  -1 -0.8482 1.09641   7
  -2   6  -1 0.18098 0.45544   2
   2  -6   1 0.60297 0.68427   2
   2  -6   1 3.23878 3.28978   1
   2  -6   1 0.65854 1.42152   5
   2  -6   1 -0.1642 1.49566   4
  -3   6  -1 19.7805 2.48060   2
  -3   6  -1 19.8012 5.58813   6
  -3   6  -1 27.3441 4.41966   7
  -3   6  -1 26.3319 5.78976   3
   3  -6   1 24.8507 5.62428   4
   3  -6   1 22.4379 6.10744   6
   3  -6   1 33.0753 8.46492   1
   3  -6   1 25.6280 3.04359   5
  -4   6  -1 33.2343 5.34659   7
  -4   6  -1 22.3038 6.07209   6
  -4   6  -1 35.5941 4.03663   2
  -4   6  -1 34.0298 6.88157   3
   4  -6   1 39.4497 4.07173   5
   4  -6   1 34.6034 7.03620   4
   4  -6   1 32.2198 7.31902   6
   4  -6   1 40.8862 10.0018   1
  -5   6  -1 4.16493 2.72582   7
  -5   6  -1 0.14216 2.22937   3
  -5   6  -1 3.06284 3.12474   6
  -5   6  -1 3.01081 1.81276   2
   5  -6   1 -2.7658 2.04464   6
   5  -6   1 1.38944 2.93195   4
   5  -6   1 -2.2047 5.59759   1
   5  -6   1 6.33751 2.36144   5
  -6   6  -1 -0.9584 1.95366   2
  -6   6  -1 -0.0392 2.63645   3
  -6   6  -1 0.74604 2.36100   7
   6  -6   1 -1.8543 2.71483   6
   6  -6   1 -0.5391 4.22493   4
   6  -6   1 2.71631 8.32201   1
   6  -6   1 -1.7065 3.59310   5
  -7   6  -1 56.6736 9.52624   3
  -7   6  -1 36.0775 5.79784   2
  -7   6  -1 54.0524 8.01794   7
   7  -6   1 37.5899 14.5007   1
   7  -6   1 45.3647 8.94596   4
  -8   6  -1 25.9130 5.48071   2
  -8   6  -1 26.6087 6.03281   7
  -8   6  -1 51.4006 9.57377   3
   8  -6   1 13.2228 11.6097   1
   8  -6   1 24.5957 7.33410   4
  -9   6  -1 15.7717 5.30883   2
  -9   6  -1 10.9719 4.88011   7
   9  -6   1 15.9583 6.45447   4
   9  -6   1 8.03489 13.1916   1
 -10   6  -1 1.66759 3.78995   2
 -10   6  -1 -0.2486 4.02938   7
  10  -6   1 7.58704 10.5920   1
  10  -6   1 6.01591 4.35842   4
   8   5  -1 2.10178 3.21436   4
   8   5  -1 6.45378 5.56384   1
  -8  -5   1 -1.4511 3.35744   2
  -8  -5   1 4.62997 5.05038   5
   7   5  -1 8.44305 5.56617   1
   7   5  -1 6.39728 4.35748   5
   7   5  -1 -4.8285 2.61666   4
  -7  -5   1 4.15741 3.28083   5
  -7  -5   1 -0.3134 2.48988   2
   6   5  -1 11.9066 6.70232   1
   6   5  -1 3.00059 3.23786   5
   6   5  -1 3.80448 3.14472   4
  -6  -5   1 -2.4569 2.34318   2
  -6  -5   1 2.93387 3.53721   5
   5   5  -1 0.12116 3.72207   1
   5   5  -1 -0.9730 2.10286   5
   5   5  -1 3.57322 3.50280   6
   5   5  -1 -0.9156 2.27490   4
  -5  -5   1 1.00318 2.61908   5
  -5  -5   1 -0.8454 1.97259   4
  -5  -5   1 -2.0959 1.68468   2
   4   5  -1 51.4356 8.13079   4
   4   5  -1 90.0484 12.6442   6
   4   5  -1 65.0305 11.9980   1
   4   5  -1 61.4113 7.76350   3
   4   5  -1 74.5389 9.10046   5
  -4  -5   1 63.5751 6.51816   7
  -4  -5   1 62.4580 8.59471   5
  -4  -5   1 58.2881 7.36920   2
  -4  -5   1 55.7982 8.20791   4
  -4  -5   1 65.5558 7.96217   3
   3   5  -1 11.5496 3.72769   4
   3   5  -1 17.2287 4.15772   3
   3   5  -1 14.2020 4.84198   6
   3   5  -1 15.1195 2.90315   7
   3   5  -1 12.3711 5.54327   1
  -3  -5   1 19.2449 4.61669   4
  -3  -5   1 16.3644 2.96145   7
  -3  -5   1 16.5764 3.46266   2
  -3  -5   1 11.9134 3.49446   5
   2   5  -1 1.34181 2.92725   1
   2   5  -1 4.71329 3.16291   6
   2   5  -1 2.30000 1.70513   4
   2   5  -1 2.92177 1.40523   7
   2   5  -1 2.32951 2.00572   3
  -2  -5   1 5.11278 2.35225   4
  -2  -5   1 2.25007 1.95850   5
  -2  -5   1 1.53385 1.38997   7
  -2  -5   1 1.55614 1.55796   2
   1   5  -1 0.68543 1.64412   3
   1   5  -1 1.42313 1.13372   2
   1   5  -1 -0.2504 1.09344   4
   1   5  -1 -1.8059 1.69459   6
   1   5  -1 1.05307 2.41758   1
   1   5  -1 0.95104 1.03544   7
  -1  -5   1 1.83445 1.38811   5
  -1  -5   1 0.55726 2.12541   1
  -1  -5   1 1.72800 1.19969   2
  -1  -5   1 -0.1763 0.96962   4
   0   5  -1 229.320 10.4195   2
   0   5  -1 236.034 15.9109   6
   0   5  -1 227.775 15.8776   1
   0   5  -1 231.633 11.4068   7
   0   5  -1 220.988 13.8866   3
   0  -5   1 193.511 12.9247   4
   0  -5   1 242.146 11.6993   5
   0  -5   1 229.591 16.2255   1
   0  -5   1 221.145 10.3637   2
  -1   5  -1 33.8358 4.08308   7
  -1   5  -1 22.1493 5.46384   6
  -1   5  -1 18.9314 5.04851   1
  -1   5  -1 25.6563 4.92311   3
  -1   5  -1 21.8237 1.65506   2
   1  -5   1 21.6866 1.68193   2
   1  -5   1 19.0288 5.29419   1
   1  -5   1 27.2959 3.21694   5
   1  -5   1 16.6485 3.67790   4
  -2   5  -1 42.6759 2.82353   2
  -2   5  -1 56.1240 5.51023   7
  -2   5  -1 44.5380 6.77886   3
  -2   5  -1 42.6963 7.33236   6
   2  -5   1 55.8719 7.00087   4
   2  -5   1 48.3393 3.44108   5
   2  -5   1 44.9660 8.29665   1
   2  -5   1 42.4519 2.82226   2
  -3   5  -1 9.90580 3.99539   6
  -3   5  -1 9.77811 1.92867   2
  -3   5  -1 6.41781 2.29985   7
  -3   5  -1 16.4389 4.03132   3
   3  -5   1 9.13474 3.34538   4
   3  -5   1 12.0654 5.26662   1
   3  -5   1 8.53353 1.67265   5
   3  -5   1 3.40763 2.84485   6
  -4   5  -1 150.063 8.01188   2
  -4   5  -1 140.232 10.5278   3
  -4   5  -1 115.517 8.74729   7
  -4   5  -1 138.025 11.1221   6
   4  -5   1 134.510 13.5387   1
   4  -5   1 130.199 7.50099   5
   4  -5   1 124.263 10.8957   6
   4  -5   1 123.627 10.2211   4
  -5   5  -1 -2.5713 1.28298   7
  -5   5  -1 -2.1995 2.02436   6
  -5   5  -1 -0.1223 2.03695   3
  -5   5  -1 -0.9600 1.09993   2
   5  -5   1 5.61318 3.99947   4
   5  -5   1 0.34488 1.90972   6
   5  -5   1 -0.3242 1.35641   5
   5  -5   1 4.17631 6.87296   1
  -6   5  -1 63.2424 7.30066   2
  -6   5  -1 53.0967 7.58524   7
  -6   5  -1 74.9893 9.78859   3
   6  -5   1 69.7763 9.56573   6
   6  -5   1 44.7151 8.47038   4
   6  -5   1 76.3251 15.8788   1
   6  -5   1 68.0020 7.42352   5
  -7   5  -1 -0.3623 2.07086   2
  -7   5  -1 8.20213 4.08087   3
  -7   5  -1 2.34627 2.60766   7
   7  -5   1 2.79978 3.76014   4
   7  -5   1 3.19932 2.59905   5
   7  -5   1 4.91883 9.68304   1
  -8   5  -1 2.98652 2.97882   7
  -8   5  -1 4.69855 3.04495   2
   8  -5   1 -0.4003 3.27264   4
   8  -5   1 -2.5569 10.1120   1
   8  -5   1 6.39071 4.00826   5
  -9   5  -1 3.86411 3.18667   7
  -9   5  -1 -2.2821 2.50881   2
   9  -5   1 6.71836 4.66433   4
   9  -5   1 8.63110 9.45531   1
 -10   5  -1 -0.9420 2.95459   2
 -10   5  -1 -0.3305 3.52752   7
  10  -5   1 11.3928 9.53084   1
  10  -5   1 8.32720 3.84812   4
   9   4  -1 0.46708 4.41733   5
   9   4  -1 1.29009 4.35963   4
   9   4  -1 11.0520 7.36497   1
  -9  -4   1 -0.1034 4.41472   5
  -9  -4   1 -1.2177 3.32238   2
   8   4  -1 -1.0253 3.71071   4
   8   4  -1 8.29677 7.02195   1
   8   4  -1 3.55581 3.97079   5
  -8  -4   1 0.66975 3.42545   2
  -8  -4   1 -3.0041 3.35849   5
   7   4  -1 -1.3559 3.38079   1
   7   4  -1 0.34116 3.15119   5
   7   4  -1 1.16802 2.67033   4
  -7  -4   1 0.21100 3.51093   5
  -7  -4   1 -0.7742 2.72867   2
   6   4  -1 5.31664 3.19680   5
   6   4  -1 -0.1221 2.40582   4
   6   4  -1 5.39736 4.58573   1
  -6  -4   1 -0.2372 2.12469   5
  -6  -4   1 2.56146 2.97306   2
  -6  -4   1 0.02243 2.57003   7
   5   4  -1 0.04099 2.12733   5
   5   4  -1 3.56495 4.27165   1
   5   4  -1 2.60699 2.81902   4
   5   4  -1 3.38757 2.99279   6
  -5  -4   1 0.11634 2.07159   7
  -5  -4   1 2.92500 2.11850   2
  -5  -4   1 5.84683 2.95922   5
   4   4  -1 8.24168 3.09667   5
   4   4  -1 17.0400 5.17637   6
   4   4  -1 8.98718 4.94366   1
   4   4  -1 12.8446 3.06610   3
   4   4  -1 21.6152 5.14150   4
  -4  -4   1 19.8940 4.15457   2
  -4  -4   1 17.9734 4.51181   5
  -4  -4   1 17.8453 3.41840   7
  -4  -4   1 12.3923 3.08369   3
   3   4  -1 74.2639 8.16711   5
   3   4  -1 79.9697 11.6515   1
   3   4  -1 81.9749 9.12049   4
   3   4  -1 85.6996 5.81968   7
   3   4  -1 85.9388 6.72947   3
   3   4  -1 83.1601 8.44762   6
  -3  -4   1 81.0903 8.69191   5
  -3  -4   1 78.1316 5.69183   7
  -3  -4   1 78.3767 8.96968   4
  -3  -4   1 77.5142 7.70165   2
   2   4  -1 16.7752 3.11711   2
   2   4  -1 17.4793 4.63296   6
   2   4  -1 33.0186 5.01403   3
   2   4  -1 19.7768 3.59655   5
   2   4  -1 21.6999 2.91143   7
   2   4  -1 19.4275 5.29181   1
   2   4  -1 21.1360 3.97367   4
  -2  -4   1 20.7486 3.88416   5
  -2  -4   1 20.4463 3.40840   2
  -2  -4   1 18.6396 2.90825   7
  -2  -4   1 25.9163 4.63171   4
   1   4  -1 91.2995 7.16400   3
   1   4  -1 93.3241 8.66138   1
   1   4  -1 93.4093 8.61615   6
   1   4  -1 87.6691 5.58949   7
   1   4  -1 100.840 7.21901   4
   1   4  -1 100.294 5.81824   2
  -1  -4   1 100.813 5.84188   2
  -1  -4   1 93.5771 7.09256   4
  -1  -4   1 91.4756 6.27101   5
  -1  -4   1 85.7936 8.69719   1
   0   4  -1 4.96589 1.08316   2
   0   4  -1 4.14371 2.53223   1
   0   4  -1 4.00675 2.28862   6
   0   4  -1 4.75122 2.11889   3
   0   4  -1 2.48953 1.09309   7
   0  -4   1 5.21309 1.98836   4
   0  -4   1 5.46180 1.48040   5
   0  -4   1 3.56131 1.20421   2
   0  -4   1 4.17134 2.53296   1
  -1   4  -1 47.3606 6.97439   6
  -1   4  -1 54.8868 4.02157   7
  -1   4  -1 48.4328 2.63703   2
  -1   4  -1 32.9283 5.15036   3
   1  -4   1 49.8130 5.68504   4
   1  -4   1 40.8533 3.06538   5
   1  -4   1 43.3466 2.66565   2
   1  -4   1 49.9715 7.62092   1
  -2   4  -1 -0.1386 0.70028   5
  -2   4  -1 1.81453 1.35472   7
  -2   4  -1 0.99166 0.74767   2
  -2   4  -1 0.86801 1.48080   3
  -2   4  -1 0.69445 1.46974   6
   2  -4   1 2.35917 2.65823   1
   2  -4   1 1.54361 0.74094   5
   2  -4   1 0.40431 1.45303   4
  -3   4  -1 423.674 22.2104   6
  -3   4  -1 411.066 21.2871   3
  -3   4  -1 422.503 19.9673   7
  -3   4  -1 426.996 18.6708   2
   3  -4   1 409.300 21.3009   4
   3  -4   1 420.665 24.2135   1
   3  -4   1 420.891 22.4634   6
   3  -4   1 432.505 18.2637   5
  -4   4  -1 32.7342 5.88071   6
  -4   4  -1 32.9431 4.79660   7
  -4   4  -1 38.1173 4.41752   2
  -4   4  -1 18.9264 4.12806   3
   4  -4   1 23.1473 4.81997   6
   4  -4   1 35.9884 4.01258   5
   4  -4   1 34.2105 5.96070   4
   4  -4   1 35.5439 8.72785   1
  -5   4  -1 2.18084 2.23531   3
  -5   4  -1 4.23679 1.94923   2
  -5   4  -1 7.57545 2.69302   7
   5  -4   1 6.68160 3.22495   6
   5  -4   1 5.38038 6.68234   1
   5  -4   1 2.46315 3.52211   4
   5  -4   1 4.14556 2.00044   5
  -6   4  -1 2.86901 2.47322   3
  -6   4  -1 -0.5924 1.63622   2
  -6   4  -1 8.18002 2.87094   7
   6  -4   1 10.7806 9.73191   1
   6  -4   1 4.45749 3.86518   6
   6  -4   1 3.89383 3.69099   4
   6  -4   1 0.90156 2.03773   5
  -7   4  -1 1.22756 2.18582   2
  -7   4  -1 -0.7589 2.41424   7
  -7   4  -1 -0.1268 1.61124   5
  -7   4  -1 -1.3682 2.33553   3
   7  -4   1 7.52142 10.6641   1
   7  -4   1 -1.5179 2.90249   4
   7  -4   1 0.60942 2.30362   5
  -8   4  -1 -1.4783 2.19965   5
  -8   4  -1 0.82138 2.73844   2
  -8   4  -1 -1.3649 2.36079   7
   8  -4   1 4.47563 8.53082   1
   8  -4   1 3.38315 3.68756   4
   8  -4   1 1.58921 3.08323   5
  -9   4  -1 1.43428 3.07289   2
  -9   4  -1 1.04601 2.79895   5
  -9   4  -1 5.36239 3.82449   7
   9  -4   1 10.7098 4.55754   4
   9  -4   1 0.27071 3.70227   5
   9  -4   1 10.4823 8.79999   1
 -10   4  -1 -0.4281 3.29175   2
 -10   4  -1 -1.6290 4.11008   7
  10  -4   1 4.34058 4.30654   4
  10  -4   1 21.9306 10.2180   1
   9   3  -1 4.28419 5.49032   1
   9   3  -1 -2.2737 3.58209   4
   9   3  -1 1.70052 4.64478   5
  -9  -3   1 5.32933 4.92986   5
  -9  -3   1 -0.1578 3.71824   2
   8   3  -1 25.3442 7.17792   4
   8   3  -1 28.2942 6.86095   5
   8   3  -1 38.0147 10.6475   1
  -8  -3   1 14.5018 5.01522   2
  -8  -3   1 32.0092 7.51913   5
   7   3  -1 10.6808 4.70620   5
   7   3  -1 10.7781 6.01441   1
   7   3  -1 7.35010 4.02901   4
  -7  -3   1 5.44606 3.32461   7
  -7  -3   1 6.05662 3.59588   2
  -7  -3   1 7.25017 3.38456   5
   6   3  -1 27.7275 6.64140   4
   6   3  -1 37.0999 6.91521   5
   6   3  -1 57.2221 11.2788   1
  -6  -3   1 57.3913 6.78157   7
  -6  -3   1 44.3133 7.01596   2
  -6  -3   1 48.8230 7.74841   5
   5   3  -1 2.52830 2.30533   5
   5   3  -1 1.48326 3.13568   1
   5   3  -1 3.27997 2.18254   4
   5   3  -1 5.01531 2.96490   6
  -5  -3   1 0.21541 1.80987   7
  -5  -3   1 -0.6768 2.04259   5
  -5  -3   1 0.37860 2.22199   3
  -5  -3   1 5.96859 2.59568   2
   4   3  -1 18.0354 5.82731   1
   4   3  -1 11.5747 3.58784   6
   4   3  -1 8.05287 2.90493   5
   4   3  -1 10.3023 3.31704   4
   4   3  -1 10.3928 2.52422   3
  -4  -3   1 11.3641 3.01162   2
  -4  -3   1 12.2086 2.79841   3
  -4  -3   1 8.65193 2.40756   7
  -4  -3   1 9.57500 3.02799   5
   3   3  -1 105.224 9.70519   1
   3   3  -1 94.6988 8.33441   6
   3   3  -1 110.622 8.41104   4
   3   3  -1 100.261 6.88744   3
   3   3  -1 98.7950 7.51801   5
  -3  -3   1 97.0812 6.95719   3
  -3  -3   1 96.9653 6.33473   7
  -3  -3   1 92.1871 6.98594   2
  -3  -3   1 101.689 7.80048   5
   2   3  -1 35.9041 6.18240   1
   2   3  -1 35.4849 4.02338   2
   2   3  -1 29.8644 4.14121   3
   2   3  -1 22.9678 4.73025   6
   2   3  -1 28.7139 4.04274   5
   2   3  -1 28.3646 4.22819   4
   2   3  -1 25.4969 3.01367   7
  -2  -3   1 22.8340 3.44356   2
  -2  -3   1 26.9451 4.07384   5
  -2  -3   1 26.1691 3.20852   7
   1   3  -1 106.032 6.95285   4
   1   3  -1 112.456 8.56437   1
   1   3  -1 103.764 7.09275   3
   1   3  -1 115.090 6.15917   2
   1   3  -1 115.940 6.60109   5
   1   3  -1 114.455 6.01386   7
   1   3  -1 107.308 8.35275   6
  -1  -3   1 100.898 6.93174   4
  -1  -3   1 105.745 6.07196   2
  -1  -3   1 100.666 6.46172   5
   0   3  -1 455.147 22.3733   1
   0   3  -1 435.342 19.2227   7
   0   3  -1 461.152 21.1120   3
   0   3  -1 449.873 22.3813   6
   0   3  -1 454.415 18.6797   2
   0  -3   1 440.990 18.5655   2
   0  -3   1 443.936 22.4955   1
   0  -3   1 455.689 19.0699   5
   0  -3   1 448.742 20.3635   4
  -1   3  -1 109.979 7.45328   3
  -1   3  -1 111.678 5.41459   2
  -1   3  -1 120.691 6.39223   7
  -1   3  -1 112.727 8.16175   6
  -1   3  -1 111.839 5.18358   5
   1  -3   1 106.867 6.90368   4
   1  -3   1 118.107 5.32409   5
   1  -3   1 108.131 5.33978   2
   1  -3   1 111.125 8.52999   1
  -2   3  -1 145.426 6.68974   5
  -2   3  -1 139.080 7.93561   7
  -2   3  -1 145.997 9.58001   6
  -2   3  -1 144.223 8.90042   3
  -2   3  -1 148.212 7.19701   2
   2  -3   1 147.712 6.66121   5
   2  -3   1 135.112 8.73287   4
   2  -3   1 141.521 10.6198   1
   2  -3   1 143.125 9.71860   6
  -3   3  -1 230.324 11.4172   2
  -3   3  -1 223.646 12.6778   3
  -3   3  -1 238.436 13.4607   6
  -3   3  -1 229.278 12.1083   7
   3  -3   1 255.812 13.8787   6
   3  -3   1 239.249 11.1009   5
   3  -3   1 229.883 13.1303   4
   3  -3   1 215.622 15.4588   1
  -4   3  -1 314.585 16.2116   3
  -4   3  -1 304.828 15.2889   2
  -4   3  -1 310.465 15.8366   7
   4  -3   1 305.950 20.8981   1
   4  -3   1 304.265 17.1060   4
   4  -3   1 317.416 16.8626   6
   4  -3   1 311.044 15.1160   5
  -5   3  -1 13.7857 3.02179   2
  -5   3  -1 12.7489 3.27796   7
  -5   3  -1 11.2118 3.05044   3
   5  -3   1 12.8059 3.02059   5
   5  -3   1 18.6633 8.44474   1
   5  -3   1 6.48186 3.54124   6
   5  -3   1 8.23282 3.90802   4
  -6   3  -1 17.5354 4.03689   5
  -6   3  -1 25.3221 4.93204   7
  -6   3  -1 25.3303 4.69391   3
  -6   3  -1 23.1363 4.62237   2
   6  -3   1 31.7138 6.25578   4
   6  -3   1 18.6879 5.54698   6
   6  -3   1 22.5213 4.46345   5
   6  -3   1 27.3411 10.3755   1
  -7   3  -1 1.51556 2.78168   3
  -7   3  -1 -0.1914 1.80949   5
  -7   3  -1 -0.1172 2.15882   2
  -7   3  -1 -2.6900 2.01478   7
   7  -3   1 -0.1171 2.61211   5
   7  -3   1 6.22673 8.39667   1
   7  -3   1 -2.5391 2.57758   4
  -8   3  -1 2.42512 2.69695   5
  -8   3  -1 -1.2799 2.92345   7
  -8   3  -1 3.47021 3.06770   2
   8  -3   1 -0.6624 2.81481   5
   8  -3   1 5.56558 7.73075   1
   8  -3   1 2.56594 3.00077   4
  -9   3  -1 16.1848 5.44075   2
  -9   3  -1 -1.5281 2.82432   5
  -9   3  -1 8.99577 4.49746   7
   9  -3   1 17.0607 8.07983   1
   9  -3   1 6.79640 3.47065   4
   9  -3   1 7.99147 4.85454   5
 -10   3  -1 4.03683 4.05984   5
 -10   3  -1 -0.7420 3.62703   2
 -10   3  -1 6.44417 4.34395   7
  10  -3   1 2.02578 4.33815   5
  10  -3   1 22.9182 8.13050   1
  10  -3   1 -0.6598 3.54192   4
  10   2  -1 2.93454 5.17580   1
  10   2  -1 7.31534 5.39937   5
  10   2  -1 2.08269 5.12754   4
 -10  -2   1 6.01464 5.32625   5
 -10  -2   1 4.60424 4.75370   2
   9   2  -1 -2.5556 2.88816   4
   9   2  -1 4.69638 4.30489   5
   9   2  -1 14.2956 6.35811   1
  -9  -2   1 -0.2398 3.58869   2
  -9  -2   1 4.09537 4.16011   5
   8   2  -1 31.9510 7.46898   4
   8   2  -1 71.9870 13.6729   1
   8   2  -1 56.7727 9.66912   5
  -8  -2   1 34.9427 6.82042   2
  -8  -2   1 33.4099 6.48464   7
  -8  -2   1 53.8553 9.49616   5
   7   2  -1 129.692 13.8202   5
   7   2  -1 136.553 14.8308   4
   7   2  -1 151.552 15.0879   1
  -7  -2   1 124.430 13.8238   5
  -7  -2   1 134.763 13.4603   2
  -7  -2   1 136.308 10.3060   7
   6   2  -1 3.05847 2.69740   4
   6   2  -1 0.64053 2.32679   5
   6   2  -1 10.3144 5.52798   1
  -6  -2   1 3.87076 2.98075   5
  -6  -2   1 2.95757 2.40627   2
  -6  -2   1 5.63204 2.68815   7
   5   2  -1 5.49112 2.73643   4
   5   2  -1 1.67165 2.16259   5
   5   2  -1 6.11427 3.93243   1
   5   2  -1 3.97849 2.25043   6
  -5  -2   1 0.41972 1.85623   5
  -5  -2   1 4.83697 2.34093   3
  -5  -2   1 3.31797 2.39388   7
  -5  -2   1 4.50037 2.34172   2
   4   2  -1 -0.0766 1.30394   5
   4   2  -1 -0.5686 1.17005   6
   4   2  -1 0.25677 1.63623   4
   4   2  -1 2.17984 2.38390   1
  -4  -2   1 1.53063 1.60148   2
  -4  -2   1 0.42419 1.48834   3
  -4  -2   1 -0.2992 1.65324   5
  -4  -2   1 0.52271 1.29975   7
   3   2  -1 169.215 10.4210   6
   3   2  -1 163.413 9.82277   2
   3   2  -1 161.313 10.1049   5
   3   2  -1 178.433 10.9235   4
   3   2  -1 174.330 9.15889   3
   3   2  -1 161.311 11.8583   1
  -3  -2   1 157.415 10.2034   5
  -3  -2   1 166.457 9.20125   3
  -3  -2   1 174.179 10.0615   2
  -3  -2   1 167.319 9.12325   7
   2   2  -1 855.222 35.7196   7
   2   2  -1 886.245 36.8812   5
   2   2  -1 861.123 37.3308   4
   2   2  -1 851.729 38.8340   1
   2   2  -1 867.266 36.3302   3
   2   2  -1 856.886 37.7276   6
   2   2  -1 856.215 36.4147   2
  -2  -2   1 857.279 35.6991   7
  -2  -2   1 850.276 36.4042   2
  -2  -2   1 891.806 37.0852   5
   1   2  -1 2319.95 93.8524   5
   1   2  -1 2322.29 93.5087   2
   1   2  -1 2374.36 94.4847   3
   1   2  -1 2352.44 95.8944   1
   1   2  -1 2359.27 94.3603   4
   1   2  -1 2351.78 93.3385   7
   1   2  -1 2340.14 95.5925   6
  -1  -2   1 2406.22 93.6474   2
  -1  -2   1 2363.29 93.9846   5
  -1  -2   1 2390.39 94.4821   4
   0   2  -1 463.838 20.6528   3
   0   2  -1 455.973 21.3656   1
   0   2  -1 440.113 19.0700   5
   0   2  -1 489.003 21.6793   6
   0   2  -1 469.346 19.0930   2
   0   2  -1 468.099 19.5027   7
   0  -2   1 476.555 20.0002   4
   0  -2   1 472.694 19.1696   5
   0  -2   1 471.958 19.0761   2
   0  -2   1 459.508 19.1515   5
   0  -2   1 468.136 21.5369   1
  -1   2  -1 23.5668 3.65575   6
  -1   2  -1 19.7932 1.14137   5
  -1   2  -1 25.5930 3.28182   3
  -1   2  -1 23.6556 2.55123   7
  -1   2  -1 16.1008 1.82615   2
   1  -2   1 32.4677 4.81583   1
   1  -2   1 23.0228 2.80177   4
   1  -2   1 19.9186 3.59118   6
   1  -2   1 18.8970 1.09234   5
   1  -2   1 21.3554 1.98381   2
  -2   2  -1 23.6206 2.66534   2
  -2   2  -1 25.6331 3.83063   6
  -2   2  -1 27.7608 3.17822   7
  -2   2  -1 21.4170 3.11936   3
  -2   2  -1 23.6782 2.27154   5
   2  -2   1 25.5318 3.67638   4
   2  -2   1 26.2603 2.40791   5
   2  -2   1 37.1408 6.19208   1
   2  -2   1 22.3375 3.72083   6
  -3   2  -1 23.6548 3.18434   2
  -3   2  -1 24.2352 3.39518   7
  -3   2  -1 19.8096 3.17559   3
   3  -2   1 17.4963 3.57512   4
   3  -2   1 25.2466 6.65718   1
   3  -2   1 19.8364 3.69605   6
   3  -2   1 22.3839 2.98083   5
  -4   2  -1 0.31217 0.88414   2
  -4   2  -1 1.92169 1.69554   7
  -4   2  -1 0.15853 1.12482   3
   4  -2   1 -1.0756 1.53772   4
   4  -2   1 0.10876 1.28293   5
   4  -2   1 2.06507 2.62899   6
   4  -2   1 -0.3851 4.72245   1
  -5   2  -1 82.1782 8.02920   5
  -5   2  -1 73.6352 7.38346   7
  -5   2  -1 69.3098 5.50476   3
  -5   2  -1 60.7584 6.93811   2
   5  -2   1 77.8357 7.87193   5
   5  -2   1 76.0049 8.62874   6
   5  -2   1 89.5409 13.8314   1
   5  -2   1 69.6288 8.77726   4
  -6   2  -1 90.7408 9.35485   2
  -6   2  -1 67.5626 8.36426   5
  -6   2  -1 84.7096 8.80338   7
  -6   2  -1 99.2101 6.79221   3
   6  -2   1 101.306 8.87403   6
   6  -2   1 93.6899 15.5891   1
   6  -2   1 103.227 8.21975   5
   6  -2   1 84.8583 10.3817   4
  -7   2  -1 3.10113 2.86712   2
  -7   2  -1 5.17200 2.87309   5
  -7   2  -1 3.94425 2.95362   7
   7  -2   1 6.21560 3.33549   5
   7  -2   1 9.11706 8.12547   1
   7  -2   1 7.10503 3.56395   4
  -8   2  -1 5.85780 3.63023   2
  -8   2  -1 3.28630 3.56211   7
  -8   2  -1 5.11297 3.40836   5
   8  -2   1 4.19932 3.25807   4
   8  -2   1 15.6695 7.91924   1
   8  -2   1 0.99232 3.07972   5
  -9   2  -1 2.11307 3.00708   5
  -9   2  -1 0.32115 2.87972   7
  -9   2  -1 3.72164 3.73983   2
   9  -2   1 17.5258 7.09727   1
   9  -2   1 8.04305 4.46014   4
   9  -2   1 2.28675 3.45820   5
 -10   2  -1 -2.9427 3.00093   2
 -10   2  -1 1.29339 3.73763   5
 -10   2  -1 6.30154 4.31781   7
  10  -2   1 2.51420 4.50343   5
  10  -2   1 1.51731 4.00754   4
  10  -2   1 18.8908 6.59206   1
  10   1  -1 2.09138 4.93338   5
  10   1  -1 6.49597 4.56194   1
  10   1  -1 2.90150 4.31975   4
 -10  -1   1 -0.0352 3.63123   2
 -10  -1   1 -8.7632 5.11636   7
 -10  -1   1 4.70621 4.97569   5
   9   1  -1 4.56073 4.12140   4
   9   1  -1 -0.0860 3.25795   5
   9   1  -1 10.9178 5.13222   1
  -9  -1   1 2.63145 3.24446   2
  -9  -1   1 10.7349 4.76317   7
  -9  -1   1 5.59050 3.96682   5
   8   1  -1 9.21373 4.70986   1
   8   1  -1 1.41249 3.40158   4
   8   1  -1 6.47474 4.29268   5
  -8  -1   1 7.18246 4.41711   7
  -8  -1   1 5.23727 4.09917   5
  -8  -1   1 0.97049 2.67301   2
   7   1  -1 8.10725 3.54771   5
   7   1  -1 3.56146 3.88249   1
   7   1  -1 6.72239 3.81399   4
  -7  -1   1 9.54442 4.06159   5
  -7  -1   1 4.98515 2.75366   2
  -7  -1   1 5.16446 3.17432   7
   6   1  -1 12.0896 4.13608   4
   6   1  -1 15.5086 5.97914   1
   6   1  -1 3.94757 2.67404   5
  -6  -1   1 14.9117 3.90566   2
  -6  -1   1 20.4388 4.49596   7
  -6  -1   1 9.82144 3.71369   5
   5   1  -1 36.8250 7.75108   1
   5   1  -1 32.5153 5.91076   4
   5   1  -1 24.4490 3.78890   6
   5   1  -1 28.3078 5.22674   5
  -5  -1   1 28.0916 3.97849   3
  -5  -1   1 24.7691 4.97860   5
  -5  -1   1 22.0786 4.09044   7
  -5  -1   1 31.4003 5.15440   2
   4   1  -1 0.42852 1.92937   1
   4   1  -1 0.91634 1.15216   6
   4   1  -1 -0.3078 0.95533   4
   4   1  -1 -0.0446 1.29392   5
  -4  -1   1 1.73906 1.52695   7
  -4  -1   1 1.38264 1.52647   2
  -4  -1   1 2.55557 1.76548   3
   3   1  -1 55.3167 5.71592   2
   3   1  -1 56.6917 6.18411   4
   3   1  -1 54.0683 5.85472   5
   3   1  -1 61.4354 6.10347   1
   3   1  -1 56.6910 4.32146   6
  -3  -1   1 48.9332 4.86202   7
  -3  -1   1 58.0149 5.79625   2
  -3  -1   1 58.7138 4.32957   3
   2   1  -1 35.5853 4.10409   4
   2   1  -1 27.0975 3.24984   6
   2   1  -1 26.5872 2.96556   3
   2   1  -1 30.9688 4.53739   1
   2   1  -1 30.5988 3.61317   5
   2   1  -1 24.1543 3.12359   2
  -2  -1   1 35.9853 3.44963   7
  -2  -1   1 29.2037 3.52953   3
  -2  -1   1 28.6962 2.81440   6
  -2  -1   1 36.8230 3.73522   2
  -2  -1   1 31.8778 3.30167   3
   1   1  -1 75.5892 4.73410   6
   1   1  -1 78.1502 4.99457   1
   1   1  -1 77.7590 4.53931   4
   1   1  -1 83.3411 4.67346   3
   1   1  -1 78.6644 4.19386   7
   1   1  -1 78.7930 4.38189   2
   1   1  -1 83.0352 4.52605   5
  -1  -1   1 75.2383 4.79361   6
  -1  -1   1 74.1364 4.46085   4
  -1  -1   1 80.7818 4.58646   3
  -1  -1   1 79.7262 5.05141   1
  -1  -1   1 79.1456 4.20753   7
  -1  -1   1 81.7690 4.32475   7
  -1  -1   1 78.5084 4.67207   3
   0   1  -1 275.052 12.1829   3
   0   1  -1 268.665 12.5424   6
   0   1  -1 289.522 11.3546   4
   0   1  -1 269.434 12.3588   1
   0   1  -1 263.664 11.5049   7
   0   1  -1 270.536 11.1102   5
   0   1  -1 271.321 11.3866   2
   0  -1   1 270.604 12.5201   6
   0  -1   1 263.031 12.3138   1
   0  -1   1 278.632 12.2890   1
   0  -1   1 280.325 11.3515   4
   0  -1   1 278.001 11.1074   5
   0  -1   1 267.082 11.5028   7
   0  -1   1 281.959 12.7424   6
   0  -1   1 256.645 11.3512   2
   0  -1   1 281.818 11.3224   4
  -1   1  -1 296.819 12.8870   3
  -1   1  -1 292.845 13.5911   6
  -1   1  -1 289.148 12.6185   7
  -1   1  -1 293.761 12.0992   5
  -1   1  -1 292.372 12.0886   5
  -1   1  -1 288.168 12.5345   2
  -1   1  -1 303.734 12.7790   4
   1  -1   1 287.241 13.5968   6
   1  -1   1 292.954 12.5505   2
   1  -1   1 289.966 12.0714   5
   1  -1   1 283.830 12.8381   3
   1  -1   1 301.923 12.8091   4
   1  -1   1 291.137 13.4672   6
   1  -1   1 298.711 14.4832   1
  -2   1  -1 322.093 15.7176   7
  -2   1  -1 364.328 16.0049   2
  -2   1  -1 366.945 15.8879   5
  -2   1  -1 365.062 15.6760   3
   2  -1   1 391.409 16.8963   4
   2  -1   1 366.072 17.1454   6
   2  -1   1 361.883 19.2870   1
   2  -1   1 352.528 15.7517   5
   2  -1   1 360.047 15.6041   3
  -3   1  -1 12.5690 2.34852   5
  -3   1  -1 13.3271 1.99703   3
  -3   1  -1 13.0226 2.44490   2
  -3   1  -1 10.3504 2.09881   7
   3  -1   1 6.43164 1.86601   5
   3  -1   1 14.0025 3.60776   6
   3  -1   1 8.04173 4.66284   1
   3  -1   1 15.7679 2.45520   3
   3  -1   1 9.39095 2.76564   4
  -4   1  -1 97.1497 6.64210   7
  -4   1  -1 102.696 7.23298   5
  -4   1  -1 103.154 7.10725   2
  -4   1  -1 102.096 5.70279   3
   4  -1   1 101.686 7.94377   4
   4  -1   1 82.8966 6.64170   5
   4  -1   1 108.245 13.5865   1
   4  -1   1 102.905 8.00332   6
  -5   1  -1 66.3611 7.44314   2
  -5   1  -1 72.9964 4.74473   3
  -5   1  -1 67.9374 6.95450   7
  -5   1  -1 78.1941 8.29036   5
   5  -1   1 91.8356 13.7265   1
   5  -1   1 63.1245 7.44282   5
   5  -1   1 69.8708 8.45491   4
   5  -1   1 81.1678 6.92001   6
  -6   1  -1 30.5834 5.62265   5
  -6   1  -1 32.6175 5.25984   7
  -6   1  -1 38.5448 6.00771   2
  -6   1  -1 52.6938 6.26173   3
   6  -1   1 34.8608 5.31182   6
   6  -1   1 36.7706 6.08467   5
   6  -1   1 43.2862 10.6739   1
   6  -1   1 38.8914 6.70267   4
  -7   1  -1 6.14760 3.51993   7
  -7   1  -1 2.72386 2.80649   5
  -7   1  -1 8.62579 3.28561   2
   7  -1   1 10.9645 7.37535   1
   7  -1   1 8.01908 3.27289   5
   7  -1   1 1.44767 2.60349   4
  -8   1  -1 50.0615 8.23192   5
  -8   1  -1 55.8773 8.52893   2
  -8   1  -1 31.7580 6.62521   7
   8  -1   1 82.7222 15.1033   1
   8  -1   1 49.9361 9.22333   4
   8  -1   1 59.1821 8.92658   5
  -9   1  -1 9.58543 4.62057   2
  -9   1  -1 10.2731 4.86652   5
  -9   1  -1 21.1716 5.56312   7
   9  -1   1 5.68761 4.31876   5
   9  -1   1 24.9908 6.81586   4
   9  -1   1 23.1186 7.97599   1
 -10   1  -1 4.62806 4.59408   5
 -10   1  -1 3.78496 4.27963   7
 -10   1  -1 5.03899 4.45434   2
  10  -1   1 -1.7986 3.76578   4
  10  -1   1 15.9746 5.20597   1
  10  -1   1 3.65805 5.11423   5
  10   0  -1 0.89061 4.50675   5
  10   0  -1 14.5538 6.34548   1
  10   0  -1 -0.0128 3.68085   4
 -10   0   1 -0.7216 3.42363   5
 -10   0   1 -1.5548 3.07447   2
 -10   0   1 -2.0597 4.31729   7
   9   0  -1 -2.6141 2.44761   4
   9   0  -1 11.6748 4.82924   1
   9   0  -1 1.56218 3.96711   5
  -9   0   1 -2.0129 3.13597   7
  -9   0   1 0.42900 2.73013   2
  -9   0   1 -1.2953 3.22157   5
   8   0  -1 4.34765 3.40468   4
   8   0  -1 6.22603 4.62734   1
   8   0  -1 0.37597 2.92748   5
  -8   0   1 -1.4059 2.55911   5
  -8   0   1 2.97037 3.00162   7
  -8   0   1 1.03542 2.71177   2
   7   0  -1 35.9524 9.54827   1
   7   0  -1 32.6536 6.60775   5
   7   0  -1 33.7158 7.00429   4
  -7   0   1 33.9718 6.86698   5
  -7   0   1 39.3421 6.66233   2
  -7   0   1 40.1762 6.57061   7
   6   0  -1 30.4342 8.03347   1
   6   0  -1 15.0240 4.65240   4
   6   0  -1 30.5608 5.67365   5
  -6   0   1 31.0301 4.29209   3
  -6   0   1 25.7588 4.99623   2
  -6   0   1 26.3031 4.60267   7
   5   0  -1 142.136 10.0786   5
   5   0  -1 145.638 12.2198   1
   5   0  -1 157.489 11.1893   4
   5   0  -1 139.998 6.86915   6
  -5   0   1 121.518 8.87624   7
  -5   0   1 152.964 8.73827   3
  -5   0   1 144.509 9.88780   2
  -5   0   1 134.065 7.15530   6
   4   0  -1 9.78454 1.39681   6
   4   0  -1 5.27670 2.20695   5
   4   0  -1 12.0381 3.92033   1
   4   0  -1 5.55320 2.42738   4
  -4   0   1 8.78525 2.43701   3
  -4   0   1 7.26633 1.91726   6
  -4   0   1 7.52535 2.25519   7
  -4   0   1 14.0196 3.10162   2
   3   0  -1 7.73407 2.43661   4
   3   0  -1 14.0436 2.75681   5
   3   0  -1 11.1142 3.88001   1
   3   0  -1 11.8727 1.13689   6
   3   0  -1 12.9455 2.49827   2
  -3   0   1 11.4917 2.45420   7
  -3   0   1 20.8903 3.21505   2
  -3   0   1 17.1549 2.82032   3
  -3   0   1 15.3452 1.85078   6
   2   0  -1 284.720 13.1808   5
   2   0  -1 297.829 13.6554   4
   2   0  -1 288.455 14.0062   1
   2   0  -1 278.060 13.0383   2
   2   0  -1 279.381 12.9803   3
   2   0  -1 274.850 11.4199   6
  -2   0   1 276.737 12.9384   3
  -2   0   1 275.875 14.0919   1
  -2   0   1 279.898 11.4471   6
  -2   0   1 280.681 12.8503   7
  -2   0   1 264.156 11.4006   6
  -2   0   1 310.504 13.2379   2
   1   0  -1 1246.53 48.8616   5
   1   0  -1 1240.63 48.8953   4
   1   0  -1 1206.92 48.7771   2
   1   0  -1 1233.27 48.5489   1
   1   0  -1 1238.46 49.1785   3
   1   0  -1 1213.70 48.4728   6
  -1   0   1 1242.69 48.8914   4
  -1   0   1 1216.40 49.1448   3
  -1   0   1 1205.19 48.5645   1
  -1   0   1 1198.91 48.7549   7
  -1   0   1 1215.21 48.5431   6
   0   0  -1 0.84032 0.25526   4
   0   0  -1 0.33396 0.55781   1
   0   0  -1 -0.1339 0.12729   4
   0   0  -1 0.22539 0.36241   5
   0   0  -1 -0.2343 0.24898   2
   0   0  -1 -0.7075 0.32002   6
   0   0  -1 -0.0994 0.20901   7
   0   0  -1 -0.1635 0.33164   3
   0   0   1 0.52325 0.82763   6
   0   0   1 2.50822 0.37699   4
   0   0   1 0.21583 0.20441   7
   0   0   1 0.25119 0.51923   1
   0   0   1 -0.0679 0.28956   5
   0   0   1 -0.0590 0.38282   3
   0   0   1 0.11898 0.20712   2
  -1   0  -1 1987.53 78.3458   5
  -1   0  -1 1954.72 79.5170   6
  -1   0  -1 2019.99 78.6014   4
  -1   0  -1 1986.99 78.3374   5
  -1   0  -1 1993.73 78.3165   2
  -1   0  -1 1953.43 77.8193   7
   1   0   1 1958.64 77.8112   7
   1   0   1 1996.53 80.2904   1
   1   0   1 1953.90 78.5690   4
   1   0   1 1974.06 77.5950   3
   1   0   1 1978.57 77.5852   3
   1   0   1 1961.11 79.4907   6
   1   0   1 2003.72 78.4180   5
  -2   0  -1 168.217 8.94469   5
  -2   0  -1 174.639 8.29519   7
  -2   0  -1 185.418 8.96981   2
   2   0   1 180.160 10.0737   6
   2   0   1 178.314 9.55874   4
   2   0   1 168.812 11.6851   1
   2   0   1 168.553 8.90714   5
  -3   0  -1 66.1170 4.52638   7
  -3   0  -1 67.3226 5.03108   2
  -3   0  -1 61.3260 5.07798   5
   3   0   1 63.1154 5.79122   6
   3   0   1 63.1075 2.93883   3
   3   0   1 72.0756 9.59518   1
   3   0   1 70.2497 5.23396   5
   3   0   1 69.4817 6.93446   4
  -4   0  -1 10.2429 2.84432   5
  -4   0  -1 10.4670 2.61419   7
  -4   0  -1 12.6113 2.81521   2
   4   0   1 20.3565 4.04238   6
   4   0   1 21.4192 6.62027   1
   4   0   1 10.1729 2.76286   5
   4   0   1 8.53818 2.70589   4
  -5   0  -1 39.1399 5.16060   7
  -5   0  -1 38.2342 5.93495   5
  -5   0  -1 34.8648 5.28120   2
   5   0   1 27.7246 5.32147   4
   5   0   1 39.5842 5.66276   6
   5   0   1 45.5721 9.70298   1
   5   0   1 53.2585 6.87963   5
  -6   0  -1 56.2921 8.08063   5
  -6   0  -1 41.9782 5.85672   7
  -6   0  -1 47.0539 6.76105   2
   6   0   1 43.5384 6.14599   6
   6   0   1 48.6690 7.07025   5
   6   0   1 43.1776 7.45506   4
   6   0   1 58.1210 12.2169   1
  -7   0  -1 228.534 16.3577   5
  -7   0  -1 268.515 16.5230   2
  -7   0  -1 283.636 15.5335   7
   7   0   1 251.498 17.9898   4
   7   0   1 240.664 16.4047   5
   7   0   1 234.261 21.0573   1
  -8   0  -1 16.4173 4.64972   7
  -8   0  -1 27.0723 6.56694   5
  -8   0  -1 19.0885 5.09420   2
   8   0   1 6.86919 3.37703   4
   8   0   1 21.7468 7.98904   1
   8   0   1 24.7442 6.23850   5
  -9   0  -1 3.21430 3.95259   7
  -9   0  -1 -3.0464 3.08982   2
  -9   0  -1 0.71612 3.54512   5
   9   0   1 3.33572 3.68152   4
   9   0   1 15.4620 6.37291   1
   9   0   1 -3.8757 3.71386   5
 -10   0  -1 6.39247 5.28926   5
 -10   0  -1 -1.2542 3.40828   2
  10   0   1 2.61716 4.40912   4
  10   0   1 11.3262 5.98117   1
  10   0   1 4.30648 4.82458   5
  10  -1  -1 2.80642 2.79463   4
  10  -1  -1 1.88407 4.71394   5
 -10   1   1 1.85554 4.02717   5
 -10   1   1 0.68669 3.11729   2
 -10   1   1 6.39653 4.42478   7
   9  -1  -1 16.1174 5.81464   1
   9  -1  -1 4.44935 3.57684   4
   9  -1  -1 2.92389 3.47092   5
  -9   1   1 -0.2798 3.77967   7
  -9   1   1 -0.1537 2.76813   5
  -9   1   1 0.91539 2.89106   2
   8  -1  -1 5.11040 4.89901   1
   8  -1  -1 0.84994 2.57296   4
   8  -1  -1 1.68460 2.88689   5
  -8   1   1 1.33542 2.90778   5
  -8   1   1 -1.7765 2.43811   7
  -8   1   1 0.05360 2.66009   2
   7  -1  -1 1.55593 2.76915   5
   7  -1  -1 5.01585 2.97656   4
   7  -1  -1 2.47053 6.04026   1
  -7   1   1 4.24576 2.50630   2
  -7   1   1 3.24175 3.10289   7
   6  -1  -1 2.89538 2.78620   4
   6  -1  -1 2.95574 2.21908   5
   6  -1  -1 3.40170 4.78268   1
  -6   1   1 0.43403 2.27032   7
  -6   1   1 5.45963 2.81116   2
  -6   1   1 6.68584 2.67147   3
   5  -1  -1 81.8082 11.6864   1
   5  -1  -1 52.2731 6.65909   5
   5  -1  -1 54.9410 7.60473   4
  -5   1   1 59.9399 6.89629   2
  -5   1   1 61.3555 5.29429   3
  -5   1   1 53.6023 6.28739   7
   4  -1  -1 34.7895 4.84236   5
   4  -1  -1 34.4508 6.85910   1
   4  -1  -1 27.9123 4.73288   4
  -4   1   1 34.2801 4.46626   7
  -4   1   1 33.0264 4.43327   2
  -4   1   1 24.0956 3.88784   3
   3  -1  -1 1.47743 0.61536   6
   3  -1  -1 -1.1371 0.40227   6
   3  -1  -1 0.06178 0.98399   5
   3  -1  -1 -0.7956 1.51573   4
   3  -1  -1 -1.1815 0.79779   2
   3  -1  -1 0.27955 2.85223   1
  -3   1   1 1.89350 1.28065   2
  -3   1   1 -1.7625 1.36932   3
  -3   1   1 -0.3649 0.94733   7
   2  -1  -1 3374.23 131.672   4
   2  -1  -1 3330.55 130.699   2
   2  -1  -1 3257.69 131.870   1
   2  -1  -1 3285.81 130.764   5
   2  -1  -1 3290.38 129.963   6
  -2   1   1 3283.60 132.426   1
  -2   1   1 3315.70 129.999   6
  -2   1   1 3281.18 131.372   3
  -2   1   1 3313.04 130.763   7
  -2   1   1 3358.88 130.685   2
   1  -1  -1 40.1852 2.64357   7
   1  -1  -1 47.2890 3.33928   4
   1  -1  -1 43.4126 3.00849   1
   1  -1  -1 40.8179 2.80016   5
   1  -1  -1 45.4794 2.51172   2
   1  -1  -1 43.6961 3.20399   6
   1  -1  -1 45.6266 3.10581   1
  -1   1   1 45.2112 3.23495   6
  -1   1   1 43.3796 3.02367   1
  -1   1   1 39.7555 3.20227   4
  -1   1   1 44.0231 2.45419   2
  -1   1   1 41.7553 3.28503   3
  -1   1   1 40.3513 2.82562   5
  -1   1   1 40.7881 2.65139   7
   0  -1  -1 2214.22 85.4031   4
   0  -1  -1 2287.07 85.3545   4
   0  -1  -1 2110.43 84.0973   7
   0  -1  -1 2139.42 85.3755   3
   0  -1  -1 2061.25 84.5076   2
   0  -1  -1 2137.22 85.2202   5
   0   1   1 2119.31 86.3388   6
   0   1   1 2078.57 84.4804   2
   0   1   1 2137.32 86.2135   1
   0   1   1 2151.05 85.3120   3
   0   1   1 2124.37 84.0814   7
   0   1   1 2199.15 85.2106   5
   0   1   1 2242.71 85.3432   4
  -1  -1  -1 170.906 7.89229   2
  -1  -1  -1 164.582 6.92274   7
  -1  -1  -1 163.834 7.58459   3
  -1  -1  -1 172.928 8.36187   5
   1   1   1 174.788 8.68828   4
   1   1   1 168.110 6.97379   7
   1   1   1 157.859 9.89009   1
   1   1   1 159.904 9.44074   6
   1   1   1 157.527 7.45279   3
  -2  -1  -1 155.147 8.71418   5
  -2  -1  -1 161.931 7.33454   7
  -2  -1  -1 150.226 6.67233   3
  -2  -1  -1 149.296 8.18664   2
   2   1   1 154.262 9.48503   6
   2   1   1 157.497 9.17681   4
   2   1   1 153.694 10.8145   1
   2   1   1 150.785 8.54600   5
   2   1   1 157.507 6.64613   3
  -3  -1  -1 544.754 24.8299   5
  -3  -1  -1 515.700 23.9876   2
  -3  -1  -1 521.639 22.7472   7
   3   1   1 566.872 24.8377   5
   3   1   1 534.677 28.0764   1
   3   1   1 523.075 25.3678   4
   3   1   1 524.167 25.1244   6
  -4  -1  -1 41.4987 4.47828   7
  -4  -1  -1 45.9469 5.68537   2
  -4  -1  -1 36.1118 5.35163   5
   4   1   1 44.0497 6.41368   4
   4   1   1 44.6489 5.99125   5
   4   1   1 45.4931 6.39871   6
   4   1   1 45.1185 8.52671   1
  -5  -1  -1 3.58795 2.16399   7
  -5  -1  -1 0.52456 1.92117   5
  -5  -1  -1 7.98403 2.76289   2
   5   1   1 2.64690 2.44063   6
   5   1   1 5.81490 4.55519   1
   5   1   1 4.52335 2.43976   5
   5   1   1 1.70329 1.99843   4
  -6  -1  -1 25.6479 5.28310   2
  -6  -1  -1 19.0007 4.06962   7
  -6  -1  -1 24.0885 5.48785   5
   6   1   1 20.6409 4.99866   5
   6   1   1 18.1350 7.37972   1
   6   1   1 17.8537 4.81384   4
   6   1   1 17.2985 4.40279   6
  -7  -1  -1 18.8689 4.23673   7
  -7  -1  -1 22.2185 5.90582   5
  -7  -1  -1 26.9699 5.69853   2
   7   1   1 29.7537 6.65217   5
   7   1   1 42.1051 10.6571   1
   7   1   1 23.7015 6.42721   4
  -8  -1  -1 9.27478 3.65130   7
  -8  -1  -1 18.9235 5.42199   2
  -8  -1  -1 9.30851 4.38981   5
   8   1   1 19.5383 6.10796   5
   8   1   1 18.3257 7.50583   1
   8   1   1 17.0294 5.73831   4
  -9  -1  -1 3.81648 3.96487   5
  -9  -1  -1 4.32473 3.76878   2
   9   1   1 8.91770 5.33096   1
   9   1   1 0.37181 3.31129   4
   9   1   1 4.05459 4.06107   5
 -10  -1  -1 -2.7273 3.43478   2
 -10  -1  -1 -1.6269 4.15267   5
  10   1   1 14.9962 6.29861   1
  10   1   1 -1.1231 4.45979   5
  10   1   1 2.34202 4.28272   4
  11  -2  -1 12.7261 6.98118   5
 -11   2   1 7.57959 4.87381   2
 -11   2   1 14.9516 6.96717   7
 -11   2   1 5.83037 5.21724   5
  10  -2  -1 10.2726 4.93958   5
  10  -2  -1 4.15101 4.30350   4
  10  -2  -1 23.0620 6.18278   1
 -10   2   1 5.49816 4.15692   7
 -10   2   1 3.71172 4.20484   5
 -10   2   1 8.81277 4.76647   2
   9  -2  -1 1.90610 2.65789   4
   9  -2  -1 -0.3893 3.00150   5
   9  -2  -1 15.3032 6.14402   1
  -9   2   1 -4.4383 2.88107   7
  -9   2   1 2.03449 3.33354   5
  -9   2   1 -0.5449 2.78342   2
   8  -2  -1 2.72924 5.40843   1
   8  -2  -1 -2.0973 1.95689   4
   8  -2  -1 -3.0377 2.11834   5
  -8   2   1 5.21799 3.21716   7
  -8   2   1 -1.5205 2.18896   2
   7  -2  -1 13.8147 4.10529   5
   7  -2  -1 13.9432 4.71707   4
   7  -2  -1 2.83327 5.77277   1
  -7   2   1 24.1938 4.79088   3
  -7   2   1 15.9186 4.26281   2
  -7   2   1 11.9746 3.76409   7
   6  -2  -1 49.1553 6.87763   5
   6  -2  -1 67.5060 12.3314   1
   6  -2  -1 41.0576 7.19315   4
  -6   2   1 44.5549 6.32665   7
  -6   2   1 48.5475 6.53092   2
  -6   2   1 45.2658 6.08270   3
   5  -2  -1 71.1768 11.3620   1
   5  -2  -1 56.4798 4.15961   6
   5  -2  -1 66.3651 3.63225   6
   5  -2  -1 61.1916 7.00961   5
   5  -2  -1 48.2968 7.25758   4
  -5   2   1 73.7531 7.38442   7
  -5   2   1 96.0831 8.49927   2
  -5   2   1 68.1311 6.03261   3
   4  -2  -1 1.07849 0.86981   6
   4  -2  -1 -0.5061 0.89486   6
   4  -2  -1 0.01859 4.30930   1
   4  -2  -1 -0.4421 1.15132   5
   4  -2  -1 -1.1221 1.80849   4
  -4   2   1 -2.3178 1.50727   3
  -4   2   1 0.24485 1.05530   2
  -4   2   1 0.87320 1.66892   7
   3  -2  -1 186.521 12.2256   1
   3  -2  -1 204.921 10.8041   6
   3  -2  -1 199.830 10.2171   5
   3  -2  -1 199.734 11.6684   4
  -3   2   1 199.024 10.0967   2
  -3   2   1 193.722 9.90716   6
  -3   2   1 192.387 11.0288   3
  -3   2   1 192.802 10.3033   7
   2  -2  -1 149.255 9.32527   1
   2  -2  -1 153.160 7.43185   2
   2  -2  -1 153.510 7.77005   5
   2  -2  -1 164.723 9.28829   4
  -2   2   1 149.552 7.40166   2
  -2   2   1 150.813 9.01963   3
  -2   2   1 150.764 8.63014   6
  -2   2   1 152.363 7.94190   7
   1  -2  -1 40.0929 2.20165   2
   1  -2  -1 38.1370 3.91728   1
   1  -2  -1 42.8489 3.29139   5
   1  -2  -1 49.8342 3.87986   4
  -1   2   1 41.5671 2.81469   7
  -1   2   1 48.3064 4.97623   3
  -1   2   1 42.6975 3.95794   1
  -1   2   1 41.7740 5.01061   6
  -1   2   1 41.6101 2.17613   2
   0  -2  -1 122.366 7.34725   4
   0  -2  -1 135.326 7.12201   5
   0  -2  -1 138.931 6.05554   2
   0  -2  -1 132.658 5.75885   7
   0   2   1 128.991 5.74693   7
   0   2   1 133.817 8.63446   1
   0   2   1 134.800 5.98088   2
   0   2   1 131.069 7.47122   3
   0   2   1 143.901 9.12148   6
  -1  -2  -1 46.3168 2.29109   7
  -1  -2  -1 47.3198 4.55354   5
  -1  -2  -1 52.1667 3.34961   2
  -1  -2  -1 46.3954 2.23192   7
  -1  -2  -1 49.0431 4.95981   4
   1   2   1 39.9896 4.47611   4
   1   2   1 45.4135 3.49334   3
   1   2   1 50.7955 6.35419   6
   1   2   1 51.6780 6.83540   1
  -2  -2  -1 1.73956 0.69618   7
  -2  -2  -1 -0.3632 0.74577   2
  -2  -2  -1 0.48751 1.00395   3
  -2  -2  -1 4.24557 1.72964   5
  -2  -2  -1 0.65126 0.75863   7
   2   2   1 0.50498 1.30553   4
   2   2   1 1.26287 0.72663   7
   2   2   1 1.14285 0.81237   3
   2   2   1 -0.4948 1.77481   1
   2   2   1 -0.0384 1.72595   6
  -3  -2  -1 49.9597 6.21756   5
  -3  -2  -1 64.1502 6.18711   2
  -3  -2  -1 50.6770 3.37125   3
  -3  -2  -1 51.3873 3.75023   7
   3   2   1 55.0012 3.42226   3
   3   2   1 66.5105 9.80262   1
   3   2   1 70.6232 7.02466   5
   3   2   1 63.1310 7.26761   4
   3   2   1 64.8448 8.13520   6
  -4  -2  -1 13.8503 3.56057   5
  -4  -2  -1 13.6548 3.14172   2
  -4  -2  -1 16.0186 2.70556   7
   4   2   1 11.8753 3.75191   6
   4   2   1 15.0556 5.76550   1
   4   2   1 8.91595 2.78932   5
   4   2   1 5.62086 2.46411   4
  -5  -2  -1 -0.1213 1.65195   2
  -5  -2  -1 1.63831 2.07981   5
  -5  -2  -1 -0.0551 1.76127   7
   5   2   1 3.51374 2.82872   6
   5   2   1 -0.5663 1.47529   5
   5   2   1 -0.3494 3.11457   1
   5   2   1 0.57578 1.88645   4
  -6  -2  -1 1.71683 2.05688   2
  -6  -2  -1 -0.7719 1.98986   7
  -6  -2  -1 2.79868 3.02178   5
   6   2   1 4.35158 4.10772   1
   6   2   1 3.06553 2.73699   6
   6   2   1 0.86021 2.37112   4
   6   2   1 1.67343 2.36965   5
  -7  -2  -1 1.55946 2.85542   7
  -7  -2  -1 -0.1495 2.69998   5
  -7  -2  -1 1.17729 2.16441   2
   7   2   1 3.41096 4.50952   1
   7   2   1 2.52975 3.05102   4
   7   2   1 0.34850 2.57457   5
  -8  -2  -1 -2.0024 2.58208   2
  -8  -2  -1 -1.7480 2.84993   5
   8   2   1 -0.8760 2.98693   4
   8   2   1 3.64161 4.14595   1
   8   2   1 -1.5785 2.97744   5
  -9  -2  -1 1.98109 3.94569   2
  -9  -2  -1 0.82652 4.35108   5
   9   2   1 7.30105 5.59209   1
   9   2   1 4.20880 4.23169   4
  11  -3  -1 0.63872 5.90223   5
  11  -3  -1 6.47677 6.04995   4
 -11   3   1 4.50073 5.44547   7
 -11   3   1 -1.4384 3.64656   2
 -11   3   1 5.74985 4.33455   5
  10  -3  -1 37.1329 9.42164   1
  10  -3  -1 8.22706 4.31678   4
  10  -3  -1 7.56950 4.68889   5
 -10   3   1 1.82094 3.40637   2
 -10   3   1 2.86370 3.34189   5
 -10   3   1 1.77268 3.52689   7
   9  -3  -1 5.03613 3.32754   4
   9  -3  -1 1.33934 3.24062   5
   9  -3  -1 7.57289 6.53804   1
  -9   3   1 -2.2984 2.90583   7
  -9   3   1 1.10593 3.41697   2
   8  -3  -1 6.47291 3.69133   4
   8  -3  -1 3.32210 3.73781   5
   8  -3  -1 -3.4900 6.48675   1
  -8   3   1 -3.1555 2.17469   7
  -8   3   1 -1.8551 2.05051   2
   7  -3  -1 20.5656 10.2442   1
   7  -3  -1 19.4348 5.97134   4
   7  -3  -1 9.46647 3.61566   5
  -7   3   1 21.2941 4.99556   7
  -7   3   1 15.2274 4.45302   3
  -7   3   1 15.6061 4.07740   2
   6  -3  -1 9.76996 4.47639   4
   6  -3  -1 5.11020 2.63265   5
   6  -3  -1 14.3193 8.55598   1
  -6   3   1 1.52077 2.35881   7
  -6   3   1 12.4145 3.79141   3
  -6   3   1 9.79724 3.02360   2
   5  -3  -1 7.04108 2.70608   5
   5  -3  -1 9.43933 6.03311   1
   5  -3  -1 11.7178 2.78597   6
   5  -3  -1 1.83128 2.61892   4
  -5   3   1 11.0164 2.80529   2
  -5   3   1 10.4189 3.18463   3
  -5   3   1 4.54658 2.47391   7
   4  -3  -1 119.100 11.0878   1
   4  -3  -1 118.772 9.49986   4
   4  -3  -1 112.250 7.50884   5
   4  -3  -1 114.014 7.84226   6
  -4   3   1 122.467 7.85418   6
  -4   3   1 123.395 8.78131   3
  -4   3   1 118.752 7.36239   2
  -4   3   1 119.672 7.94308   7
   3  -3  -1 10.8885 3.96170   1
   3  -3  -1 5.57605 1.60889   5
   3  -3  -1 4.46997 2.64530   4
  -3   3   1 6.33410 2.05692   7
  -3   3   1 7.01910 1.64078   2
  -3   3   1 10.0656 2.85967   6
  -3   3   1 8.55488 2.81375   3
   2  -3  -1 5.83969 2.65453   1
   2  -3  -1 5.13299 2.25236   4
   2  -3  -1 4.65607 1.55195   5
  -2   3   1 6.08991 1.13371   2
  -2   3   1 2.99506 1.90157   6
  -2   3   1 6.79143 2.47513   3
  -2   3   1 3.88457 0.93734   2
  -2   3   1 4.00771 1.51723   7
   1  -3  -1 3.92080 0.44464   2
   1  -3  -1 2.06550 1.36884   4
   1  -3  -1 7.05640 1.78929   5
   1  -3  -1 1.37552 1.97427   1
  -1   3   1 3.79772 1.24559   7
  -1   3   1 3.80680 0.42804   2
  -1   3   1 2.35398 1.85276   1
  -1   3   1 1.97159 1.98079   6
  -1   3   1 0.34824 1.40430   3
   0  -3  -1 390.828 16.4166   7
   0  -3  -1 392.508 16.4211   2
   0  -3  -1 388.202 19.0331   4
   0  -3  -1 392.046 18.1500   5
   0   3   1 398.286 16.4755   2
   0   3   1 399.985 18.9160   3
   0   3   1 407.162 20.8850   1
   0   3   1 410.700 21.2787   6
   0   3   1 401.241 16.4539   7
  -1  -3  -1 63.0336 4.12202   2
  -1  -3  -1 63.6416 3.18594   7
  -1  -3  -1 67.5127 5.16324   5
  -1  -3  -1 69.0590 3.30230   7
  -1  -3  -1 68.5674 6.75629   4
   1   3   1 64.4176 5.00460   3
   1   3   1 65.6038 6.59342   4
   1   3   1 61.9310 3.20662   7
   1   3   1 64.0839 8.29590   6
   1   3   1 74.4393 7.25336   1
  -2  -3  -1 35.2087 5.13465   4
  -2  -3  -1 26.8551 4.22708   5
  -2  -3  -1 27.8881 2.48099   7
  -2  -3  -1 22.4844 3.28504   2
  -2  -3  -1 28.5443 2.15603   7
   2   3   1 27.1305 5.60652   6
   2   3   1 34.6083 6.90831   1
   2   3   1 23.4584 4.31061   4
   2   3   1 34.1338 4.14780   3
  -3  -3  -1 25.8972 4.63050   5
  -3  -3  -1 24.4144 2.84076   7
  -3  -3  -1 24.3694 3.84462   2
   3   3   1 21.8500 4.58548   4
   3   3   1 29.3508 3.62596   3
   3   3   1 21.9393 6.32224   1
   3   3   1 23.2774 5.61084   6
  -4  -3  -1 162.130 8.51172   3
  -4  -3  -1 171.624 11.7475   5
  -4  -3  -1 169.453 8.87572   7
  -4  -3  -1 170.102 10.7042   2
   4   3   1 155.813 12.2421   4
   4   3   1 163.442 8.44977   3
   4   3   1 161.092 14.8203   1
   4   3   1 162.831 12.7237   6
  -5  -3  -1 30.5258 4.35318   7
  -5  -3  -1 39.6211 5.99084   2
  -5  -3  -1 32.4600 6.20884   5
   5   3   1 29.3525 6.42947   6
   5   3   1 39.7741 9.56756   1
   5   3   1 27.0821 6.34404   4
  -6  -3  -1 2.26770 2.89362   5
  -6  -3  -1 2.16531 2.36575   2
   6   3   1 5.99128 3.56524   4
   6   3   1 0.81761 4.02931   1
   6   3   1 -0.1801 2.77762   6
  -7  -3  -1 40.9738 7.91227   2
  -7  -3  -1 50.1280 9.10302   5
   7   3   1 48.9123 9.21417   4
   7   3   1 62.6874 14.0323   1
  -8  -3  -1 4.21269 3.83436   2
  -8  -3  -1 8.50789 4.77711   5
   8   3   1 8.28158 4.60581   4
   8   3   1 10.8220 6.04441   1
  -9  -3  -1 2.02798 4.45135   5
  -9  -3  -1 -1.8091 3.79647   2
   9   3   1 10.4596 6.45817   1
   9   3   1 -1.2748 4.98854   4
  11  -4  -1 0.05318 6.15930   5
  11  -4  -1 3.79084 5.08385   4
 -11   4   1 2.19497 4.39301   7
 -11   4   1 -4.3546 3.56376   2
  10  -4  -1 9.99199 10.3001   1
  10  -4  -1 5.38875 4.28228   4
  10  -4  -1 7.85730 4.74550   5
 -10   4   1 -0.1196 2.94154   2
 -10   4   1 -3.9308 2.94485   7
 -10   4   1 0.53344 3.22314   5
   9  -4  -1 1.11899 3.47354   4
   9  -4  -1 4.82481 3.94978   5
   9  -4  -1 7.32977 7.12477   1
  -9   4   1 -4.7604 2.66718   7
  -9   4   1 -2.5774 2.89212   2
   8  -4  -1 45.9197 13.3745   1
   8  -4  -1 27.0539 6.23792   5
   8  -4  -1 45.9472 9.13332   4
  -8   4   1 33.7767 6.25177   2
  -8   4   1 32.8908 6.32685   3
  -8   4   1 37.4842 6.87679   7
   7  -4  -1 3.32891 4.34850   4
   7  -4  -1 2.03470 2.95157   5
   7  -4  -1 3.67453 8.64540   1
  -7   4   1 0.52008 2.30310   7
  -7   4   1 -0.5758 1.86679   2
  -7   4   1 1.72945 2.77471   3
   6  -4  -1 -1.3249 1.68691   5
   6  -4  -1 -0.9497 1.88849   6
   6  -4  -1 -2.1617 6.39557   1
   6  -4  -1 1.37169 3.94299   4
  -6   4   1 -1.0007 1.32891   2
  -6   4   1 2.20417 2.45466   3
  -6   4   1 4.34904 2.97268   7
   5  -4  -1 -2.0080 5.53025   1
   5  -4  -1 1.97628 2.89197   4
   5  -4  -1 3.45386 2.09274   6
   5  -4  -1 1.74500 1.66238   5
  -5   4   1 0.20569 1.16695   2
  -5   4   1 3.08040 2.34994   7
  -5   4   1 1.24330 1.75532   6
  -5   4   1 2.77059 2.41449   3
   4  -4  -1 13.2605 4.36574   4
   4  -4  -1 14.9434 2.86205   5
   4  -4  -1 19.9150 5.99500   1
  -4   4   1 17.3387 4.00418   6
  -4   4   1 14.8958 4.05542   3
  -4   4   1 10.6039 2.96497   7
  -4   4   1 15.2128 2.62221   2
   3  -4  -1 3.68322 1.60086   5
   3  -4  -1 4.62720 2.83514   4
   3  -4  -1 6.11921 3.37173   1
  -3   4   1 4.45783 1.79342   7
  -3   4   1 2.24580 2.06272   3
  -3   4   1 4.67169 2.53364   6
  -3   4   1 4.41633 1.20828   2
   2  -4  -1 42.6772 5.91616   4
   2  -4  -1 33.9746 6.32656   1
   2  -4  -1 38.1678 4.31161   5
  -2   4   1 32.2284 1.83496   2
  -2   4   1 21.7931 4.91389   6
  -2   4   1 30.9283 1.81837   2
  -2   4   1 37.0722 3.93799   7
  -2   4   1 42.1895 5.99634   3
   1  -4  -1 72.4504 7.57436   4
   1  -4  -1 72.4318 7.39675   1
   1  -4  -1 63.4123 4.98053   5
  -1   4   1 62.6586 8.47431   1
  -1   4   1 65.3710 8.63607   6
  -1   4   1 71.7908 7.65454   3
  -1   4   1 60.7465 4.11756   7
   0  -4  -1 65.1662 7.06386   4
   0  -4  -1 60.6449 3.42635   2
   0  -4  -1 64.1810 6.13557   5
   0  -4  -1 60.3922 3.33425   2
   0   4   1 52.6146 8.08180   6
   0   4   1 66.7134 7.13434   3
   0   4   1 59.8634 3.50885   7
   0   4   1 53.1063 3.28893   2
   0   4   1 62.3013 8.67818   1
  -1  -4  -1 35.0500 4.91253   5
  -1  -4  -1 32.6625 5.05474   4
  -1  -4  -1 33.7236 2.35001   7
  -1  -4  -1 41.7626 3.81619   2
   1   4   1 37.8157 6.96717   6
   1   4   1 40.0413 5.31481   3
   1   4   1 33.8770 6.92805   1
   1   4   1 39.2154 5.55541   4
   1   4   1 40.1046 2.42960   7
  -2  -4  -1 165.233 9.20864   2
  -2  -4  -1 159.926 7.64465   7
  -2  -4  -1 172.507 11.5741   4
  -2  -4  -1 164.568 7.80691   7
  -2  -4  -1 155.314 10.4041   5
   2   4   1 170.575 13.1978   6
   2   4   1 159.609 13.5566   1
   2   4   1 173.069 11.5188   4
   2   4   1 161.146 9.96659   3
  -3  -4  -1 13.7852 3.78332   4
  -3  -4  -1 25.6227 4.79119   5
  -3  -4  -1 22.2842 3.90383   2
  -3  -4  -1 18.1156 2.44458   7
   3   4   1 13.9000 3.13568   3
   3   4   1 17.7097 4.40213   4
   3   4   1 20.9212 5.93004   6
   3   4   1 15.1305 5.44411   1
  -4  -4  -1 137.790 7.70527   7
  -4  -4  -1 110.258 8.96981   2
  -4  -4  -1 146.879 10.8965   5
   4   4   1 137.253 12.5676   6
   4   4   1 146.171 11.7757   4
   4   4   1 148.195 18.8806   1
  -5  -4  -1 5.28266 3.31096   5
  -5  -4  -1 8.48919 3.37205   2
   5   4   1 3.29438 2.38905   4
   5   4   1 11.8274 6.30333   1
   5   4   1 8.13341 4.37617   6
  -6  -4  -1 2.26287 2.90873   2
  -6  -4  -1 5.09671 3.05623   5
   6   4   1 3.94807 3.24708   4
   6   4   1 5.42369 4.14305   6
   6   4   1 10.6932 6.50518   1
  -7  -4  -1 2.52465 3.22776   2
  -7  -4  -1 6.18122 4.30273   5
   7   4   1 2.41472 2.75480   4
   7   4   1 9.43955 6.45192   1
  -8  -4  -1 -1.4072 3.16536   5
  -8  -4  -1 -1.2781 3.44568   2
   8   4   1 -0.2707 3.95247   4
   8   4   1 3.60483 5.85077   1
  10  -5  -1 3.72381 4.35182   4
 -10   5   1 -0.6072 3.65417   7
 -10   5   1 0.45709 4.04265   2
   9  -5  -1 5.17624 4.32910   5
   9  -5  -1 5.00099 4.57626   4
   9  -5  -1 -2.5568 8.74569   1
  -9   5   1 -0.2571 3.35653   7
  -9   5   1 3.67176 3.21153   2
   8  -5  -1 4.91040 9.50267   1
   8  -5  -1 2.03028 3.90520   4
   8  -5  -1 8.17547 4.04353   5
  -8   5   1 4.77723 3.38617   2
  -8   5   1 6.63691 4.28679   3
  -8   5   1 3.76359 3.15028   7
   7  -5  -1 25.2760 11.4605   1
   7  -5  -1 30.3975 7.63923   4
   7  -5  -1 22.5771 5.00159   5
  -7   5   1 41.9992 8.34781   3
  -7   5   1 26.7863 6.01906   7
  -7   5   1 36.1115 5.76844   2
   6  -5  -1 3.46012 3.60345   4
   6  -5  -1 6.01913 7.98970   1
   6  -5  -1 -0.2415 2.26381   5
   6  -5  -1 1.56325 2.23723   6
  -6   5   1 -0.8290 1.38084   2
  -6   5   1 1.07525 3.22642   3
  -6   5   1 1.33722 2.40203   7
  -6   5   1 2.78588 2.60316   6
   5  -5  -1 25.0126 4.11970   5
   5  -5  -1 24.7613 6.38384   4
   5  -5  -1 15.2745 4.45961   6
   5  -5  -1 17.6201 7.15855   1
  -5   5   1 22.2264 5.01641   6
  -5   5   1 22.7857 5.81464   3
  -5   5   1 20.1419 4.29527   7
  -5   5   1 24.7156 3.65333   2
   4  -5  -1 2.47782 4.20116   1
   4  -5  -1 2.45870 3.05499   4
   4  -5  -1 0.86569 1.46545   5
  -4   5   1 -0.7218 0.76793   2
  -4   5   1 0.17337 1.89219   6
  -4   5   1 -1.9429 1.37876   7
  -4   5   1 -2.3401 1.37371   3
   3  -5  -1 43.9873 4.90192   5
   3  -5  -1 35.2026 6.27034   4
   3  -5  -1 36.8969 7.79285   1
  -3   5   1 36.1763 6.98798   6
  -3   5   1 29.9465 4.30362   7
  -3   5   1 33.4207 2.41708   2
  -3   5   1 29.3904 5.74259   3
   2  -5  -1 4.43573 2.96117   1
   2  -5  -1 5.51414 2.75695   4
   2  -5  -1 3.44537 1.91024   5
  -2   5   1 6.78582 2.89952   3
  -2   5   1 4.70476 2.86764   6
  -2   5   1 4.77548 1.71860   7
   1  -5  -1 -0.5826 2.06818   1
   1  -5  -1 1.52697 1.59614   5
   1  -5  -1 -0.0701 1.52990   4
  -1   5   1 0.74709 2.04780   6
  -1   5   1 -1.5212 1.28071   3
  -1   5   1 -1.0925 1.84940   1
  -1   5   1 0.68230 0.80402   7
   0  -5  -1 130.564 11.8986   1
   0  -5  -1 124.782 5.96969   2
   0  -5  -1 119.111 6.01661   2
   0  -5  -1 124.640 8.37915   5
   0  -5  -1 129.450 9.63012   4
   0   5   1 115.974 11.2028   6
   0   5   1 129.902 11.5764   1
   0   5   1 119.256 9.24516   3
   0   5   1 120.199 6.37530   7
  -1  -5  -1 87.3735 8.57056   5
  -1  -5  -1 82.9771 5.45238   2
  -1  -5  -1 88.5892 9.52447   4
   1   5   1 96.9048 12.7911   1
   1   5   1 114.949 13.7586   6
   1   5   1 99.0434 7.96058   3
   1   5   1 93.6037 4.95139   7
   1   5   1 97.1734 9.86765   4
  -2  -5  -1 42.3289 3.40669   7
  -2  -5  -1 46.9130 4.97379   2
  -2  -5  -1 28.9273 5.27866   5
  -2  -5  -1 39.4125 6.31724   4
   2   5   1 29.3563 7.83734   1
   2   5   1 44.9293 6.35164   3
   2   5   1 34.9364 7.86818   6
   2   5   1 36.2502 6.16983   4
  -3  -5  -1 2.90860 1.87089   2
  -3  -5  -1 1.07952 1.75904   4
  -3  -5  -1 2.38525 2.25169   5
   3   5   1 4.44053 3.03013   4
   3   5   1 2.36468 3.74780   1
   3   5   1 3.84638 2.29485   3
   3   5   1 1.17493 3.16247   6
  -4  -5  -1 -0.6820 1.79852   4
  -4  -5  -1 -0.8964 2.01876   2
  -4  -5  -1 0.33666 1.93109   5
   4   5   1 2.91012 2.68925   4
   4   5   1 -0.2238 3.17999   6
   4   5   1 -0.1917 3.61111   1
  -5  -5  -1 1.66310 2.78196   2
  -5  -5  -1 1.83616 2.39061   4
  -5  -5  -1 2.61881 2.85790   5
   5   5   1 0.79284 3.20924   6
   5   5   1 0.57499 3.65691   1
   5   5   1 2.35091 2.73391   4
  -6  -5  -1 4.03836 3.45763   4
  -6  -5  -1 4.49607 3.67223   5
  -6  -5  -1 6.09270 3.71406   2
   6   5   1 -0.2537 3.15132   4
   6   5   1 -0.2218 3.78218   6
   6   5   1 1.47924 4.00035   1
  -7  -5  -1 0.01763 3.79582   5
  -7  -5  -1 -0.7269 3.77003   4
  -7  -5  -1 0.22560 3.28557   2
   7   5   1 8.53378 6.22394   1
   7   5   1 -1.9412 3.25782   4
  -8  -5  -1 0.19861 4.77542   4
  -8  -5  -1 4.68403 4.80447   5
  -8  -5  -1 -0.7192 3.68772   2
   8   5   1 10.5057 6.45799   1
   8   5   1 4.94604 5.30572   4
  10  -6  -1 7.36468 4.86072   4
 -10   6   1 -0.6805 3.74533   7
   9  -6  -1 -4.1774 3.68024   4
   9  -6  -1 -11.570 8.67149   1
  -9   6   1 -1.9027 3.18037   7
  -9   6   1 -3.1211 2.50194   2
   8  -6  -1 12.5057 5.71837   4
   8  -6  -1 12.2971 4.69166   5
   8  -6  -1 13.0088 11.1822   1
  -8   6   1 9.05593 4.71738   7
  -8   6   1 6.50558 4.86460   3
  -8   6   1 11.5874 4.05179   2
   7  -6  -1 1.19541 4.04024   4
   7  -6  -1 -2.0291 8.39660   1
   7  -6  -1 4.11401 3.05366   5
  -7   6   1 0.79488 2.90567   7
  -7   6   1 5.00964 2.56740   2
  -7   6   1 3.25393 3.21707   3
   6  -6  -1 17.5669 6.38902   4
   6  -6  -1 37.8260 11.6807   1
   6  -6  -1 36.3815 5.54069   5
   6  -6  -1 34.7970 6.86409   6
  -6   6   1 20.8217 5.16600   7
  -6   6   1 19.3905 3.76834   2
  -6   6   1 26.3811 6.13521   6
  -6   6   1 32.3520 7.22760   3
   5  -6  -1 14.9529 5.87008   4
   5  -6  -1 27.2377 4.74142   5
   5  -6  -1 30.7864 9.76647   1
  -5   6   1 21.6613 5.59701   3
  -5   6   1 14.5958 5.41582   6
  -5   6   1 26.2699 3.52268   2
  -5   6   1 28.8107 5.25151   7
   4  -6  -1 3.21587 3.49538   4
   4  -6  -1 3.08465 4.07389   1
   4  -6  -1 1.95603 1.79035   5
  -4   6   1 1.25075 1.04176   2
  -4   6   1 -1.1723 2.05078   6
  -4   6   1 2.07349 2.77929   3
  -4   6   1 -1.0449 1.63029   7
   3  -6  -1 17.9427 3.61288   5
   3  -6  -1 14.2418 5.19827   1
   3  -6  -1 9.32014 4.04598   4
  -3   6   1 17.9029 5.43236   6
  -3   6   1 22.3005 3.83626   7
  -3   6   1 7.95375 3.44240   3
   2  -6  -1 88.9669 10.1438   4
   2  -6  -1 97.0218 13.2792   1
   2  -6  -1 92.4710 8.41919   5
  -2   6   1 78.7050 5.95824   7
  -2   6   1 106.221 13.4352   6
  -2   6   1 90.8344 10.6036   3
  -2   6   1 90.5866 12.2208   1
   1  -6  -1 26.6343 7.35966   1
   1  -6  -1 36.6130 6.23785   4
   1  -6  -1 26.6258 4.60158   5
  -1   6   1 28.2563 3.65377   7
  -1   6   1 40.9403 8.42532   1
  -1   6   1 32.8970 7.42546   6
  -1   6   1 40.0741 6.98992   3
   0  -6  -1 111.747 15.1087   1
   0  -6  -1 109.123 11.3277   4
   0  -6  -1 113.205 8.41640   5
   0  -6  -1 101.809 5.29479   2
   0   6   1 111.373 14.3944   1
   0   6   1 105.193 6.08547   7
   0   6   1 110.952 9.49619   3
   0   6   1 109.087 14.2449   6
  -1  -6  -1 7.30960 3.02043   4
  -1  -6  -1 13.0779 4.01011   5
  -1  -6  -1 16.6092 2.53861   2
   1   6   1 13.6887 2.12031   7
   1   6   1 17.7279 6.15340   6
   1   6   1 13.5239 3.94831   3
   1   6   1 5.95824 3.65091   1
  -2  -6  -1 3.51300 2.59906   4
  -2  -6  -1 5.07706 2.11275   2
  -2  -6  -1 6.84424 3.16963   5
   2   6   1 3.19580 2.51569   3
   2   6   1 2.32525 3.69675   6
   2   6   1 4.66044 2.70095   4
   2   6   1 1.00777 3.05066   1
  -3  -6  -1 8.59489 3.66324   5
  -3  -6  -1 4.16535 2.46562   4
  -3  -6  -1 1.97987 2.31796   2
   3   6   1 2.75819 3.76643   6
   3   6   1 4.35174 3.36402   4
   3   6   1 2.54949 4.26120   1
   3   6   1 1.99116 2.65431   3
  -4  -6  -1 -1.0328 2.71775   5
  -4  -6  -1 1.28690 2.47216   2
  -4  -6  -1 2.41050 2.84352   4
   4   6   1 4.17579 3.17620   4
   4   6   1 4.34797 4.33776   6
   4   6   1 -3.0938 3.48346   1
  -5  -6  -1 12.4969 5.00663   5
  -5  -6  -1 17.7847 5.59952   4
  -5  -6  -1 17.5122 4.84453   2
   5   6   1 21.6428 7.43260   6
   5   6   1 13.1594 7.37745   1
   5   6   1 10.1490 4.65679   4
  -6  -6  -1 0.31499 3.37711   2
  -6  -6  -1 2.66188 3.36134   4
  -6  -6  -1 0.07094 3.25152   5
   6   6   1 0.31733 3.35146   4
   6   6   1 10.1428 6.90441   1
  -7  -6  -1 7.79520 4.41623   4
  -7  -6  -1 7.22546 5.13518   2
  -7  -6  -1 4.80870 4.80941   5
   7   6   1 -0.3636 3.71528   4
   7   6   1 17.9983 8.86393   1
  10  -7  -1 5.25023 4.85098   4
 -10   7   1 2.34017 3.90035   7
   9  -7  -1 0.38584 4.96865   4
   9  -7  -1 -11.364 11.4856   1
  -9   7   1 13.1461 6.55612   3
  -9   7   1 1.17931 3.47543   7
   8  -7  -1 9.16597 6.05241   4
   8  -7  -1 -3.8044 10.6372   1
  -8   7   1 14.5308 6.05445   3
  -8   7   1 1.33352 3.05882   7
   7  -7  -1 3.99193 9.45006   1
   7  -7  -1 3.07245 4.48309   4
  -7   7   1 -0.7446 2.39059   7
  -7   7   1 5.91927 4.45573   3
   6  -7  -1 4.37480 3.06535   6
   6  -7  -1 -4.5794 6.25480   1
   6  -7  -1 1.60936 3.44013   5
   6  -7  -1 -1.2947 4.07947   4
  -6   7   1 1.67108 3.51285   6
  -6   7   1 3.42806 2.69115   7
  -6   7   1 3.00125 3.68026   3
   5  -7  -1 11.5799 6.36211   1
   5  -7  -1 26.4015 7.02545   4
   5  -7  -1 18.8867 3.94969   5
  -5   7   1 18.5749 5.98630   6
  -5   7   1 25.0138 6.62090   3
  -5   7   1 11.7715 3.89132   7
   4  -7  -1 60.8722 9.75404   4
   4  -7  -1 54.6255 11.6721   1
   4  -7  -1 77.2311 7.30310   5
  -4   7   1 76.2755 8.08477   7
  -4   7   1 58.0478 9.68560   3
  -4   7   1 53.3661 9.98359   6
   3  -7  -1 4.08535 2.64486   5
   3  -7  -1 5.76199 3.55767   4
   3  -7  -1 1.91342 3.84072   1
  -3   7   1 -0.8490 2.16638   3
  -3   7   1 3.84170 3.47206   6
  -3   7   1 2.24297 1.99274   7
   2  -7  -1 14.3586 3.84300   5
   2  -7  -1 9.18880 4.03752   4
   2  -7  -1 4.96587 4.24724   1
  -2   7   1 10.7340 5.38716   6
  -2   7   1 9.99083 4.63757   1
  -2   7   1 7.45035 3.55128   3
  -2   7   1 13.1283 3.04405   7
   1  -7  -1 3.49699 2.98338   5
   1  -7  -1 -0.6957 1.46766   4
   1  -7  -1 4.28194 4.25490   1
  -1   7   1 6.94477 4.08760   1
  -1   7   1 4.72466 3.82794   6
  -1   7   1 1.91441 2.61045   3
  -1   7   1 2.32132 1.48901   7
   0  -7  -1 5.14630 2.99948   5
   0  -7  -1 3.46667 2.87453   4
   0  -7  -1 1.91783 3.90924   1
   0   7   1 4.58046 4.18705   6
   0   7   1 1.54791 2.75422   3
   0   7   1 0.81502 2.59564   1
  -1  -7  -1 2.73442 3.98711   1
  -1  -7  -1 5.47117 3.46203   5
  -1  -7  -1 1.94109 2.45703   4
   1   7   1 4.24784 4.24711   6
   1   7   1 2.71745 2.83047   3
   1   7   1 3.12082 3.14843   1
  -2  -7  -1 -1.2688 3.04021   5
  -2  -7  -1 7.19134 3.37952   4
   2   7   1 4.42485 4.33223   1
   2   7   1 -1.7646 3.28341   6
   2   7   1 3.53551 3.18521   3
  -3  -7  -1 11.2421 4.04904   5
  -3  -7  -1 0.37041 2.13986   4
   3   7   1 4.08952 4.15686   6
   3   7   1 7.08813 5.54335   1
   3   7   1 3.27881 2.76749   4
  -4  -7  -1 5.22696 3.48036   4
  -4  -7  -1 1.31830 4.01853   5
   4   7   1 -2.6379 4.14979   1
   4   7   1 -5.0703 2.23296   4
   4   7   1 -0.5702 3.81749   6
  -5  -7  -1 -0.5109 3.65056   5
  -5  -7  -1 0.80443 3.66917   4
   5   7   1 4.39451 4.89725   6
   5   7   1 0.40731 5.89719   1
   5   7   1 1.97669 3.67234   4
  -6  -7  -1 -3.8180 3.92503   5
  -6  -7  -1 -0.4339 3.05004   4
   6   7   1 2.96765 6.81954   1
   6   7   1 -0.4204 2.93052   4
   9  -8  -1 2.79230 4.86094   4
   9  -8  -1 -6.9528 11.0727   1
  -9   8   1 -0.2935 5.59356   3
  -9   8   1 3.65107 4.21557   7
   8  -8  -1 -0.0959 4.55510   4
   8  -8  -1 -1.7761 12.2234   1
  -8   8   1 4.19561 4.69306   3
  -8   8   1 1.53501 3.16669   7
   7  -8  -1 -2.3110 9.40147   1
   7  -8  -1 1.27312 4.08158   4
  -7   8   1 1.09514 2.92572   7
  -7   8   1 0.79180 4.10829   3
   6  -8  -1 -4.4935 3.70831   4
   6  -8  -1 1.90379 6.69481   1
   6  -8  -1 5.99548 3.50715   6
  -6   8   1 -0.0969 3.34010   3
  -6   8   1 -1.7175 2.46343   7
  -6   8   1 0.76710 3.93260   6
   5  -8  -1 62.9707 10.6229   4
   5  -8  -1 58.1926 13.7581   1
  -5   8   1 55.0911 10.4391   3
  -5   8   1 66.0522 11.9162   6
  -5   8   1 78.4912 9.10360   7
   4  -8  -1 67.5221 13.4251   1
   4  -8  -1 36.8914 8.71041   4
  -4   8   1 49.3683 10.4087   6
  -4   8   1 68.2784 11.2149   3
  -4   8   1 63.5076 7.67289   7
   3  -8  -1 27.3957 5.23152   5
   3  -8  -1 22.8519 8.27024   1
   3  -8  -1 16.5563 5.91178   4
  -3   8   1 35.6349 9.18165   6
  -3   8   1 30.2268 4.81146   7
  -3   8   1 38.3197 8.55812   3
   2  -8  -1 5.46684 3.58999   4
   2  -8  -1 5.70551 3.46141   5
   2  -8  -1 5.21117 4.99619   1
  -2   8   1 12.2718 5.04906   6
  -2   8   1 10.1124 2.81206   7
  -2   8   1 1.67824 2.80966   3
   1  -8  -1 -0.8299 2.19015   4
   1  -8  -1 -4.0131 2.57036   5
   1  -8  -1 2.09223 3.90936   1
  -1   8   1 1.92642 3.15841   3
  -1   8   1 5.96148 4.80965   6
  -1   8   1 1.73935 3.28277   1
   0  -8  -1 22.9216 6.17550   4
   0  -8  -1 40.0209 6.81791   5
   0  -8  -1 53.3746 12.8960   1
   0   8   1 28.3751 9.20872   6
   0   8   1 36.2196 7.87207   3
   0   8   1 42.2798 10.6758   1
  -1  -8  -1 71.9417 10.6840   4
  -1  -8  -1 84.8077 10.5225   5
  -1  -8  -1 69.0135 14.4405   1
   1   8   1 60.0963 10.1971   3
   1   8   1 77.9118 14.8429   6
   1   8   1 48.8516 11.6446   1
  -2  -8  -1 3.04093 4.80799   1
  -2  -8  -1 0.40744 2.63930   4
  -2  -8  -1 2.28978 3.92105   5
   2   8   1 2.36871 3.46617   3
   2   8   1 1.86997 4.37402   6
   2   8   1 3.42132 4.25524   1
  -3  -8  -1 33.1046 7.38299   4
  -3  -8  -1 62.4072 10.0763   5
   3   8   1 59.9639 13.5905   6
   3   8   1 36.2568 10.9543   1
  -4  -8  -1 2.43168 3.24148   4
  -4  -8  -1 3.30183 4.52321   5
   4   8   1 7.30445 6.36562   1
   4   8   1 3.43270 3.35760   4
   4   8   1 4.78850 6.01283   6
  -5  -8  -1 4.03423 4.69357   5
  -5  -8  -1 0.86943 4.27201   4
   5   8   1 5.88630 6.55473   1
   5   8   1 3.39257 5.97510   6
   5   8   1 0.55104 4.66243   4
   9  -9  -1 -21.181 13.3578   1
   9  -9  -1 3.38042 6.73719   4
  -9   9   1 2.36605 4.08114   7
  -9   9   1 -2.5139 6.88091   3
   8  -9  -1 -2.6286 3.74950   4
  -8   9   1 -1.8022 3.38804   7
  -8   9   1 1.44080 4.89201   3
   7  -9  -1 -9.6898 8.87952   1
   7  -9  -1 -3.0093 4.91739   4
  -7   9   1 2.69865 4.62358   3
  -7   9   1 0.38342 3.24363   7
   6  -9  -1 -4.3024 4.66402   4
   6  -9  -1 10.8535 4.45414   6
   6  -9  -1 -7.3472 6.10960   1
  -6   9   1 2.40885 3.01614   7
  -6   9   1 -1.2210 3.99743   6
  -6   9   1 -0.2401 3.60037   3
   5  -9  -1 -2.3599 5.39418   1
   5  -9  -1 -7.2211 2.98981   4
  -5   9   1 3.12656 3.61008   3
  -5   9   1 4.01124 4.81029   6
  -5   9   1 4.56401 2.93632   7
   4  -9  -1 -0.2859 4.88400   1
   4  -9  -1 -2.6756 3.29154   4
  -4   9   1 4.34983 5.05542   6
  -4   9   1 5.88720 2.83458   7
  -4   9   1 9.63566 4.81182   3
   3  -9  -1 3.51322 4.44788   4
   3  -9  -1 -2.7099 4.51856   1
  -3   9   1 5.91962 5.24505   6
  -3   9   1 -3.5645 2.68063   3
  -3   9   1 2.31082 2.29119   7
   2  -9  -1 -0.0116 3.21954   4
   2  -9  -1 3.89933 5.16880   1
  -2   9   1 -2.3558 3.29885   3
  -2   9   1 1.11465 3.27253   6
   1  -9  -1 0.72713 3.90679   5
   1  -9  -1 3.94436 3.89795   4
   1  -9  -1 -0.9022 5.16574   1
  -1   9   1 4.11973 4.72720   6
  -1   9   1 1.34629 3.22767   3
  -1   9   1 -1.5473 2.62502   1
   0  -9  -1 -0.3220 3.22949   5
   0  -9  -1 -1.3555 4.14025   1
   0  -9  -1 -2.0015 2.53891   4
   0   9   1 1.50835 3.40181   3
   0   9   1 -0.9984 3.94167   6
   0   9   1 -1.1332 4.01204   1
  -1  -9  -1 -0.5417 3.65816   5
  -1  -9  -1 -0.1302 3.16712   4
  -1  -9  -1 1.93487 4.48082   1
   1   9   1 4.73619 5.45246   1
   1   9   1 4.02566 4.32295   3
   1   9   1 0.15265 4.50291   6
  -2  -9  -1 6.15097 4.55599   4
  -2  -9  -1 9.79407 6.30178   1
  -2  -9  -1 17.0504 5.96690   5
   2   9   1 8.22838 6.74175   6
   2   9   1 6.58590 6.64644   1
  -3  -9  -1 -0.1100 4.48536   5
  -3  -9  -1 7.53231 6.29685   1
  -3  -9  -1 2.29020 3.52116   4
   3   9   1 0.84213 5.46955   6
   3   9   1 5.52455 5.90219   1
  -4  -9  -1 6.50158 5.63724   5
  -4  -9  -1 23.3305 9.02999   1
  -4  -9  -1 1.50629 4.67482   4
   4   9   1 10.6662 7.14065   6
   4   9   1 19.6547 9.23341   1
   8 -10  -1 -15.576 11.3957   1
   8 -10  -1 -4.9603 5.56093   4
  -8  10   1 18.3266 9.63002   3
  -8  10   1 4.04539 4.88935   7
   7 -10  -1 -15.580 6.76991   1
   7 -10  -1 -9.5221 5.15425   4
  -7  10   1 0.69519 5.33797   3
  -7  10   1 6.97459 4.00825   7
   6 -10  -1 -0.3353 5.41177   4
   6 -10  -1 1.35546 7.92549   1
   6 -10  -1 18.3065 5.82359   6
  -6  10   1 4.02020 5.93134   6
  -6  10   1 2.86847 3.82419   3
  -6  10   1 3.48008 3.24796   7
   5 -10  -1 1.84500 5.36428   4
   5 -10  -1 4.55208 7.94057   1
  -5  10   1 6.03070 3.39451   7
  -5  10   1 8.47915 6.63469   6
  -5  10   1 2.23976 4.52310   3
   4 -10  -1 6.03416 6.71058   1
   4 -10  -1 0.01052 5.14547   4
  -4  10   1 9.44080 6.62675   6
  -4  10   1 -0.3124 3.60788   3
   3 -10  -1 3.72712 5.01929   4
   3 -10  -1 5.15138 6.52595   1
  -3  10   1 7.39892 5.99949   6
  -3  10   1 4.20972 5.15061   3
   2 -10  -1 19.2323 8.87956   1
   2 -10  -1 9.80774 5.62333   4
  -2  10   1 10.4262 6.60202   6
  -2  10   1 5.11849 4.80143   3
   1 -10  -1 5.82381 4.96585   1
   1 -10  -1 -0.9696 3.33937   4
  -1  10   1 2.82285 4.18125   1
  -1  10   1 6.65046 6.08342   6
  -1  10   1 0.78301 3.33000   3
   0 -10  -1 4.19977 4.45311   4
   0 -10  -1 1.53108 5.14491   1
   0  10   1 12.5319 7.37223   6
   0  10   1 5.66458 4.76258   3
   0  10   1 6.37210 5.79121   1
  -1 -10  -1 8.07780 4.70537   4
  -1 -10  -1 1.42931 6.35083   5
  -1 -10  -1 3.28302 6.73557   1
   1  10   1 7.58456 5.63005   3
   1  10   1 3.17104 5.83011   6
   1  10   1 -2.4812 4.87377   1
  -2 -10  -1 7.36848 6.73080   1
  -2 -10  -1 -4.9516 3.51701   4
  -2 -10  -1 -3.2448 5.59226   5
   2  10   1 1.98924 5.53441   1
   2  10   1 -0.7953 6.84600   6
  -3 -10  -1 13.7556 6.43139   4
  -3 -10  -1 9.55176 8.54937   5
  -3 -10  -1 8.28686 7.46809   1
   3  10   1 6.80322 7.55350   6
   3  10   1 1.66176 7.67093   1
   7 -11  -1 -12.807 9.11086   1
   7 -11  -1 -9.1371 5.51407   4
  -7  11   1 3.48508 4.52882   7
   6 -11  -1 5.08445 8.94119   1
   6 -11  -1 -10.887 4.94811   4
   6 -11  -1 15.8115 6.34521   6
  -6  11   1 9.79940 6.56055   3
  -6  11   1 4.56774 8.94253   6
   5 -11  -1 3.74953 6.33687   4
   5 -11  -1 0.95725 8.47710   1
  -5  11   1 0.20016 4.60410   3
  -5  11   1 1.85754 5.83406   6
   4 -11  -1 -2.2454 6.40382   1
   4 -11  -1 2.06369 6.27389   4
  -4  11   1 4.57956 6.04667   3
  -4  11   1 6.38634 6.51446   6
   3 -11  -1 -1.9139 5.03797   4
   3 -11  -1 5.08593 6.67434   1
  -3  11   1 4.58466 6.26266   6
  -3  11   1 0.89883 4.31462   3
   2 -11  -1 -1.4814 5.57222   1
   2 -11  -1 -2.5548 4.67246   4
  -2  11   1 9.26654 7.13328   6
  -2  11   1 1.99213 4.37560   3
   1 -11  -1 -3.6184 4.07328   4
   1 -11  -1 4.37497 7.19104   1
  -1  11   1 6.44622 5.44473   3
  -1  11   1 4.65308 5.87595   1
  -1  11   1 7.98528 6.58711   6
   0 -11  -1 12.3401 8.78081   1
   0 -11  -1 2.42698 5.31007   4
   0  11   1 15.2844 8.47956   1
   0  11   1 12.6895 8.79535   6
   0  11   1 13.5634 7.24507   3
  -1 -11  -1 1.55466 7.37853   1
  -1 -11  -1 -2.1664 4.19068   4
   1  11   1 3.30625 6.56072   1
   1  11   1 -1.8065 6.44189   6
   3 -12  -1 -1.0949 7.32156   1
   3 -12  -1 -8.0866 5.57839   4
  -3  12   1 -1.6891 5.46340   3
   0  12  -2 -1.6749 5.18436   3
   0 -12   2 -5.7660 6.18058   4
  -1  12  -2 -0.3044 5.65649   3
  -1  12  -2 0.30142 6.95469   6
   1 -12   2 9.77526 6.59114   6
   1 -12   2 -5.0632 5.84247   4
   1 -12   2 -3.2653 6.73754   1
  -2  12  -2 23.3440 9.13418   3
  -2  12  -2 9.61984 7.72483   6
   2 -12   2 2.70987 6.76829   4
   2 -12   2 30.6677 9.82427   6
   2 -12   2 6.62045 9.29375   1
  -3  12  -2 8.83880 8.22727   6
  -3  12  -2 17.8628 8.26511   3
   3 -12   2 25.5780 8.60823   6
   3 -12   2 3.59559 8.63055   1
   3 -12   2 5.04669 7.81754   4
  -4  12  -2 -0.8080 7.08515   6
  -4  12  -2 4.34923 5.54542   3
   4 -12   2 4.43794 8.28007   1
   4 -12   2 -12.917 5.68643   4
   4 -12   2 14.5674 7.26510   6
  -5  12  -2 1.59778 8.42671   6
   5 -12   2 -4.4342 16.6443   1
   5 -12   2 -10.050 6.59662   4
   5 -12   2 6.67219 5.88174   6
   2  11  -2 -3.1392 5.98922   1
   2  11  -2 2.70085 6.63314   6
  -2 -11   2 3.37890 6.51396   1
  -2 -11   2 -2.0472 5.02144   4
   1  11  -2 -5.6287 4.43227   1
   1  11  -2 5.57974 7.08202   6
   1  11  -2 8.84831 6.04296   3
  -1 -11   2 7.65187 7.82865   1
  -1 -11   2 -2.3261 4.65669   4
   0  11  -2 -4.5150 4.81360   3
   0  11  -2 -4.5335 4.70642   6
   0 -11   2 -2.0046 4.12655   4
   0 -11   2 1.10842 6.14888   1
  -1  11  -2 1.15801 5.13412   3
  -1  11  -2 1.63019 5.77980   6
   1 -11   2 -3.9414 4.00933   4
   1 -11   2 -5.8814 5.03036   1
   1 -11   2 9.94347 6.28662   6
  -2  11  -2 4.28555 6.27551   6
  -2  11  -2 2.53825 4.27370   3
   2 -11   2 -3.9822 4.43206   4
   2 -11   2 -1.6541 5.43505   1
   2 -11   2 11.6027 6.67903   6
  -3  11  -2 40.8613 12.1150   6
  -3  11  -2 66.6490 13.1110   3
   3 -11   2 34.3231 9.63164   4
   3 -11   2 51.7983 11.7553   6
   3 -11   2 34.6749 12.6048   1
  -4  11  -2 18.9976 9.34516   6
  -4  11  -2 5.90631 5.89527   3
  -4  11  -2 5.08209 3.83320   7
   4 -11   2 -2.2846 5.61372   4
   4 -11   2 12.5021 6.36422   6
   4 -11   2 8.84914 9.18653   1
  -5  11  -2 5.31029 4.04357   7
  -5  11  -2 4.84569 6.43421   6
  -5  11  -2 -0.7496 4.77491   3
   5 -11   2 -1.9194 5.91048   4
   5 -11   2 5.19685 8.23115   1
   5 -11   2 5.82275 4.78558   6
  -6  11  -2 0.79089 6.40385   3
  -6  11  -2 5.70040 3.79888   7
  -6  11  -2 1.83927 7.29208   6
   6 -11   2 9.35600 6.91853   6
   6 -11   2 -11.850 6.42724   1
   6 -11   2 -5.7956 5.37957   4
  -7  11  -2 -0.6035 6.02844   3
  -7  11  -2 6.21225 4.45816   7
   7 -11   2 5.84544 7.97683   4
   7 -11   2 -8.9766 8.87029   1
   4  10  -2 1.90571 7.28839   1
   4  10  -2 1.19274 6.04200   6
  -4 -10   2 14.7832 8.53429   1
  -4 -10   2 -0.3741 5.24493   4
   3  10  -2 -1.4066 5.61392   6
   3  10  -2 -2.9916 5.67534   1
  -3 -10   2 1.36529 4.28896   4
  -3 -10   2 6.73557 6.41773   1
   2  10  -2 0.10579 4.41569   6
   2  10  -2 -3.5155 3.67872   3
   2  10  -2 -4.7154 3.91534   1
  -2 -10   2 1.98793 5.97608   1
  -2 -10   2 -2.9755 3.94006   4
   1  10  -2 1.76937 4.73748   6
   1  10  -2 2.18878 3.76532   3
   1  10  -2 -0.3410 5.38098   1
  -1 -10   2 -0.2557 3.92365   4
  -1 -10   2 3.47810 5.57274   1
   0  10  -2 4.72643 5.41004   6
   0  10  -2 0.63466 3.80153   3
   0 -10   2 5.38084 4.32359   4
   0 -10   2 -3.3457 4.78467   1
  -1  10  -2 -5.0829 3.42134   3
  -1  10  -2 1.88843 4.24494   6
   1 -10   2 2.09056 4.11379   4
   1 -10   2 -3.8521 3.84038   1
  -2  10  -2 1.84088 4.46230   6
  -2  10  -2 3.68454 4.10202   3
  -2  10  -2 -1.0154 2.28472   7
   2 -10   2 -1.4517 3.40774   4
   2 -10   2 2.38743 4.62756   6
   2 -10   2 1.91070 5.05922   1
  -3  10  -2 9.85488 3.66255   7
  -3  10  -2 1.05224 4.01696   3
  -3  10  -2 3.80524 4.95381   6
   3 -10   2 -0.2710 4.65156   4
   3 -10   2 1.52264 5.56175   1
   3 -10   2 8.80928 4.87714   6
  -4  10  -2 -4.7621 3.35190   3
  -4  10  -2 2.92706 3.38224   7
  -4  10  -2 -0.6164 4.02642   6
   4 -10   2 -6.1337 4.10249   4
   4 -10   2 3.67743 4.22774   6
   4 -10   2 -3.8025 6.24311   1
  -5  10  -2 0.92570 5.16413   6
  -5  10  -2 0.87186 3.01737   7
  -5  10  -2 2.72066 4.61961   3
   5 -10   2 6.25693 7.31421   1
   5 -10   2 5.74190 4.57470   6
   5 -10   2 -4.3442 4.57023   4
  -6  10  -2 21.0600 5.76650   7
  -6  10  -2 20.2777 8.59376   6
  -6  10  -2 8.91278 6.55741   3
   6 -10   2 3.77303 5.86181   4
   6 -10   2 13.8125 7.24823   6
   6 -10   2 5.65268 10.3534   1
  -7  10  -2 2.50236 3.29364   7
  -7  10  -2 -1.0242 4.73586   3
   7 -10   2 -6.8278 5.61432   4
   7 -10   2 -8.3034 9.57020   1
  -8  10  -2 3.55654 6.39875   3
  -8  10  -2 5.66781 4.13478   7
   8 -10   2 0.26472 6.80360   4
   8 -10   2 -21.292 11.5057   1
   5   9  -2 1.41898 4.44044   4
   5   9  -2 0.60393 6.38320   1
   5   9  -2 -2.0626 5.61695   6
  -5  -9   2 15.5057 7.27475   1
  -5  -9   2 1.60844 4.78172   4
  -5  -9   2 -4.2175 5.02436   5
   4   9  -2 -0.8212 5.19349   1
   4   9  -2 1.30419 5.28957   6
  -4  -9   2 0.56539 4.09073   4
  -4  -9   2 2.85709 5.10798   5
  -4  -9   2 7.00036 5.78883   1
   3   9  -2 3.12819 5.37830   6
   3   9  -2 5.82977 5.18139   3
   3   9  -2 2.12032 5.53401   1
  -3  -9   2 3.99647 4.31024   5
  -3  -9   2 0.35799 3.74110   4
  -3  -9   2 0.62862 4.73578   1
   2   9  -2 0.82867 5.40581   1
   2   9  -2 4.96660 4.24746   3
   2   9  -2 2.14658 5.09030   6
  -2  -9   2 1.44317 4.72458   1
  -2  -9   2 -0.0419 3.75880   4
  -2  -9   2 2.82495 3.94185   5
   1   9  -2 14.0738 6.64364   3
   1   9  -2 24.1316 8.49453   6
   1   9  -2 14.2268 7.38437   1
  -1  -9   2 6.75445 4.55881   4
  -1  -9   2 29.0518 9.23946   1
   0   9  -2 21.1180 6.82908   3
   0   9  -2 17.5360 7.41769   6
   0   9  -2 32.0717 9.64274   1
   0  -9   2 22.6098 6.00762   4
   0  -9   2 17.4200 7.08144   1
  -1   9  -2 27.1619 4.97046   7
  -1   9  -2 12.8923 5.37347   3
  -1   9  -2 18.2132 7.23996   6
   1  -9   2 17.9929 6.07425   4
   1  -9   2 32.2762 9.84163   1
  -2   9  -2 12.4883 3.92343   7
  -2   9  -2 17.0395 6.32482   3
  -2   9  -2 25.5198 8.01375   6
   2  -9   2 19.7881 8.46816   1
   2  -9   2 11.0394 5.64476   6
   2  -9   2 1.70934 4.02258   4
  -3   9  -2 55.6622 12.0606   6
  -3   9  -2 68.3368 8.30877   7
  -3   9  -2 41.2958 9.31002   3
   3  -9   2 35.9666 9.58370   6
   3  -9   2 78.7445 15.7476   1
   3  -9   2 43.6117 8.93115   4
  -4   9  -2 -2.4431 2.17934   7
  -4   9  -2 -0.0304 3.56035   6
  -4   9  -2 -3.2720 2.31296   3
   4  -9   2 2.39345 3.86341   6
   4  -9   2 -0.6007 4.19690   4
   4  -9   2 -6.2727 4.26092   1
  -5   9  -2 1.74939 2.59573   7
  -5   9  -2 -0.8794 3.50648   6
  -5   9  -2 1.91036 4.11983   3
   5  -9   2 4.67669 4.59426   4
   5  -9   2 -2.1086 6.77512   1
   5  -9   2 0.53689 3.80539   6
  -6   9  -2 -3.8412 3.84952   3
  -6   9  -2 -0.5441 4.84360   6
  -6   9  -2 4.00477 2.86958   7
   6  -9   2 -3.0941 4.03773   4
   6  -9   2 -10.673 6.63592   1
   6  -9   2 4.29939 4.88202   6
  -7   9  -2 3.71802 3.45117   7
  -7   9  -2 12.4157 6.18540   3
   7  -9   2 -3.5044 4.73393   4
   7  -9   2 8.15706 11.6117   1
  -8   9  -2 3.84103 3.50461   7
  -8   9  -2 3.55761 5.57874   3
   8  -9   2 -19.973 8.58787   1
   8  -9   2 -2.4983 4.77423   4
  -9   9  -2 1.71238 4.39484   7
   9  -9   2 -17.952 11.6321   1
   9  -9   2 5.51897 8.21149   4
   6   8  -2 -2.9038 3.84449   4
   6   8  -2 6.80266 6.72151   1
  -6  -8   2 1.97955 5.22940   5
  -6  -8   2 -0.7948 4.12629   4
  -6  -8   2 19.7753 8.51539   1
   5   8  -2 3.50433 4.94362   6
   5   8  -2 8.10116 6.03029   1
   5   8  -2 -1.4802 3.08502   4
  -5  -8   2 2.16658 4.38030   5
  -5  -8   2 10.7254 6.81852   1
  -5  -8   2 0.23700 3.95904   4
   4   8  -2 -0.9042 4.79489   6
   4   8  -2 7.55184 6.53570   1
   4   8  -2 0.21224 3.36869   4
  -4  -8   2 -2.6961 2.90392   4
  -4  -8   2 0.03900 3.37976   5
  -4  -8   2 8.71974 5.24966   1
   3   8  -2 -1.2459 3.74460   1
   3   8  -2 -0.9994 3.31831   3
   3   8  -2 2.97379 4.35808   6
   3   8  -2 -0.9348 2.23043   4
  -3  -8   2 6.73742 4.20791   1
  -3  -8   2 -0.7347 3.11551   5
  -3  -8   2 1.43849 3.31252   4
   2   8  -2 14.3331 6.85889   1
   2   8  -2 17.9806 7.21947   6
   2   8  -2 24.3181 6.62473   3
  -2  -8   2 19.7289 7.71340   1
  -2  -8   2 14.3032 4.91916   4
  -2  -8   2 17.5916 4.90828   5
   1   8  -2 3.36943 2.54277   7
   1   8  -2 1.22275 3.62268   1
   1   8  -2 9.95085 4.98891   3
   1   8  -2 7.58326 4.94330   6
  -1  -8   2 -1.3743 2.28010   4
  -1  -8   2 4.99601 3.10560   5
  -1  -8   2 2.26457 3.70945   1
   0   8  -2 123.961 8.69533   7
   0   8  -2 130.561 17.4378   6
   0   8  -2 117.658 17.1563   1
   0   8  -2 156.598 16.5077   3
   0  -8   2 101.758 9.72638   5
   0  -8   2 107.164 12.5298   4
   0  -8   2 118.025 17.6590   1
  -1   8  -2 28.1898 7.10404   3
  -1   8  -2 31.2409 5.09647   7
  -1   8  -2 25.8522 7.77888   6
   1  -8   2 37.4761 7.57961   4
   1  -8   2 26.2671 8.32670   1
  -2   8  -2 37.6909 8.23728   3
  -2   8  -2 24.9449 7.55859   6
  -2   8  -2 47.3055 6.50903   7
   2  -8   2 48.5038 8.29547   4
   2  -8   2 23.1989 7.75547   6
   2  -8   2 32.4951 9.03803   1
  -3   8  -2 0.28506 2.82486   6
  -3   8  -2 -2.8155 1.82364   3
  -3   8  -2 -1.0816 1.49920   7
   3  -8   2 5.72999 4.40568   4
   3  -8   2 0.67058 4.53191   1
   3  -8   2 6.63199 4.46472   6
  -4   8  -2 6.99020 2.98736   7
  -4   8  -2 6.84201 4.10703   3
  -4   8  -2 6.65864 4.81672   6
   4  -8   2 -1.3193 5.85793   1
   4  -8   2 -0.6552 3.81392   4
   4  -8   2 7.29784 4.77926   6
  -5   8  -2 11.6048 5.56340   6
  -5   8  -2 9.49523 4.72695   3
  -5   8  -2 1.90990 2.64073   7
   5  -8   2 4.49178 3.87113   6
   5  -8   2 16.5709 9.24653   1
   5  -8   2 0.39042 4.88539   4
  -6   8  -2 61.7823 9.00578   7
  -6   8  -2 88.7559 13.7187   6
  -6   8  -2 100.683 14.1841   3
   6  -8   2 59.8960 16.1597   1
   6  -8   2 81.1440 13.1520   6
   6  -8   2 68.0992 11.4968   4
  -7   8  -2 -2.6645 4.03876   3
  -7   8  -2 1.35256 2.42470   7
   7  -8   2 -2.9034 4.52497   4
   7  -8   2 -7.8267 9.21962   1
  -8   8  -2 1.65539 4.46590   3
  -8   8  -2 2.81350 3.21825   7
   8  -8   2 -0.7562 12.4223   1
   8  -8   2 -1.9583 4.27399   4
  -9   8  -2 4.43434 4.06803   7
   9  -8   2 -8.2919 11.8144   1
   9  -8   2 6.40209 5.27253   4
   7   7  -2 3.02447 5.44695   1
   7   7  -2 0.80529 4.09122   4
  -7  -7   2 0.03271 5.01319   2
  -7  -7   2 0.56946 3.67390   4
  -7  -7   2 6.35772 5.94508   5
   6   7  -2 0.58125 3.46689   4
   6   7  -2 -1.2607 4.61351   1
  -6  -7   2 2.38829 4.04611   4
  -6  -7   2 0.06790 4.10435   2
  -6  -7   2 7.47857 5.10307   5
   5   7  -2 -0.9531 2.63929   4
   5   7  -2 2.07559 3.94510   6
   5   7  -2 2.30318 5.03525   1
  -5  -7   2 7.84977 4.37638   4
  -5  -7   2 -1.4677 2.62984   2
  -5  -7   2 3.78322 3.81407   5
   4   7  -2 -0.5793 2.25768   4
   4   7  -2 0.86963 3.89269   6
   4   7  -2 1.59462 4.66203   1
  -4  -7   2 5.83516 4.96799   1
  -4  -7   2 -0.1684 2.05694   2
  -4  -7   2 1.39060 2.83864   4
  -4  -7   2 -1.5923 2.49882   5
   3   7  -2 58.3622 11.6619   6
   3   7  -2 53.4458 8.87287   3
   3   7  -2 48.5169 10.8584   1
   3   7  -2 41.4273 7.65222   4
  -3  -7   2 59.3972 7.10183   2
  -3  -7   2 58.2558 8.17923   5
  -3  -7   2 69.3872 13.2452   1
   2   7  -2 54.4241 8.89724   3
   2   7  -2 45.7765 5.54321   7
   2   7  -2 46.7800 7.73110   4
   2   7  -2 51.8334 10.4209   6
   2   7  -2 40.6886 9.64746   1
  -2  -7   2 50.8300 8.28760   4
  -2  -7   2 38.4036 6.06202   5
  -2  -7   2 46.5865 10.2252   1
  -2  -7   2 51.1278 5.82565   2
   1   7  -2 1.72876 1.63170   2
   1   7  -2 1.29877 3.47301   1
   1   7  -2 0.76350 2.54407   3
   1   7  -2 -0.7131 1.16036   7
   1   7  -2 0.03904 2.86475   6
  -1  -7   2 1.60107 2.11578   5
  -1  -7   2 0.60188 1.61255   2
  -1  -7   2 -0.3315 2.71298   1
  -1  -7   2 0.35467 2.16688   4
   0   7  -2 0.32001 1.22914   7
   0   7  -2 2.83086 2.17569   2
   0   7  -2 0.99748 3.08330   6
   0   7  -2 -1.2466 2.98383   1
   0   7  -2 0.00394 2.35201   3
   0  -7   2 1.00209 2.72647   1
   0  -7   2 -1.3940 1.58292   4
   0  -7   2 0.41028 1.39456   2
   0  -7   2 0.30326 1.69550   5
  -1   7  -2 -0.2542 2.38106   6
  -1   7  -2 -0.0112 1.89701   3
  -1   7  -2 2.38607 1.89460   7
   1  -7   2 -1.4627 1.82932   4
   1  -7   2 1.77372 1.78646   5
   1  -7   2 -1.4138 2.24211   1
  -2   7  -2 0.57474 2.63936   6
  -2   7  -2 -1.4725 1.92970   3
  -2   7  -2 -1.1572 1.42184   7
   2  -7   2 1.23295 1.73075   5
   2  -7   2 -0.6954 2.74002   6
   2  -7   2 2.82126 3.86205   1
   2  -7   2 0.24167 2.30883   4
  -3   7  -2 0.74698 2.21234   3
  -3   7  -2 -0.6017 2.38541   6
  -3   7  -2 -0.4904 1.44545   7
   3  -7   2 -1.4069 2.13332   6
   3  -7   2 2.23083 3.25703   4
   3  -7   2 -0.9597 3.79984   1
  -4   7  -2 0.28606 1.68606   7
  -4   7  -2 0.12330 3.20731   6
  -4   7  -2 1.65097 2.44085   3
   4  -7   2 0.25988 4.69614   1
   4  -7   2 -1.2341 2.25540   6
   4  -7   2 -4.2605 3.11534   4
  -5   7  -2 13.2853 3.96532   7
  -5   7  -2 15.3217 5.00004   2
  -5   7  -2 24.0993 6.55767   3
  -5   7  -2 14.1097 5.75827   6
   5  -7   2 18.1481 6.22739   4
   5  -7   2 16.7112 9.87466   1
   5  -7   2 10.1079 4.87737   6
  -6   7  -2 9.73560 3.89683   2
  -6   7  -2 4.88332 3.27239   7
  -6   7  -2 9.77685 4.30565   3
   6  -7   2 10.5796 5.69256   4
   6  -7   2 10.8139 10.2038   1
   6  -7   2 3.10316 3.64639   6
  -7   7  -2 2.25983 2.54611   7
  -7   7  -2 3.55848 3.88204   3
   7  -7   2 -5.4711 3.74312   4
   7  -7   2 1.99753 10.2575   1
  -8   7  -2 9.24029 3.93513   7
  -8   7  -2 8.43624 5.72789   3
   8  -7   2 -13.846 8.78627   1
   8  -7   2 5.80124 4.97295   4
  -9   7  -2 1.13561 3.29684   7
   9  -7   2 5.33957 12.8367   1
   9  -7   2 2.18182 4.49118   4
 -10   7  -2 2.18858 3.97525   7
  10  -7   2 7.68721 6.10715   4
  10  -7   2 -0.8502 14.4062   1
   8   6  -2 3.56255 4.79560   4
   8   6  -2 1.42574 6.27568   1
  -8  -6   2 3.23300 4.42567   4
  -8  -6   2 -0.1818 4.12561   2
  -8  -6   2 0.38625 4.93088   5
   7   6  -2 -1.8132 3.78088   4
   7   6  -2 -1.9416 5.17736   1
  -7  -6   2 4.01381 3.91254   4
  -7  -6   2 -4.4904 3.16347   2
  -7  -6   2 0.00864 4.04662   5
   6   6  -2 1.38642 2.81675   5
   6   6  -2 2.73155 5.25588   1
   6   6  -2 5.56830 4.11238   4
  -6  -6   2 1.98563 2.32344   2
  -6  -6   2 3.18654 3.55691   4
  -6  -6   2 4.35877 3.95042   5
   5   6  -2 5.19360 4.14793   6
   5   6  -2 -0.0276 4.08482   1
   5   6  -2 2.33578 2.54716   5
   5   6  -2 -1.4239 2.59201   4
  -5  -6   2 -0.5918 2.65652   2
  -5  -6   2 -0.2534 2.70713   4
  -5  -6   2 0.28229 2.88411   5
   4   6  -2 36.6661 8.87282   6
   4   6  -2 34.1111 6.90976   4
   4   6  -2 35.8067 6.39364   5
   4   6  -2 45.1113 7.45381   3
   4   6  -2 23.7034 7.37957   1
  -4  -6   2 24.6472 5.68875   4
  -4  -6   2 30.0710 6.28397   5
  -4  -6   2 25.6083 4.96062   2
  -4  -6   2 38.5705 5.45592   7
  -4  -6   2 40.4607 6.72304   3
   3   6  -2 15.3482 3.28279   7
   3   6  -2 24.1576 5.79134   3
   3   6  -2 31.3674 7.52814   6
   3   6  -2 13.8554 4.24847   4
   3   6  -2 10.7050 4.90176   1
  -3  -6   2 17.3193 3.82294   2
  -3  -6   2 23.0837 5.18707   5
  -3  -6   2 18.2933 4.90306   4
  -3  -6   2 16.2874 3.34578   7
   2   6  -2 26.7527 5.31984   4
   2   6  -2 30.5640 6.34507   3
   2   6  -2 18.7698 6.14360   6
   2   6  -2 27.7327 4.37348   2
   2   6  -2 23.4743 6.81895   1
   2   6  -2 24.5715 3.80493   7
  -2  -6   2 22.0480 4.49394   5
  -2  -6   2 30.2913 4.68314   2
  -2  -6   2 21.1756 4.79240   4
  -2  -6   2 22.6289 6.67077   1
   1   6  -2 -0.6777 2.29404   6
   1   6  -2 0.73935 1.42709   2
   1   6  -2 1.07956 2.34186   1
   1   6  -2 -1.3305 0.93124   7
   1   6  -2 0.46751 2.34067   3
  -1  -6   2 -1.6885 1.09005   2
  -1  -6   2 -1.0408 1.44268   4
  -1  -6   2 2.72515 1.90873   5
  -1  -6   2 -1.9836 2.17316   1
   0   6  -2 72.3723 11.2263   1
   0   6  -2 66.2483 9.20028   3
   0   6  -2 79.1162 6.98121   7
   0   6  -2 62.4394 10.0752   6
   0   6  -2 67.5788 4.58127   2
   0  -6   2 77.4148 11.7112   1
   0  -6   2 69.6440 4.68600   2
   0  -6   2 71.6216 5.25388   5
   0  -6   2 62.4250 7.84847   4
  -1   6  -2 106.193 9.39324   3
  -1   6  -2 93.4204 5.43480   2
  -1   6  -2 106.334 13.1911   6
  -1   6  -2 116.718 7.39959   7
   1  -6   2 102.744 10.7122   1
   1  -6   2 97.0712 5.98185   5
   1  -6   2 101.483 10.1177   4
  -2   6  -2 14.4979 4.28843   3
  -2   6  -2 13.7097 2.02039   2
  -2   6  -2 13.2056 4.71584   6
  -2   6  -2 15.3122 3.28320   7
   2  -6   2 12.6753 4.98726   6
   2  -6   2 15.8037 2.50790   5
   2  -6   2 22.2924 4.81393   4
   2  -6   2 5.09928 3.63978   1
   2  -6   2 12.0424 1.78680   5
  -3   6  -2 11.0960 3.15824   7
  -3   6  -2 14.1543 4.57954   6
  -3   6  -2 19.4657 2.76981   2
  -3   6  -2 22.1664 5.19348   3
   3  -6   2 18.8182 1.89837   5
   3  -6   2 18.8926 5.23632   4
   3  -6   2 15.9152 6.76083   1
   3  -6   2 17.5037 5.62403   6
  -4   6  -2 2.02709 2.21049   7
  -4   6  -2 -0.3901 2.34050   6
  -4   6  -2 -1.1000 1.28332   2
  -4   6  -2 0.60755 1.97189   3
   4  -6   2 0.74335 1.36739   5
   4  -6   2 3.12218 5.26812   1
   4  -6   2 -2.9883 2.64885   4
   4  -6   2 -3.4478 1.99196   6
  -5   6  -2 -0.9699 1.83239   7
  -5   6  -2 3.30489 3.18813   6
  -5   6  -2 8.18604 4.06587   3
  -5   6  -2 3.76930 2.15533   2
   5  -6   2 3.26919 3.43804   6
   5  -6   2 -1.6325 2.90338   4
   5  -6   2 14.6627 8.21907   1
  -6   6  -2 6.06139 2.66276   2
  -6   6  -2 9.28547 4.06131   3
  -6   6  -2 9.13584 3.52532   7
   6  -6   2 11.3973 9.84257   1
   6  -6   2 5.34375 4.79302   4
   6  -6   2 7.88454 4.36035   6
  -7   6  -2 3.98444 2.99062   2
  -7   6  -2 7.04604 4.17214   3
  -7   6  -2 -0.5985 2.14910   7
   7  -6   2 3.13681 4.35872   4
   7  -6   2 18.8507 12.4678   1
  -8   6  -2 24.6511 5.94238   7
  -8   6  -2 25.1552 5.51040   2
   8  -6   2 21.1204 7.11348   4
   8  -6   2 1.86324 12.5587   1
  -9   6  -2 27.2186 6.66941   7
  -9   6  -2 16.1228 5.96889   2
   9  -6   2 8.98343 5.26358   4
   9  -6   2 28.1050 14.6779   1
 -10   6  -2 2.90954 4.20056   7
 -10   6  -2 6.76943 4.95333   2
  10  -6   2 23.3437 12.9591   1
  10  -6   2 16.5613 6.57061   4
   8   5  -2 7.70454 5.08516   4
   8   5  -2 -1.1704 3.15416   5
   8   5  -2 1.06062 5.34050   1
  -8  -5   2 -2.1137 2.79880   2
  -8  -5   2 -1.6972 3.62999   5
   7   5  -2 0.04098 3.33706   5
   7   5  -2 5.29445 4.14004   4
   7   5  -2 6.16724 6.37358   1
  -7  -5   2 5.58853 3.54075   2
  -7  -5   2 2.75777 4.00542   5
   6   5  -2 -2.8338 2.17664   4
   6   5  -2 1.96904 4.83874   1
   6   5  -2 0.23075 2.80985   5
  -6  -5   2 3.71147 3.49990   5
  -6  -5   2 2.30678 2.45922   2
   5   5  -2 71.5857 10.9146   6
   5   5  -2 75.2237 13.3503   1
   5   5  -2 44.0700 8.16185   4
   5   5  -2 48.6462 7.92361   5
  -5  -5   2 53.4719 8.43186   5
  -5  -5   2 51.0314 7.47257   2
  -5  -5   2 74.3579 10.1754   4
  -5  -5   2 45.5927 6.36440   7
   4   5  -2 98.0051 11.2554   4
   4   5  -2 99.9713 14.6889   1
   4   5  -2 101.395 10.6802   5
   4   5  -2 99.8254 8.60382   3
   4   5  -2 101.864 13.1538   6
  -4  -5   2 101.977 7.68599   7
  -4  -5   2 85.9271 9.46657   2
  -4  -5   2 97.3065 8.71495   3
  -4  -5   2 115.220 12.0139   4
  -4  -5   2 112.262 11.5510   5
   3   5  -2 3.15016 3.28194   6
   3   5  -2 1.82047 1.79471   3
   3   5  -2 0.37577 1.46662   7
   3   5  -2 -1.1795 2.47727   1
   3   5  -2 -1.1864 1.44379   4
   3   5  -2 2.19817 1.89960   5
   3   5  -2 -1.1208 1.19455   2
  -3  -5   2 -1.0093 1.61680   4
  -3  -5   2 -0.8294 1.47097   2
  -3  -5   2 -0.3880 1.62672   5
  -3  -5   2 -0.6958 1.58022   7
   2   5  -2 29.7159 4.29308   2
   2   5  -2 27.5221 5.38854   3
   2   5  -2 25.0534 3.67917   7
   2   5  -2 23.6372 6.14418   1
   2   5  -2 24.0432 6.03595   6
   2   5  -2 23.3504 4.01173   5
   2   5  -2 16.3639 3.78654   4
  -2  -5   2 24.1837 4.27911   5
  -2  -5   2 23.8755 6.21884   1
  -2  -5   2 18.7326 3.99905   4
  -2  -5   2 18.1601 3.43303   2
   1   5  -2 17.1710 5.10676   1
   1   5  -2 9.14421 2.40513   7
   1   5  -2 5.32303 2.54861   3
   1   5  -2 10.0337 3.86840   6
   1   5  -2 4.38154 2.07796   4
   1   5  -2 11.9831 2.46276   2
  -1  -5   2 10.8739 3.14873   4
  -1  -5   2 4.80769 1.54768   2
  -1  -5   2 11.2546 2.55218   5
  -1  -5   2 13.9812 5.13602   1
   0   5  -2 57.5035 5.55490   7
   0   5  -2 58.9175 7.86858   3
   0   5  -2 50.7703 8.31298   1
   0   5  -2 64.1456 9.33644   6
   0   5  -2 52.9184 3.80298   2
   0  -5   2 61.0869 9.32121   1
   0  -5   2 55.7868 6.70013   4
   0  -5   2 49.8017 3.99896   5
  -1   5  -2 227.976 11.7334   7
  -1   5  -2 223.062 10.1013   2
  -1   5  -2 214.519 15.1155   6
  -1   5  -2 201.646 13.4410   3
   1  -5   2 225.366 15.7440   1
   1  -5   2 213.282 9.95489   5
   1  -5   2 207.490 12.5701   4
  -2   5  -2 131.928 5.75607   5
  -2   5  -2 131.956 11.0796   6
  -2   5  -2 119.935 6.88562   2
  -2   5  -2 126.482 8.26299   7
  -2   5  -2 116.383 9.58161   3
   2  -5   2 141.626 9.49049   4
   2  -5   2 119.905 10.9111   6
   2  -5   2 138.704 12.1808   1
   2  -5   2 130.826 5.70864   5
   2  -5   2 131.361 5.74835   5
  -3   5  -2 492.740 21.3312   2
  -3   5  -2 485.903 24.8685   3
  -3   5  -2 518.264 23.0716   7
  -3   5  -2 454.335 25.8467   6
  -3   5  -2 448.524 19.5040   5
   3  -5   2 497.656 28.2325   1
   3  -5   2 488.662 19.6061   5
   3  -5   2 453.621 23.8484   4
   3  -5   2 468.528 26.5000   6
  -4   5  -2 11.7257 3.23961   7
  -4   5  -2 17.0002 4.44434   3
  -4   5  -2 22.9393 5.75899   6
  -4   5  -2 11.8766 2.66350   2
   4  -5   2 13.2204 4.66511   6
   4  -5   2 18.1336 4.80728   4
   4  -5   2 19.3658 7.59964   1
   4  -5   2 14.8676 2.24224   5
  -5   5  -2 27.8900 4.52296   2
  -5   5  -2 36.0801 6.50213   3
  -5   5  -2 23.8675 3.62493   5
  -5   5  -2 33.5408 5.53431   7
   5  -5   2 51.5785 12.6308   1
   5  -5   2 34.2184 4.15095   5
   5  -5   2 35.4984 7.10547   4
   5  -5   2 28.5944 6.50765   6
  -6   5  -2 18.7096 4.28725   2
  -6   5  -2 8.09846 3.18027   7
  -6   5  -2 13.6368 4.45325   3
  -6   5  -2 4.28089 2.37089   5
   6  -5   2 13.2761 3.34917   5
   6  -5   2 9.98236 4.93637   6
   6  -5   2 10.5436 4.87696   4
   6  -5   2 13.2066 10.2232   1
  -7   5  -2 19.3337 4.63813   2
  -7   5  -2 32.4258 6.76937   3
  -7   5  -2 26.0298 5.79233   7
   7  -5   2 19.3843 5.81947   4
   7  -5   2 20.9036 4.92153   5
   7  -5   2 12.0519 10.8287   1
  -8   5  -2 12.7160 4.47505   7
  -8   5  -2 9.34123 4.16404   2
   8  -5   2 -1.2319 3.73884   4
   8  -5   2 12.9600 10.9938   1
  -9   5  -2 -0.6202 3.52919   2
  -9   5  -2 3.57632 3.92439   7
   9  -5   2 7.25436 4.58698   4
   9  -5   2 8.16963 9.42206   1
 -10   5  -2 24.0151 6.80661   2
 -10   5  -2 12.8753 4.92334   7
  10  -5   2 17.5391 6.61258   4
  10  -5   2 27.4141 11.9778   1
   9   4  -2 4.27523 4.99964   4
   9   4  -2 8.75352 5.13494   5
   9   4  -2 10.0654 7.32151   1
  -9  -4   2 1.34501 3.59040   2
  -9  -4   2 -0.7419 4.15277   5
   8   4  -2 3.98097 4.06303   4
   8   4  -2 4.19706 3.79247   5
   8   4  -2 5.06931 4.56492   1
  -8  -4   2 -0.8378 2.93874   2
  -8  -4   2 -1.4668 3.53344   5
   7   4  -2 2.59970 3.38250   4
   7   4  -2 8.45743 5.31027   1
   7   4  -2 2.46406 3.16899   5
  -7  -4   2 5.62691 3.83246   7
  -7  -4   2 0.21512 2.66189   2
  -7  -4   2 1.91360 2.51551   5
   6   4  -2 8.43306 5.11523   1
   6   4  -2 4.59108 3.35959   4
   6   4  -2 0.06142 2.26322   5
  -6  -4   2 7.69355 3.08814   2
  -6  -4   2 9.90918 3.81207   7
  -6  -4   2 2.79109 3.03888   5
   5   4  -2 5.79776 3.08697   6
   5   4  -2 1.40041 2.02258   4
   5   4  -2 2.71425 3.91271   1
   5   4  -2 2.26996 2.72140   3
   5   4  -2 2.25328 2.37066   5
  -5  -4   2 1.98842 2.01623   2
  -5  -4   2 0.89198 2.55994   3
  -5  -4   2 4.69067 3.01128   5
  -5  -4   2 5.45146 2.80861   7
   4   4  -2 6.26672 3.38412   6
   4   4  -2 3.30650 2.10241   3
   4   4  -2 5.25268 2.68074   4
   4   4  -2 7.59906 3.76211   1
   4   4  -2 1.81552 2.00745   5
   4   4  -2 6.57811 2.68514   2
  -4  -4   2 4.79418 2.20659   7
  -4  -4   2 4.21378 2.23592   2
  -4  -4   2 2.00374 2.14095   3
  -4  -4   2 4.24368 2.24559   5
   3   4  -2 53.6359 7.10983   4
   3   4  -2 33.9796 5.15736   2
   3   4  -2 52.1379 7.95666   6
   3   4  -2 70.0183 6.34584   7
   3   4  -2 49.0770 6.55743   3
   3   4  -2 42.2340 7.88489   1
   3   4  -2 48.3238 6.26359   5
  -3  -4   2 46.1591 6.45758   5
  -3  -4   2 41.6204 5.62824   2
  -3  -4   2 43.1737 5.14388   7
  -3  -4   2 35.1803 5.75114   3
   2   4  -2 119.918 10.1626   1
   2   4  -2 112.417 7.02320   7
   2   4  -2 99.7457 7.23363   2
   2   4  -2 121.728 8.50344   4
   2   4  -2 105.146 9.45361   6
   2   4  -2 128.577 8.90119   3
   2   4  -2 130.938 8.16593   5
  -2  -4   2 117.179 7.97824   5
  -2  -4   2 107.673 7.36319   2
  -2  -4   2 112.877 8.42373   4
   1   4  -2 60.9101 8.36398   1
   1   4  -2 52.7190 4.14357   2
   1   4  -2 57.9762 5.24860   7
   1   4  -2 50.8564 5.07173   5
   1   4  -2 54.0577 7.76110   6
   1   4  -2 58.3113 7.02562   3
   1   4  -2 54.7798 5.90310   4
  -1  -4   2 50.0375 5.19342   5
  -1  -4   2 52.6784 7.92932   1
  -1  -4   2 56.8476 6.03984   4
   0   4  -2 63.7040 7.30023   3
   0   4  -2 67.0503 6.89731   1
   0   4  -2 69.3450 8.70628   6
   0   4  -2 67.0332 4.16458   2
   0   4  -2 59.5574 4.56993   7
   0  -4   2 61.3471 5.12685   4
   0  -4   2 67.8712 4.21064   5
   0  -4   2 67.7507 8.88818   1
  -1   4  -2 77.0572 7.55898   6
  -1   4  -2 80.8470 8.48112   3
  -1   4  -2 74.2804 5.50733   7
  -1   4  -2 94.2842 4.96048   2
   1  -4   2 82.1513 6.17069   4
   1  -4   2 88.2505 8.31104   1
   1  -4   2 84.3911 4.13485   5
   1  -4   2 85.5022 4.12501   5
  -2   4  -2 200.746 10.6685   7
  -2   4  -2 175.117 11.5469   3
  -2   4  -2 172.611 12.5815   6
  -2   4  -2 200.986 9.62992   2
   2  -4   2 178.891 13.6600   1
   2  -4   2 206.998 13.6112   6
   2  -4   2 198.652 11.3369   4
  -3   4  -2 108.940 9.23173   6
  -3   4  -2 101.379 6.50398   2
  -3   4  -2 102.528 5.26073   5
  -3   4  -2 104.868 8.15955   3
  -3   4  -2 113.034 7.43687   7
   3  -4   2 103.858 9.24066   6
   3  -4   2 101.543 5.32220   5
   3  -4   2 112.621 11.4420   1
   3  -4   2 99.8670 7.94630   4
  -4   4  -2 92.8938 7.94648   3
  -4   4  -2 111.322 7.15534   2
  -4   4  -2 93.0271 6.07933   5
  -4   4  -2 118.383 8.00296   7
   4  -4   2 119.195 9.17943   4
   4  -4   2 105.974 6.28900   5
   4  -4   2 130.360 16.2323   1
   4  -4   2 97.8344 9.22590   6
  -5   4  -2 32.3810 5.23618   7
  -5   4  -2 34.8003 5.03454   2
  -5   4  -2 27.1900 3.92681   5
  -5   4  -2 20.8310 4.50826   3
   5  -4   2 42.6459 11.7788   1
   5  -4   2 20.2987 5.42801   4
   5  -4   2 19.4286 3.47541   5
   5  -4   2 26.3532 6.03972   6
  -6   4  -2 3.19744 2.41956   2
  -6   4  -2 1.20909 1.75476   5
  -6   4  -2 1.85107 2.58384   3
  -6   4  -2 2.50567 2.27161   7
   6  -4   2 5.46810 9.42175   1
   6  -4   2 2.56985 2.38534   5
   6  -4   2 8.18794 5.39871   6
   6  -4   2 1.89173 3.43929   4
  -7   4  -2 -0.6669 1.70680   5
  -7   4  -2 -0.3507 2.05909   2
  -7   4  -2 2.30097 2.95701   3
  -7   4  -2 -2.0722 1.72997   7
   7  -4   2 2.50557 8.75354   1
   7  -4   2 1.63832 2.64612   5
   7  -4   2 -4.5397 2.20173   4
  -8   4  -2 3.13760 2.65038   5
  -8   4  -2 0.14480 2.55994   2
  -8   4  -2 -3.7139 1.97390   7
   8  -4   2 3.62303 8.00801   1
   8  -4   2 -0.3441 2.32105   5
   8  -4   2 5.81462 3.86134   4
  -9   4  -2 -0.9145 2.78358   2
  -9   4  -2 3.66636 3.29761   7
   9  -4   2 -2.4106 2.55071   4
   9  -4   2 -4.0143 4.03585   5
   9  -4   2 5.75817 8.18668   1
 -10   4  -2 0.18966 3.62119   7
 -10   4  -2 -0.9914 4.29018   2
  10  -4   2 4.73734 4.10577   4
  10  -4   2 24.9700 9.79266   1
   9   3  -2 4.23023 4.70279   5
   9   3  -2 4.48118 4.76168   4
   9   3  -2 13.9487 6.74767   1
  -9  -3   2 7.69155 4.89646   5
  -9  -3   2 -0.4710 3.26420   2
   8   3  -2 1.33950 3.80361   4
   8   3  -2 13.2016 6.57902   1
   8   3  -2 15.6552 5.68426   5
  -8  -3   2 8.82672 4.05558   2
  -8  -3   2 13.4461 5.00706   7
  -8  -3   2 6.84651 4.62606   5
   7   3  -2 16.2292 5.27134   5
   7   3  -2 13.7668 4.86101   4
   7   3  -2 17.2215 7.09517   1
  -7  -3   2 2.44779 3.21999   5
  -7  -3   2 9.22318 4.10285   7
  -7  -3   2 6.19457 3.43049   2
   6   3  -2 -2.0080 2.59184   1
   6   3  -2 2.25713 2.83446   4
   6   3  -2 2.03378 2.58913   5
  -6  -3   2 4.73077 2.69658   2
  -6  -3   2 -0.4041 2.27214   7
  -6  -3   2 0.08219 1.69480   5
   5   3  -2 68.6209 11.4014   1
   5   3  -2 57.0543 7.83984   6
   5   3  -2 56.3684 8.33262   4
   5   3  -2 60.5026 8.25527   5
  -5  -3   2 47.1406 6.33703   7
  -5  -3   2 44.8915 7.14271   5
  -5  -3   2 58.5797 7.70114   2
  -5  -3   2 55.9774 6.61489   3
   4   3  -2 14.3597 3.72951   5
   4   3  -2 13.1228 4.68054   1
   4   3  -2 12.0340 3.21705   3
   4   3  -2 18.0405 4.24799   6
   4   3  -2 9.79972 3.36895   4
   4   3  -2 14.0952 3.53045   2
  -4  -3   2 10.3575 3.36635   5
  -4  -3   2 22.6120 4.20540   2
  -4  -3   2 15.9459 3.59071   3
  -4  -3   2 14.4615 3.18690   7
   3   3  -2 97.7463 9.00850   1
   3   3  -2 95.1391 7.19486   2
   3   3  -2 87.8429 7.80053   6
   3   3  -2 103.989 6.78406   7
   3   3  -2 105.363 7.67026   5
   3   3  -2 96.2600 7.81231   4
   3   3  -2 106.896 7.46598   3
  -3  -3   2 99.5647 6.69054   7
  -3  -3   2 102.100 7.50261   3
  -3  -3   2 99.3072 7.69969   5
  -3  -3   2 106.915 7.45311   2
   2   3  -2 247.312 12.3823   7
   2   3  -2 248.617 14.7340   6
   2   3  -2 258.828 13.7299   3
   2   3  -2 256.098 15.2137   1
   2   3  -2 236.370 13.4040   4
   2   3  -2 251.597 12.8224   2
   2   3  -2 249.110 13.1428   5
  -2  -3   2 265.796 13.5391   5
  -2  -3   2 263.889 12.6888   7
  -2  -3   2 241.244 12.8025   2
   1   3  -2 594.756 28.4306   1
   1   3  -2 581.473 27.3893   3
   1   3  -2 601.402 25.8146   7
   1   3  -2 605.578 25.8291   5
   1   3  -2 612.971 28.6919   6
   1   3  -2 615.833 26.4156   4
   1   3  -2 602.891 25.6758   2
  -1  -3   2 593.738 25.9365   5
  -1  -3   2 572.076 28.4914   1
  -1  -3   2 608.530 26.4814   4
   0   3  -2 200.269 9.24810   5
   0   3  -2 208.577 10.1421   7
   0   3  -2 208.361 12.6527   6
   0   3  -2 209.334 11.6793   3
   0   3  -2 203.122 9.56207   2
   0   3  -2 218.277 12.4404   1
   0  -3   2 197.293 12.3698   1
   0  -3   2 210.988 12.9512   6
   0  -3   2 196.680 9.28060   5
   0  -3   2 218.396 10.4434   4
   0  -3   2 191.164 9.23878   5
  -1   3  -2 0.44718 0.76009   2
  -1   3  -2 0.20567 1.31425   6
  -1   3  -2 0.39050 1.17049   3
  -1   3  -2 0.71165 0.96861   7
   1  -3   2 -0.6479 1.63788   6
   1  -3   2 1.30497 2.19501   1
   1  -3   2 0.55727 1.02490   4
  -2   3  -2 28.2684 1.65403   5
  -2   3  -2 27.7677 3.71293   7
  -2   3  -2 26.6627 4.06742   3
  -2   3  -2 26.4516 4.83565   6
  -2   3  -2 25.2469 1.62362   5
  -2   3  -2 28.8323 3.37969   2
   2  -3   2 27.3185 1.64896   5
   2  -3   2 29.7325 6.05595   1
   2  -3   2 32.2776 4.14946   4
   2  -3   2 27.6935 5.04505   6
  -3   3  -2 52.4769 5.12339   2
  -3   3  -2 58.8089 3.74783   5
  -3   3  -2 45.7291 5.66641   3
  -3   3  -2 51.2992 5.63298   7
   3  -3   2 65.7975 7.81594   6
   3  -3   2 49.5696 3.60713   5
   3  -3   2 60.6659 6.43387   4
   3  -3   2 74.9287 10.9800   1
  -4   3  -2 121.846 7.22856   5
  -4   3  -2 127.525 8.42558   3
  -4   3  -2 111.976 7.86903   7
  -4   3  -2 90.8085 7.21570   2
   4  -3   2 121.824 9.73042   6
   4  -3   2 141.520 16.9527   1
   4  -3   2 128.075 9.16617   4
   4  -3   2 123.057 7.26444   5
  -5   3  -2 1.33621 1.28824   5
  -5   3  -2 0.93446 1.62729   3
  -5   3  -2 -0.9168 1.62241   7
  -5   3  -2 2.40442 1.85315   2
   5  -3   2 2.99872 3.63169   6
   5  -3   2 -1.3482 1.33695   5
   5  -3   2 -0.7726 6.08559   1
   5  -3   2 -1.7205 2.19071   4
  -6   3  -2 232.918 14.1334   7
  -6   3  -2 244.932 13.5442   3
  -6   3  -2 215.670 13.5222   5
  -6   3  -2 236.277 14.3206   2
   6  -3   2 241.098 21.9522   1
   6  -3   2 238.922 16.5873   6
   6  -3   2 227.770 13.7064   5
   6  -3   2 225.123 15.9549   4
  -7   3  -2 2.98271 2.53221   2
  -7   3  -2 10.6212 3.61434   7
  -7   3  -2 5.14347 2.77387   5
   7  -3   2 7.76539 3.97142   4
   7  -3   2 7.08846 3.35173   5
   7  -3   2 19.8414 10.8376   1
  -8   3  -2 16.6032 4.72065   7
  -8   3  -2 13.9290 4.43686   2
  -8   3  -2 11.6348 3.89790   5
   8  -3   2 18.8792 5.66113   4
   8  -3   2 24.0568 10.9127   1
   8  -3   2 13.2803 4.46895   5
  -9   3  -2 -2.5195 3.02309   2
  -9   3  -2 -0.1904 2.89366   7
  -9   3  -2 -0.6673 3.12249   5
   9  -3   2 -0.6942 3.83403   5
   9  -3   2 2.70069 3.01986   4
   9  -3   2 5.70697 6.41950   1
 -10   3  -2 2.16003 3.54127   5
 -10   3  -2 -1.3868 3.56245   2
 -10   3  -2 -1.4746 3.22651   7
  10  -3   2 28.1225 8.66786   1
  10  -3   2 6.02784 4.51992   4
  10  -3   2 -4.9213 5.63341   5
  10   2  -2 -0.7294 4.32199   5
  10   2  -2 6.86974 5.49740   4
 -10  -2   2 2.07957 4.45689   5
 -10  -2   2 3.14931 3.98778   2
   9   2  -2 16.1481 6.10078   5
   9   2  -2 17.8699 7.00902   1
   9   2  -2 7.41393 4.33369   4
  -9  -2   2 6.86129 5.14995   7
  -9  -2   2 4.93085 3.33685   2
  -9  -2   2 4.95096 4.09594   5
   8   2  -2 142.512 15.5543   5
   8   2  -2 120.767 15.4441   4
   8   2  -2 197.148 17.6881   1
  -8  -2   2 135.459 15.5285   5
  -8  -2   2 115.868 13.5793   2
  -8  -2   2 187.928 12.9483   7
   7   2  -2 34.5241 7.18248   5
   7   2  -2 35.1187 8.65731   1
   7   2  -2 24.5483 6.04598   4
  -7  -2   2 17.1638 4.56700   7
  -7  -2   2 24.7526 6.44117   5
  -7  -2   2 40.2663 7.11061   2
   6   2  -2 4.07656 3.91449   1
   6   2  -2 3.84992 3.09718   4
   6   2  -2 12.1957 3.84820   5
  -6  -2   2 12.2755 5.17431   3
  -6  -2   2 17.4701 4.39528   2
  -6  -2   2 12.2290 3.55834   7
  -6  -2   2 6.31238 3.37362   5
   5   2  -2 2.73419 2.22073   4
   5   2  -2 0.03426 2.46467   1
   5   2  -2 3.69856 2.48882   5
   5   2  -2 2.35145 1.67182   6
  -5  -2   2 -0.1958 1.83276   5
  -5  -2   2 3.69490 2.19927   2
  -5  -2   2 1.03185 2.24465   3
  -5  -2   2 2.49785 2.02339   7
   4   2  -2 109.706 7.77119   6
   4   2  -2 117.288 10.0643   1
   4   2  -2 123.523 8.53348   2
   4   2  -2 104.361 8.38855   5
   4   2  -2 116.257 8.99781   4
  -4  -2   2 110.490 7.76205   3
  -4  -2   2 92.4984 9.11957   2
  -4  -2   2 113.633 7.71438   7
   3   2  -2 0.92730 1.77993   1
   3   2  -2 0.08891 1.12175   5
   3   2  -2 -0.6654 1.20414   3
   3   2  -2 0.55344 1.08436   2
   3   2  -2 -0.3986 0.92402   7
   3   2  -2 -0.9310 0.95318   4
   3   2  -2 -0.2171 0.99812   6
  -3  -2   2 1.66485 1.27604   7
  -3  -2   2 -0.9025 1.14725   3
  -3  -2   2 -0.3928 1.02732   2
   2   2  -2 59.9007 5.51575   1
   2   2  -2 63.7412 4.65372   2
   2   2  -2 59.6751 4.93227   3
   2   2  -2 56.9792 5.15015   6
   2   2  -2 64.6090 4.98716   4
   2   2  -2 58.7659 4.72137   5
   2   2  -2 55.4650 5.03910   7
  -2  -2   2 62.2165 4.70307   2
  -2  -2   2 62.6769 5.08670   3
  -2  -2   2 58.0632 4.37913   7
   1   2  -2 7953.75 313.281   2
   1   2  -2 7877.52 313.281   7
   1   2  -2 8107.88 313.433   4
   1   2  -2 8033.48 315.331   6
   1   2  -2 7992.34 314.840   1
   1   2  -2 8007.66 313.273   5
   1   2  -2 7822.23 314.460   3
  -1  -2   2 8088.55 315.561   6
  -1  -2   2 8086.43 315.074   1
   0   2  -2 6271.22 249.157   3
   0   2  -2 6207.81 247.747   7
   0   2  -2 6325.01 247.466   2
   0   2  -2 6389.04 247.261   4
   0   2  -2 6285.69 246.878   5
   0   2  -2 6388.73 250.141   6
   0  -2   2 6386.30 247.251   4
   0  -2   2 6212.79 246.769   5
   0  -2   2 6218.77 249.681   1
   0  -2   2 6416.35 250.405   6
   0  -2   2 6409.61 247.339   4
  -1   2  -2 246.262 11.6657   7
  -1   2  -2 245.999 12.5256   3
  -1   2  -2 242.275 10.1222   5
  -1   2  -2 254.486 11.5412   2
  -1   2  -2 262.168 11.7342   4
   1  -2   2 240.587 10.0967   5
   1  -2   2 259.104 11.5433   4
   1  -2   2 251.671 14.1097   1
   1  -2   2 246.424 13.7948   6
  -2   2  -2 52.8926 3.36111   5
  -2   2  -2 55.2628 3.31746   5
  -2   2  -2 52.7590 4.11486   7
  -2   2  -2 60.4620 4.18160   2
  -2   2  -2 53.1586 4.34346   3
   2  -2   2 74.3483 9.39916   1
   2  -2   2 61.6985 5.73954   6
   2  -2   2 52.9052 4.49964   4
  -3   2  -2 0.89705 0.90821   5
  -3   2  -2 2.99743 1.45865   2
  -3   2  -2 0.89319 0.97518   7
  -3   2  -2 2.39090 1.25818   3
   3  -2   2 -1.4006 2.24097   6
   3  -2   2 0.31688 0.81828   5
   3  -2   2 0.65476 3.54157   1
   3  -2   2 0.79121 1.61832   4
  -4   2  -2 4.01155 1.88262   2
  -4   2  -2 2.29832 1.66270   7
  -4   2  -2 0.17677 1.09926   3
  -4   2  -2 -0.2238 0.98218   5
   4  -2   2 3.45280 3.87549   6
   4  -2   2 0.24627 1.67368   4
   4  -2   2 0.68662 1.34145   5
   4  -2   2 -4.5657 4.56248   1
  -5   2  -2 43.3113 5.92031   2
  -5   2  -2 42.5742 5.58036   5
  -5   2  -2 36.8646 4.59245   3
  -5   2  -2 39.1520 5.50363   7
   5  -2   2 35.6048 6.06998   4
   5  -2   2 43.3168 10.9210   1
   5  -2   2 33.4077 5.14969   5
   5  -2   2 40.7610 7.89493   6
  -6   2  -2 333.027 15.8442   3
  -6   2  -2 304.245 17.8149   2
  -6   2  -2 315.679 17.3403   7
  -6   2  -2 337.084 18.0850   5
   6  -2   2 295.602 24.4629   1
   6  -2   2 326.661 19.3621   6
   6  -2   2 307.891 17.6350   5
   6  -2   2 323.233 19.7790   4
  -7   2  -2 54.0832 7.85271   5
  -7   2  -2 56.6232 7.60534   7
  -7   2  -2 73.3508 9.25154   2
   7  -2   2 46.5256 8.07440   4
   7  -2   2 67.8825 15.2038   1
   7  -2   2 68.9258 9.10371   5
  -8   2  -2 -1.4561 2.82361   7
  -8   2  -2 -1.6792 2.82310   2
  -8   2  -2 -1.9580 2.06261   5
   8  -2   2 2.89445 3.80626   5
   8  -2   2 2.17632 3.25729   4
   8  -2   2 8.89699 6.30259   1
  -9   2  -2 -2.2324 2.37951   2
  -9   2  -2 -1.7419 2.69097   7
  -9   2  -2 3.67453 3.82314   5
   9  -2   2 4.17012 3.64557   4
   9  -2   2 16.9174 6.50395   1
   9  -2   2 1.60004 4.17524   5
 -10   2  -2 1.63919 4.34774   2
 -10   2  -2 4.95781 3.98699   5
 -10   2  -2 8.15772 4.18541   7
  10  -2   2 -0.5680 3.90705   5
  10  -2   2 19.4966 6.69273   1
  10  -2   2 8.39360 5.09686   4
  10   1  -2 0.34922 3.98494   5
  10   1  -2 3.61492 4.16615   4
 -10  -1   2 -1.4104 3.93213   7
 -10  -1   2 -1.6468 3.56077   5
 -10  -1   2 0.00622 3.47698   2
   9   1  -2 9.45732 4.50121   5
   9   1  -2 7.80927 4.71532   4
   9   1  -2 15.1739 6.04570   1
  -9  -1   2 16.6978 5.73066   7
  -9  -1   2 19.8043 5.57671   2
  -9  -1   2 2.37795 3.56972   5
   8   1  -2 25.7769 6.60886   5
   8   1  -2 20.5942 6.06294   4
   8   1  -2 55.4229 10.9880   1
  -8  -1   2 22.3437 6.43296   5
  -8  -1   2 28.0577 6.21787   2
  -8  -1   2 25.1441 5.51014   7
   7   1  -2 27.0647 5.86776   5
   7   1  -2 35.9056 8.52981   1
   7   1  -2 32.1784 6.91394   4
  -7  -1   2 33.8425 6.97799   5
  -7  -1   2 52.2725 7.26931   7
  -7  -1   2 45.7082 7.53715   2
   6   1  -2 1.18196 1.69404   5
   6   1  -2 0.17117 2.07260   4
   6   1  -2 -0.0610 2.84801   1
  -6  -1   2 -0.9440 1.42373   2
  -6  -1   2 -0.0167 3.00477   3
  -6  -1   2 2.81783 2.16851   7
   5   1  -2 10.0844 2.02844   6
   5   1  -2 17.4624 4.26021   4
   5   1  -2 18.7435 4.26805   2
   5   1  -2 17.8652 5.16896   1
   5   1  -2 9.53279 3.04631   5
  -5  -1   2 9.30285 3.52755   3
  -5  -1   2 12.6935 3.25922   7
  -5  -1   2 9.90657 2.19496   6
  -5  -1   2 4.67464 2.17503   2
   4   1  -2 48.6917 6.16636   5
   4   1  -2 53.1741 4.05536   6
   4   1  -2 55.9978 7.68634   1
   4   1  -2 45.8387 6.27814   4
   4   1  -2 48.7233 6.02331   2
  -4  -1   2 53.5627 5.89205   7
  -4  -1   2 56.2580 4.24495   6
  -4  -1   2 57.4274 6.14004   3
  -4  -1   2 37.2773 5.36774   2
   3   1  -2 30.1873 4.31878   5
   3   1  -2 24.6996 4.00327   4
   3   1  -2 28.2675 4.58821   1
   3   1  -2 29.8941 4.12665   2
   3   1  -2 29.8108 2.94542   6
  -3  -1   2 31.2358 3.93675   7
  -3  -1   2 40.9486 4.73164   3
  -3  -1   2 31.0800 4.39146   6
  -3  -1   2 31.3936 3.73664   6
  -3  -1   2 31.2991 4.26741   2
   2   1  -2 128.572 7.57485   6
   2   1  -2 135.931 7.88589   4
   2   1  -2 141.351 8.00956   5
   2   1  -2 140.093 7.84121   2
   2   1  -2 133.455 7.93214   1
   2   1  -2 135.917 7.56233   7
  -2  -1   2 138.784 8.08304   3
  -2  -1   2 143.952 7.63035   7
  -2  -1   2 147.653 7.94624   6
  -2  -1   2 145.042 8.56820   6
   1   1  -2 814.761 34.3480   5
   1   1  -2 864.836 34.1753   4
   1   1  -2 856.547 34.5673   7
   1   1  -2 810.346 34.4181   2
   1   1  -2 815.059 35.2320   3
   1   1  -2 847.029 34.4933   1
  -1  -1   2 852.223 34.5924   1
  -1  -1   2 832.775 34.4760   1
  -1  -1   2 858.468 35.5111   3
  -1  -1   2 835.670 34.1191   4
  -1  -1   2 846.396 35.5644   6
   0   1  -2 1328.81 54.8706   3
   0   1  -2 1354.89 54.0341   7
   0   1  -2 1363.55 53.5320   5
   0   1  -2 1358.78 54.9526   1
   0   1  -2 1372.19 54.0978   2
   0  -1   2 1383.64 55.0454   3
   0  -1   2 1304.55 53.5246   5
   0  -1   2 1351.42 55.7465   6
   0  -1   2 1330.72 54.9423   1
  -1   1  -2 2.64048 1.05994   2
  -1   1  -2 1.95447 0.74667   5
  -1   1  -2 1.65771 0.88697   3
  -1   1  -2 1.60878 1.11505   4
  -1   1  -2 1.83849 0.88767   7
   1  -1   2 -0.3138 0.82276   4
   1  -1   2 0.64127 2.15760   6
   1  -1   2 10.9126 4.08349   1
   1  -1   2 1.55393 0.66053   5
  -2   1  -2 14.7462 2.50284   2
  -2   1  -2 18.4698 2.46202   3
  -2   1  -2 11.8434 2.09899   7
  -2   1  -2 12.8832 1.98132   5
   2  -1   2 21.2792 4.69003   6
   2  -1   2 11.7115 2.27327   4
   2  -1   2 19.7780 6.09724   1
  -3   1  -2 281.132 14.2589   2
  -3   1  -2 282.561 13.1146   3
  -3   1  -2 287.720 14.1113   5
  -3   1  -2 293.540 13.8584   7
   3  -1   2 298.744 16.6139   6
   3  -1   2 287.412 18.6325   1
   3  -1   2 281.285 14.9483   4
   3  -1   2 297.286 14.1272   5
  -4   1  -2 234.379 12.3287   5
  -4   1  -2 206.873 12.0395   2
  -4   1  -2 225.439 11.5943   7
  -4   1  -2 226.543 10.2939   3
   4  -1   2 198.170 12.7865   4
   4  -1   2 195.404 11.7156   5
   4  -1   2 203.108 16.7187   1
   4  -1   2 201.430 13.6840   6
   4  -1   2 223.918 10.7066   3
  -5   1  -2 16.9850 2.28889   3
  -5   1  -2 27.4363 4.38134   7
  -5   1  -2 26.0367 4.57949   5
  -5   1  -2 21.6248 4.17256   2
   5  -1   2 12.3461 3.68991   4
   5  -1   2 19.3064 5.43239   6
   5  -1   2 17.1619 7.88015   1
   5  -1   2 17.4341 2.63430   3
   5  -1   2 12.2596 3.42106   5
  -6   1  -2 1.07543 2.06480   5
  -6   1  -2 3.97158 2.82878   7
  -6   1  -2 4.30472 2.14435   2
   6  -1   2 -0.2203 3.12871   6
   6  -1   2 0.48430 2.35922   4
   6  -1   2 0.30238 2.18510   5
   6  -1   2 -3.9609 5.07400   1
  -7   1  -2 17.2581 4.42653   7
  -7   1  -2 7.02644 3.36631   5
  -7   1  -2 5.94063 3.42921   2
   7  -1   2 12.8109 4.27365   5
   7  -1   2 9.86239 3.88284   4
   7  -1   2 15.0754 7.70671   1
  -8   1  -2 14.5404 4.70791   7
  -8   1  -2 12.0492 4.83910   5
  -8   1  -2 17.4820 5.27364   2
   8  -1   2 9.40412 4.52549   5
   8  -1   2 6.71398 3.97190   4
   8  -1   2 12.8339 7.26016   1
  -9   1  -2 10.6023 4.62703   2
  -9   1  -2 4.62091 3.42887   5
  -9   1  -2 10.5838 4.82187   7
   9  -1   2 6.77723 4.64260   5
   9  -1   2 21.6053 7.88543   1
   9  -1   2 6.35543 4.33644   4
 -10   1  -2 5.54623 4.43568   2
 -10   1  -2 2.26433 4.03202   5
 -10   1  -2 11.2874 6.41617   7
  10  -1   2 3.61183 4.47867   4
  10  -1   2 29.9815 9.11040   1
  10  -1   2 -1.0179 4.45564   5
  10   0  -2 0.70848 4.16174   5
  10   0  -2 0.13634 4.12108   4
 -10   0   2 -1.4018 3.68609   5
 -10   0   2 -1.9185 3.46786   7
 -10   0   2 -2.4774 3.06443   2
   9   0  -2 -1.1827 3.06130   4
   9   0  -2 2.31550 3.68743   5
   9   0  -2 4.43245 4.00278   1
  -9   0   2 5.58912 3.78481   2
  -9   0   2 1.94028 3.48356   7
  -9   0   2 0.40723 3.12728   5
   8   0  -2 3.73089 2.87517   4
   8   0  -2 6.65826 4.48030   1
   8   0  -2 -1.1279 2.69005   5
  -8   0   2 -0.3902 2.76142   5
  -8   0   2 3.02461 3.28499   7
  -8   0   2 4.70865 3.14224   2
   7   0  -2 0.87532 2.26448   5
   7   0  -2 2.56202 4.22698   1
   7   0  -2 2.43753 2.96809   4
  -7   0   2 1.79235 2.59582   7
  -7   0   2 2.14043 2.50330   2
   6   0  -2 4.66050 3.15662   4
   6   0  -2 7.89290 4.27790   1
   6   0  -2 10.1677 3.34061   5
  -6   0   2 6.22407 2.72129   2
  -6   0   2 10.8000 3.94445   3
  -6   0   2 7.77990 3.18421   7
   5   0  -2 39.3048 5.78378   2
   5   0  -2 48.5258 8.19816   1
   5   0  -2 45.4478 6.43130   5
   5   0  -2 34.3933 5.97756   4
  -5   0   2 33.3367 5.19082   7
  -5   0   2 45.3234 6.24388   2
  -5   0   2 39.1978 5.65451   3
   4   0  -2 82.7101 6.87581   5
   4   0  -2 96.4296 7.02800   2
   4   0  -2 97.7231 7.63377   4
   4   0  -2 91.0227 7.96373   1
  -4   0   2 96.9668 6.82185   7
  -4   0   2 94.6057 6.98668   2
  -4   0   2 81.4781 6.85149   3
   3   0  -2 52.5696 5.42402   5
   3   0  -2 54.6757 4.99960   1
   3   0  -2 45.5033 4.94816   2
   3   0  -2 57.9397 6.01425   4
  -3   0   2 57.8764 5.45881   7
  -3   0   2 56.8568 4.96420   3
  -3   0   2 52.6488 2.95912   6
  -3   0   2 52.8991 5.40265   2
  -3   0   2 55.2294 3.38444   6
   2   0  -2 568.524 24.8650   2
   2   0  -2 583.390 24.9982   5
   2   0  -2 595.486 25.2169   4
   2   0  -2 569.365 24.1545   6
   2   0  -2 580.025 24.3943   1
  -2   0   2 558.014 24.4635   1
  -2   0   2 588.531 25.6047   3
  -2   0   2 584.145 24.8712   7
  -2   0   2 589.527 24.5188   6
   1   0  -2 -0.2834 0.55692   2
   1   0  -2 1.04696 1.62307   6
   1   0  -2 0.84462 0.68688   7
   1   0  -2 -0.4884 0.64166   5
   1   0  -2 1.02920 0.93457   4
  -1   0   2 0.89281 1.32781   3
  -1   0   2 -0.9139 0.56083   7
  -1   0   2 -0.3038 0.81547   4
  -1   0   2 0.69304 1.80977   6
   0   0  -2 16.3657 2.70299   3
   0   0  -2 14.6947 1.65589   7
   0   0  -2 19.5834 2.99062   1
   0   0  -2 16.3534 2.02131   2
   0   0  -2 17.3433 2.16778   5
   0   0  -2 14.9882 1.22460   4
   0   0  -2 14.8866 1.19976   4
   0   0   2 15.6017 1.23523   4
   0   0   2 12.8568 2.48839   1
   0   0   2 15.0895 2.40340   3
   0   0   2 15.5550 1.63019   7
   0   0   2 16.0487 3.42028   6
  -1   0  -2 676.592 28.9653   2
  -1   0  -2 703.293 28.2211   7
  -1   0  -2 708.977 28.9092   5
  -1   0  -2 696.863 28.6891   3
   1   0   2 706.633 28.9500   4
   1   0   2 704.573 28.1975   7
   1   0   2 674.846 28.5564   3
   1   0   2 695.314 31.3562   6
   1   0   2 686.107 31.4324   1
   1   0   2 697.059 28.6912   3
  -2   0  -2 429.766 19.2014   5
  -2   0  -2 427.989 19.2897   2
  -2   0  -2 429.407 18.3497   7
   2   0   2 439.636 19.8178   4
   2   0   2 434.237 17.8722   3
   2   0   2 425.168 22.7419   1
   2   0   2 426.948 17.8092   3
   2   0   2 416.120 21.5526   6
  -3   0  -2 278.794 12.7737   7
  -3   0  -2 279.875 13.8579   2
  -3   0  -2 254.371 13.7197   5
   3   0   2 263.541 17.5243   1
   3   0   2 261.333 14.4200   4
   3   0   2 264.685 13.6730   5
   3   0   2 263.140 10.9031   3
   3   0   2 283.152 15.7847   6
   3   0   2 272.413 10.8767   3
  -4   0  -2 17.8817 3.68893   5
  -4   0  -2 22.5469 3.30447   7
  -4   0  -2 21.1451 3.79072   2
   4   0   2 17.5587 3.58362   5
   4   0   2 19.8703 6.57359   1
   4   0   2 16.0126 3.82472   4
   4   0   2 20.4269 5.15496   6
  -5   0  -2 53.2245 6.67986   2
  -5   0  -2 36.1977 4.83433   7
  -5   0  -2 33.9096 5.56849   5
   5   0   2 52.8126 7.66530   4
   5   0   2 40.1575 5.99564   5
   5   0   2 51.2913 7.48944   6
   5   0   2 46.5461 10.4162   1
  -6   0  -2 69.7214 8.43770   2
  -6   0  -2 74.4576 7.87557   7
  -6   0  -2 64.2179 8.56464   5
   6   0   2 69.6437 13.8141   1
   6   0   2 57.8698 8.71449   4
   6   0   2 64.3727 8.46325   5
   6   0   2 73.4276 9.33437   6
  -7   0  -2 42.5392 7.12873   2
  -7   0  -2 52.2329 8.14440   5
  -7   0  -2 59.8805 7.52836   7
   7   0   2 64.2203 9.03195   5
   7   0   2 53.5867 12.4814   1
   7   0   2 60.5903 9.57405   4
  -8   0  -2 11.6201 4.80829   5
  -8   0  -2 13.3436 4.40315   2
  -8   0  -2 11.1595 4.31320   7
   8   0   2 16.6093 5.42830   4
   8   0   2 7.79444 4.02640   5
   8   0   2 19.9695 8.05372   1
  -9   0  -2 3.67659 3.00403   2
  -9   0  -2 17.0175 6.32878   7
  -9   0  -2 10.6813 5.02363   5
   9   0   2 3.67721 4.60412   5
   9   0   2 4.46813 4.86657   4
   9   0   2 23.1037 8.20504   1
 -10   0  -2 -0.3334 4.15324   5
 -10   0  -2 1.57600 3.94321   2
  10   0   2 12.9674 6.38334   1
  10   0   2 1.75077 3.89211   4
  11  -1  -2 7.41596 6.85656   5
 -11   1   2 0.03677 4.27466   5
 -11   1   2 10.6655 6.70534   7
  10  -1  -2 0.72036 4.26874   5
  10  -1  -2 7.99782 4.63609   4
 -10   1   2 5.33310 4.33206   5
 -10   1   2 1.50653 3.08842   2
 -10   1   2 -5.2886 3.62314   7
   9  -1  -2 2.33712 3.13626   4
   9  -1  -2 -0.3735 3.09557   5
   9  -1  -2 6.01952 4.07254   1
  -9   1   2 0.06864 2.53907   2
  -9   1   2 0.08153 2.79257   5
  -9   1   2 -0.1089 3.28574   7
   8  -1  -2 7.34639 4.65524   1
   8  -1  -2 -1.0004 2.65822   5
   8  -1  -2 2.71936 3.12736   4
  -8   1   2 -0.0774 2.33621   2
  -8   1   2 -1.4564 2.30548   7
   7  -1  -2 3.10362 2.82218   4
   7  -1  -2 4.20177 2.97114   5
   7  -1  -2 6.24827 4.74987   1
  -7   1   2 5.28336 3.03862   7
  -7   1   2 2.87369 2.63778   2
  -7   1   2 3.71900 3.43088   3
   6  -1  -2 0.29813 2.31748   4
   6  -1  -2 -2.3872 3.56324   1
   6  -1  -2 1.02984 1.88625   5
  -6   1   2 0.21780 2.69985   3
  -6   1   2 3.66972 2.56485   7
  -6   1   2 -1.2519 1.39543   2
   5  -1  -2 236.025 15.3550   1
   5  -1  -2 202.933 13.8370   4
   5  -1  -2 213.599 13.0416   5
   5  -1  -2 219.535 13.0129   2
  -5   1   2 204.230 12.7297   2
  -5   1   2 211.285 12.8258   3
  -5   1   2 206.543 12.4131   7
   4  -1  -2 1190.26 50.6998   2
   4  -1  -2 1186.68 52.3063   1
   4  -1  -2 1185.43 50.9065   5
   4  -1  -2 1161.57 51.8212   4
  -4   1   2 1165.31 50.6911   2
  -4   1   2 1216.92 51.2042   3
  -4   1   2 1272.33 51.0033   7
   3  -1  -2 314.128 14.0794   6
   3  -1  -2 311.544 15.3232   2
   3  -1  -2 316.054 15.5355   5
   3  -1  -2 334.491 16.3588   4
   3  -1  -2 326.941 16.3726   1
  -3   1   2 327.983 15.5482   7
  -3   1   2 334.280 15.5505   2
  -3   1   2 315.312 16.2867   3
  -3   1   2 319.135 13.7843   6
   2  -1  -2 9487.49 383.163   6
   2  -1  -2 9825.57 383.720   4
   2  -1  -2 9800.21 382.891   1
   2  -1  -2 9770.01 383.131   5
   2  -1  -2 9971.32 382.876   2
  -2   1   2 9734.44 382.988   6
  -2   1   2 9854.03 383.065   7
  -2   1   2 9623.94 382.678   1
  -2   1   2 9999.99 384.332   3
   1  -1  -2 2433.05 96.7091   2
   1  -1  -2 2452.14 97.2393   1
   1  -1  -2 2450.77 97.5394   5
   1  -1  -2 2470.44 97.5950   4
   1  -1  -2 2404.79 97.2008   1
  -1   1   2 2484.87 98.4012   3
  -1   1   2 2498.48 96.9058   7
  -1   1   2 2464.28 98.5755   6
  -1   1   2 2402.37 97.1203   1
   0  -1  -2 2207.63 84.2989   5
   0  -1  -2 2101.00 82.6420   7
   0  -1  -2 2033.51 83.3529   2
   0  -1  -2 2144.19 83.9145   4
   0   1   2 2071.05 84.2881   3
   0   1   2 2098.82 85.1539   1
   0   1   2 2120.68 82.6182   7
   0   1   2 2048.00 85.8202   6
   0   1   2 2112.42 82.6564   7
  -1  -1  -2 0.32960 0.37249   7
  -1  -1  -2 -0.7262 0.60604   4
  -1  -1  -2 3.19084 1.55052   3
  -1  -1  -2 -0.1092 0.88184   2
  -1  -1  -2 0.19289 0.92572   5
   1   1   2 0.44683 0.52411   7
   1   1   2 0.18389 0.74630   4
   1   1   2 -1.4753 2.85789   6
   1   1   2 2.24568 1.61417   3
   1   1   2 -3.7944 1.40350   1
  -2  -1  -2 454.389 20.7444   5
  -2  -1  -2 434.726 18.7873   3
  -2  -1  -2 460.310 18.8060   7
  -2  -1  -2 472.767 20.3909   2
   2   1   2 452.521 22.6858   6
   2   1   2 446.610 18.6806   3
   2   1   2 443.433 23.9140   1
   2   1   2 445.429 21.2014   4
  -3  -1  -2 523.657 21.7774   7
  -3  -1  -2 508.517 23.8321   5
  -3  -1  -2 532.800 23.5359   2
   3   1   2 474.657 24.4183   4
   3   1   2 499.661 27.9001   1
   3   1   2 492.443 25.3681   6
  -4  -1  -2 16.8215 2.77717   7
  -4  -1  -2 10.4146 3.16491   5
  -4  -1  -2 13.1334 3.09467   2
   4   1   2 11.1245 3.39917   4
   4   1   2 18.2103 6.28703   1
   4   1   2 10.2697 3.74686   6
  -5  -1  -2 13.4293 3.85617   5
  -5  -1  -2 23.8032 3.79877   7
  -5  -1  -2 13.8087 3.46713   2
   5   1   2 5.14245 5.07654   1
   5   1   2 11.4256 3.62240   4
   5   1   2 16.5266 3.94307   5
   5   1   2 14.6482 4.60900   6
  -6  -1  -2 8.26063 3.23948   2
  -6  -1  -2 15.6593 3.58451   7
  -6  -1  -2 19.9255 4.94405   5
   6   1   2 8.79132 3.74148   6
   6   1   2 15.0755 4.50704   5
   6   1   2 17.0924 5.05553   4
   6   1   2 12.4063 6.82583   1
  -7  -1  -2 2.05956 3.27395   5
  -7  -1  -2 1.70626 2.09543   2
  -7  -1  -2 -0.9980 2.10339   7
   7   1   2 5.18190 3.28739   4
   7   1   2 -2.3980 2.13977   5
   7   1   2 8.44172 5.69367   1
  -8  -1  -2 1.03106 3.16050   5
  -8  -1  -2 -1.8263 2.17358   2
   8   1   2 1.82301 3.39959   4
   8   1   2 2.68488 4.94587   1
  -9  -1  -2 9.31111 5.15182   2
  -9  -1  -2 9.27379 5.34820   5
   9   1   2 11.6428 6.81778   1
   9   1   2 9.28765 4.89696   4
  11  -2  -2 -0.4136 5.40093   5
  11  -2  -2 6.56087 5.64609   4
 -11   2   2 6.57510 5.47969   7
 -11   2   2 -1.8677 3.86507   5
 -11   2   2 3.45479 4.43994   2
  10  -2  -2 9.88026 5.14368   5
  10  -2  -2 14.4623 5.60047   4
 -10   2   2 16.5976 5.86323   7
 -10   2   2 8.85843 4.97307   5
 -10   2   2 12.5404 4.80296   2
   9  -2  -2 9.74756 4.84431   4
   9  -2  -2 9.10785 4.61362   5
   9  -2  -2 22.0500 6.91046   1
  -9   2   2 12.9911 4.54548   7
  -9   2   2 11.8046 4.54967   2
   8  -2  -2 4.91486 5.41740   1
   8  -2  -2 -0.4925 2.70421   5
   8  -2  -2 -1.9055 2.14766   4
  -8   2   2 3.17699 3.00385   7
  -8   2   2 -0.3130 2.35349   2
   7  -2  -2 5.96716 3.43685   5
   7  -2  -2 8.18317 7.02650   1
   7  -2  -2 5.81241 4.15155   4
  -7   2   2 5.39979 2.84973   2
  -7   2   2 15.7180 4.53067   7
  -7   2   2 17.2999 4.72763   3
   6  -2  -2 3.95658 5.77191   1
   6  -2  -2 -0.3036 1.68317   5
   6  -2  -2 2.63823 2.81456   4
  -6   2   2 5.00749 2.40223   2
  -6   2   2 7.13653 3.44956   3
  -6   2   2 0.56508 2.26464   7
   5  -2  -2 59.5960 7.15114   5
   5  -2  -2 59.7526 9.71576   1
   5  -2  -2 62.0023 8.10788   4
  -5   2   2 45.1570 5.99498   2
  -5   2   2 53.2984 6.30060   7
  -5   2   2 66.6735 7.54299   3
   4  -2  -2 168.797 12.0356   1
   4  -2  -2 172.675 10.0682   5
   4  -2  -2 148.344 10.6915   4
   4  -2  -2 148.097 9.41471   2
  -4   2   2 165.064 8.36021   6
  -4   2   2 168.962 10.7744   3
  -4   2   2 170.841 9.95900   7
  -4   2   2 172.167 9.86856   2
   3  -2  -2 80.3170 6.74858   1
   3  -2  -2 76.1748 5.24312   2
   3  -2  -2 83.6731 6.55894   4
   3  -2  -2 78.2702 5.51049   5
  -3   2   2 82.5448 5.68738   7
  -3   2   2 76.0534 5.42218   6
  -3   2   2 66.8482 5.05879   2
  -3   2   2 76.4226 6.62786   3
   2  -2  -2 594.809 25.3232   5
   2  -2  -2 586.681 24.4618   2
   2  -2  -2 568.393 26.3047   4
   2  -2  -2 578.650 26.0996   1
  -2   2   2 589.729 26.4177   6
  -2   2   2 589.102 24.9257   7
  -2   2   2 557.335 26.5664   3
   1  -2  -2 740.205 32.4274   1
   1  -2  -2 761.144 31.5118   5
   1  -2  -2 742.649 29.9271   2
   1  -2  -2 751.801 31.9973   4
  -1   2   2 708.904 32.9940   6
  -1   2   2 718.837 29.9697   2
  -1   2   2 734.198 32.2453   1
  -1   2   2 732.239 30.1701   7
  -1   2   2 763.517 32.4006   3
   0  -2  -2 1.19667 1.21546   5
   0  -2  -2 -0.0331 0.68650   2
   0  -2  -2 0.78244 0.45664   7
   0  -2  -2 0.27094 0.89768   4
   0   2   2 0.90718 0.43439   7
   0   2   2 -0.2530 1.40210   1
   0   2   2 -0.2216 1.42087   3
   0   2   2 0.75326 0.49015   7
   0   2   2 -3.8634 1.65957   6
  -1  -2  -2 338.088 15.2139   2
  -1  -2  -2 340.397 16.2208   5
  -1  -2  -2 342.427 16.6245   4
   1   2   2 328.199 18.6890   1
   1   2   2 327.112 16.4045   4
   1   2   2 340.464 18.4706   6
   1   2   2 340.574 15.5501   3
  -2  -2  -2 231.342 11.0937   2
  -2  -2  -2 197.941 8.90940   7
  -2  -2  -2 204.302 11.6452   5
   2   2   2 204.045 12.0641   4
   2   2   2 212.208 10.0373   3
   2   2   2 198.599 14.2514   1
   2   2   2 205.911 9.04398   7
   2   2   2 211.745 13.6550   6
  -3  -2  -2 128.753 8.32727   2
  -3  -2  -2 120.582 6.45487   3
  -3  -2  -2 137.692 9.08701   5
  -3  -2  -2 125.968 6.59152   7
   3   2   2 129.952 6.33220   3
   3   2   2 130.796 9.59958   4
   3   2   2 126.640 10.4385   6
   3   2   2 140.488 12.2136   1
  -4  -2  -2 0.50091 1.51661   5
  -4  -2  -2 3.10047 1.60303   7
  -4  -2  -2 1.46671 1.62866   2
   4   2   2 1.27013 2.55997   6
   4   2   2 2.50814 2.18055   4
   4   2   2 -1.6552 2.60374   1
  -5  -2  -2 1.35879 1.92344   5
  -5  -2  -2 1.33225 1.85311   7
  -5  -2  -2 6.27346 2.51180   2
   5   2   2 0.52524 1.78898   4
   5   2   2 -3.6247 3.11524   1
   5   2   2 -1.2915 2.03884   6
  -6  -2  -2 2.02269 2.75368   5
  -6  -2  -2 -1.6462 1.50015   2
  -6  -2  -2 1.24118 2.37137   7
   6   2   2 -0.9382 2.37499   4
   6   2   2 2.29027 2.90072   6
   6   2   2 1.34475 3.94071   1
  -7  -2  -2 0.59047 2.83785   5
  -7  -2  -2 4.09662 3.00764   2
   7   2   2 5.27483 4.40282   1
   7   2   2 0.40755 2.82224   4
  -8  -2  -2 0.51911 3.47160   5
  -8  -2  -2 0.61911 3.15241   2
   8   2   2 13.7080 6.27909   1
   8   2   2 -1.1286 3.45349   4
  -9  -2  -2 -2.3507 3.44719   2
  -9  -2  -2 3.33524 4.58195   5
   9   2   2 15.9461 6.66842   1
   9   2   2 1.77401 4.73485   4
  11  -3  -2 -0.9906 5.71408   5
  11  -3  -2 12.1588 6.31370   4
 -11   3   2 1.69798 4.32862   5
 -11   3   2 -4.0474 3.04040   2
 -11   3   2 5.47038 5.98570   7
  10  -3  -2 -0.4152 4.23801   5
  10  -3  -2 6.70815 4.84144   4
 -10   3   2 0.61397 3.46256   2
 -10   3   2 3.57452 4.60039   7
   9  -3  -2 7.82420 5.07179   4
   9  -3  -2 6.35341 4.10264   5
   9  -3  -2 11.6526 6.57377   1
  -9   3   2 4.59820 3.34928   2
  -9   3   2 8.66532 4.19875   7
   8  -3  -2 11.8778 4.66676   5
   8  -3  -2 22.8519 8.86444   1
   8  -3  -2 16.8715 5.87268   4
  -8   3   2 24.1530 5.83176   3
  -8   3   2 17.0880 4.67118   2
  -8   3   2 18.3085 4.93082   7
   7  -3  -2 8.62914 8.40573   1
   7  -3  -2 12.1687 4.16120   5
   7  -3  -2 4.91305 4.44523   4
  -7   3   2 9.45661 3.67624   3
  -7   3   2 13.8923 4.11822   7
  -7   3   2 8.12471 3.08159   2
   6  -3  -2 -1.6191 6.18641   1
   6  -3  -2 -2.1649 2.75343   4
   6  -3  -2 -1.6828 1.61564   5
  -6   3   2 1.86285 2.34710   7
  -6   3   2 0.21397 1.65961   2
  -6   3   2 -2.4246 2.25222   3
   5  -3  -2 9.33213 3.99948   4
   5  -3  -2 6.32430 1.88978   6
   5  -3  -2 10.3148 2.96438   5
   5  -3  -2 6.79979 5.45755   1
  -5   3   2 6.30622 2.86256   7
  -5   3   2 6.14104 2.34046   2
  -5   3   2 3.39561 2.94653   3
  -5   3   2 8.21580 2.23695   6
   4  -3  -2 -3.1569 2.84072   1
   4  -3  -2 2.05208 2.57782   4
   4  -3  -2 0.91500 1.14518   2
   4  -3  -2 -0.6181 0.99237   5
  -4   3   2 -0.1257 2.07573   3
  -4   3   2 0.05292 1.08574   2
  -4   3   2 0.47056 1.65016   7
  -4   3   2 0.33077 1.36165   6
   3  -3  -2 32.5990 5.33644   4
   3  -3  -2 34.5868 5.96327   1
   3  -3  -2 33.6358 3.71580   2
   3  -3  -2 38.8646 4.52231   5
  -3   3   2 43.9365 4.78053   7
  -3   3   2 34.3133 3.75725   2
  -3   3   2 34.9906 5.56500   3
  -3   3   2 41.8859 5.65615   6
   2  -3  -2 154.805 10.1870   1
   2  -3  -2 148.474 8.70818   5
   2  -3  -2 146.018 9.66875   4
   2  -3  -2 154.822 7.34930   2
  -2   3   2 149.383 10.1841   6
  -2   3   2 145.250 9.92173   3
  -2   3   2 152.069 8.06008   7
   1  -3  -2 9.60901 2.45888   5
   1  -3  -2 5.58849 2.11795   4
   1  -3  -2 9.38809 3.21487   1
   1  -3  -2 12.0174 1.39533   2
  -1   3   2 9.29114 2.95127   1
  -1   3   2 5.20308 2.66001   6
  -1   3   2 11.4922 1.76000   7
  -1   3   2 10.9366 3.07622   3
  -1   3   2 11.8992 1.47178   2
   0  -3  -2 75.4788 5.83932   4
   0  -3  -2 63.9222 5.18494   5
   0  -3  -2 65.4648 3.93581   2
   0  -3  -2 65.9698 3.30472   7
   0   3   2 73.4551 7.27528   6
   0   3   2 63.2907 3.20635   7
   0   3   2 63.7930 5.39448   3
   0   3   2 62.4389 6.56132   1
  -1  -3  -2 230.376 12.8428   5
  -1  -3  -2 249.073 11.5949   2
  -1  -3  -2 250.714 13.6213   4
   1   3   2 238.031 15.7129   1
   1   3   2 222.519 12.4010   3
   1   3   2 246.721 13.5186   4
   1   3   2 242.827 15.5330   6
  -2  -3  -2 7.91630 2.60694   5
  -2  -3  -2 6.45613 2.06146   2
  -2  -3  -2 8.46027 0.79206   7
  -2  -3  -2 6.44148 0.73338   7
  -2  -3  -2 7.46910 2.60122   4
   2   3   2 1.46537 2.49293   1
   2   3   2 9.75502 2.28134   3
   2   3   2 1.86284 2.58061   6
   2   3   2 5.36141 2.16470   4
  -3  -3  -2 8.94236 2.56221   2
  -3  -3  -2 10.2664 2.85050   5
  -3  -3  -2 9.17787 1.52960   7
  -3  -3  -2 5.51583 2.88211   4
   3   3   2 8.56938 2.92052   4
   3   3   2 10.8528 2.24542   3
   3   3   2 11.2757 4.93160   1
   3   3   2 13.5413 4.62484   6
  -4  -3  -2 1.37426 2.19029   2
  -4  -3  -2 1.72745 1.88722   5
  -4  -3  -2 6.48049 1.76902   7
   4   3   2 4.59076 2.87298   4
   4   3   2 5.29348 3.98703   6
   4   3   2 5.20678 4.62869   1
  -5  -3  -2 24.7667 4.98198   2
  -5  -3  -2 27.7134 5.89464   5
   5   3   2 26.1539 8.25198   1
   5   3   2 23.3308 5.54520   4
   5   3   2 29.4700 7.14823   6
  -6  -3  -2 1.18360 2.91213   5
  -6  -3  -2 0.00135 2.13660   2
   6   3   2 2.33500 2.51488   4
   6   3   2 2.99163 4.34177   1
   6   3   2 5.27408 3.50336   6
  -7  -3  -2 33.8937 7.44719   5
  -7  -3  -2 30.6961 6.53729   2
   7   3   2 29.4642 7.44719   4
   7   3   2 48.0622 12.0137   1
  -8  -3  -2 0.97525 3.33658   2
  -8  -3  -2 -1.3120 3.37614   5
   8   3   2 0.42203 3.99827   4
   8   3   2 3.87984 5.13635   1
  -9  -3  -2 -1.2923 4.23748   5
  -9  -3  -2 2.03883 4.81101   2
   9   3   2 14.2832 7.27346   1
   9   3   2 -6.1259 3.52692   4
  11  -4  -2 -5.2299 5.28439   5
  11  -4  -2 0.85264 5.43491   4
 -11   4   2 4.37238 4.35161   2
 -11   4   2 -0.6153 4.13181   5
 -11   4   2 -0.2015 4.17116   7
  10  -4  -2 2.30031 3.65825   4
  10  -4  -2 7.35242 4.85849   5
 -10   4   2 0.90219 4.15891   7
 -10   4   2 -0.2418 2.85682   2
   9  -4  -2 -0.7604 2.40999   4
   9  -4  -2 2.35135 3.41357   5
   9  -4  -2 6.50656 7.93163   1
  -9   4   2 0.23147 3.36649   7
  -9   4   2 4.32938 2.93621   2
   8  -4  -2 1.85913 3.49640   4
   8  -4  -2 3.95794 3.27058   5
   8  -4  -2 4.67473 8.45377   1
  -8   4   2 3.97626 3.04310   2
  -8   4   2 11.8565 4.65687   3
  -8   4   2 4.15586 3.23888   7
   7  -4  -2 32.9388 6.02795   5
   7  -4  -2 26.6524 6.78178   4
   7  -4  -2 41.2045 11.9192   1
  -7   4   2 38.7709 6.88638   7
  -7   4   2 44.8490 8.27332   3
  -7   4   2 38.7106 6.07432   2
   6  -4  -2 -2.8711 5.59246   1
   6  -4  -2 -0.5292 3.07593   4
   6  -4  -2 -0.9574 2.71664   6
   6  -4  -2 -0.9357 2.00076   5
  -6   4   2 1.36114 2.46776   3
  -6   4   2 2.00663 2.50260   7
  -6   4   2 1.36186 1.62254   2
  -6   4   2 -0.1160 2.11514   6
   5  -4  -2 33.5704 8.34208   1
   5  -4  -2 24.0187 4.48869   5
   5  -4  -2 20.7420 5.36117   4
  -5   4   2 20.6833 4.37349   7
  -5   4   2 22.8319 3.99163   2
  -5   4   2 27.5792 5.66899   3
  -5   4   2 21.5546 4.21516   6
   4  -4  -2 25.1450 5.50360   4
   4  -4  -2 19.4818 3.57952   5
   4  -4  -2 28.6703 6.93590   1
  -4   4   2 20.1077 3.15378   2
  -4   4   2 34.3149 4.83705   7
  -4   4   2 21.1475 4.54007   6
  -4   4   2 31.6394 5.83903   3
   3  -4  -2 10.7784 1.88431   2
   3  -4  -2 14.5867 4.53485   1
   3  -4  -2 11.3298 3.57502   4
   3  -4  -2 8.00545 2.42814   5
  -3   4   2 13.4209 2.89105   7
  -3   4   2 13.4426 3.84703   3
  -3   4   2 11.8574 3.79209   6
  -3   4   2 9.42513 1.77316   2
   2  -4  -2 79.1070 4.16181   2
   2  -4  -2 83.7082 6.35406   5
   2  -4  -2 73.2958 7.48262   1
   2  -4  -2 81.4351 8.56512   4
  -2   4   2 78.1918 7.43778   1
  -2   4   2 82.6641 4.16195   2
  -2   4   2 78.6433 4.16498   2
  -2   4   2 89.2142 10.5226   6
  -2   4   2 81.8104 5.41863   7
  -2   4   2 75.3622 8.45037   3
   1  -4  -2 326.335 15.8989   5
   1  -4  -2 323.026 17.0566   4
   1  -4  -2 290.194 18.2143   1
   1  -4  -2 312.037 12.8278   2
  -1   4   2 294.294 12.7650   2
  -1   4   2 306.188 16.9026   3
  -1   4   2 314.966 13.7628   7
  -1   4   2 316.249 18.3101   1
  -1   4   2 295.482 18.4659   6
   0  -4  -2 54.4062 3.18808   7
   0  -4  -2 58.2616 6.74699   4
   0  -4  -2 53.9893 3.57657   2
   0  -4  -2 75.4660 7.29491   5
   0   4   2 54.6098 8.20183   1
   0   4   2 54.9632 8.54182   6
   0   4   2 65.1071 7.28228   3
   0   4   2 54.4926 3.06596   7
  -1  -4  -2 60.1838 6.72996   5
  -1  -4  -2 57.7705 7.07315   4
  -1  -4  -2 51.8616 4.70039   2
   1   4   2 58.5955 9.40606   6
   1   4   2 55.7611 9.07132   1
   1   4   2 48.5192 6.35616   4
   1   4   2 37.1365 5.34030   3
  -2  -4  -2 4.52571 2.28425   5
  -2  -4  -2 5.03128 1.89173   2
  -2  -4  -2 1.25940 1.48917   4
   2   4   2 7.17165 3.81394   6
   2   4   2 0.15594 1.35461   3
   2   4   2 4.67049 3.40684   1
   2   4   2 1.38958 1.49556   4
  -3  -4  -2 3.85454 2.07795   2
  -3  -4  -2 8.33006 3.20337   5
  -3  -4  -2 6.47623 2.71468   4
   3   4   2 4.43433 4.18651   1
   3   4   2 8.50543 3.31137   4
   3   4   2 5.27316 2.01370   3
   3   4   2 1.55224 3.09143   6
  -4  -4  -2 79.6711 8.61956   2
  -4  -4  -2 88.8335 10.0012   5
  -4  -4  -2 68.0311 9.43290   4
   4   4   2 92.7235 12.9560   6
   4   4   2 81.8462 14.8113   1
   4   4   2 81.8214 10.3651   4
  -5  -4  -2 -0.0886 2.91659   4
  -5  -4  -2 4.52492 2.46042   5
  -5  -4  -2 7.14316 3.09991   2
   5   4   2 5.84473 4.22321   6
   5   4   2 6.22432 3.47466   4
   5   4   2 1.83155 4.39159   1
  -6  -4  -2 59.3506 9.50366   5
  -6  -4  -2 61.9935 10.4416   4
  -6  -4  -2 78.0170 9.85678   2
   6   4   2 119.743 19.4227   1
   6   4   2 68.4740 10.6480   4
   6   4   2 91.7795 13.6787   6
  -7  -4  -2 -2.2131 2.93389   2
  -7  -4  -2 2.07024 3.89191   5
   7   4   2 12.1055 7.11909   1
   7   4   2 3.47813 4.31434   4
  -8  -4  -2 -3.4688 3.33193   2
  -8  -4  -2 1.28806 3.82290   5
   8   4   2 5.71866 5.31169   4
   8   4   2 9.28387 7.29631   1
  10  -5  -2 0.62978 5.78723   5
  10  -5  -2 8.97185 5.71447   4
 -10   5   2 0.25571 4.07625   7
 -10   5   2 3.31689 3.59595   2
   9  -5  -2 0.25904 3.23348   5
   9  -5  -2 3.32636 13.4306   1
   9  -5  -2 8.35626 4.39920   4
  -9   5   2 3.37500 3.42053   2
  -9   5   2 2.23423 3.52353   7
   8  -5  -2 24.6575 6.77909   4
   8  -5  -2 37.8791 13.2402   1
   8  -5  -2 38.9852 7.11070   5
  -8   5   2 22.2549 5.78830   7
  -8   5   2 27.9608 5.62659   2
  -8   5   2 31.3235 6.95061   3
   7  -5  -2 -0.0875 3.76434   4
   7  -5  -2 -1.2621 2.29522   5
   7  -5  -2 -3.3687 7.54816   1
  -7   5   2 0.35971 3.18647   3
  -7   5   2 -0.0102 2.01506   2
  -7   5   2 2.90257 3.06176   7
   6  -5  -2 20.0501 9.49183   1
   6  -5  -2 15.6956 5.95447   4
   6  -5  -2 14.2309 3.92544   5
   6  -5  -2 19.1915 4.29037   6
  -6   5   2 26.2808 6.33374   3
  -6   5   2 13.6505 3.25295   2
  -6   5   2 21.4024 5.29587   6
  -6   5   2 19.3398 4.58363   7
   5  -5  -2 16.6682 6.84559   1
   5  -5  -2 4.26446 3.53909   4
   5  -5  -2 4.54783 2.40509   5
  -5   5   2 3.95374 3.12486   3
  -5   5   2 6.66822 3.14141   7
  -5   5   2 2.06900 1.47326   2
  -5   5   2 4.81427 2.85076   6
   4  -5  -2 0.43148 2.35773   4
   4  -5  -2 -2.3760 3.21882   1
   4  -5  -2 1.13365 1.51033   5
  -4   5   2 -0.5193 2.07671   3
  -4   5   2 3.61053 1.23708   2
  -4   5   2 0.64025 1.82710   7
  -4   5   2 0.63149 1.69103   6
   3  -5  -2 37.4055 7.46668   1
   3  -5  -2 28.0405 5.72933   4
   3  -5  -2 29.6668 4.59380   5
  -3   5   2 31.7416 6.18926   3
  -3   5   2 29.3445 2.67552   2
  -3   5   2 40.8044 4.93494   7
  -3   5   2 28.2977 6.43108   6
   2  -5  -2 14.7530 4.93289   1
   2  -5  -2 25.3191 5.33638   4
   2  -5  -2 27.1192 4.62350   5
  -2   5   2 21.1329 3.13703   7
  -2   5   2 17.7505 4.60286   3
  -2   5   2 15.2384 4.83172   1
  -2   5   2 14.3340 4.89427   6
   1  -5  -2 204.591 13.4715   4
   1  -5  -2 205.361 8.44763   2
   1  -5  -2 198.906 8.45911   2
   1  -5  -2 207.438 12.1861   5
   1  -5  -2 209.147 15.5611   1
  -1   5   2 207.796 15.0924   1
  -1   5   2 209.673 15.6145   6
  -1   5   2 218.483 10.1176   7
  -1   5   2 205.084 8.47281   2
  -1   5   2 204.975 13.4218   3
   0  -5  -2 297.077 18.1490   4
   0  -5  -2 338.421 17.4020   5
   0  -5  -2 304.618 14.0370   2
   0   5   2 342.348 21.4614   6
   0   5   2 324.603 20.8695   1
   0   5   2 321.119 17.9305   3
   0   5   2 323.460 13.7423   7
  -1  -5  -2 26.4732 5.52298   4
  -1  -5  -2 57.9353 5.01562   2
  -1  -5  -2 42.7349 6.05073   5
   1   5   2 39.0238 8.37548   6
   1   5   2 52.7659 7.04511   3
   1   5   2 54.5718 9.85205   1
  -2  -5  -2 3.60217 2.21975   5
  -2  -5  -2 0.97107 2.00718   4
  -2  -5  -2 1.69296 1.69459   2
   2   5   2 0.48232 1.80196   3
   2   5   2 -1.8475 2.22030   6
   2   5   2 0.80524 1.75093   4
   2   5   2 0.45821 2.84912   1
  -3  -5  -2 80.3037 8.03340   2
  -3  -5  -2 96.0654 10.4923   5
  -3  -5  -2 81.4187 10.1492   4
   3   5   2 85.8621 7.07452   3
   3   5   2 68.9519 12.9420   1
   3   5   2 94.6338 13.8237   6
   3   5   2 67.5820 9.34401   4
  -4  -5  -2 0.45765 2.48238   5
  -4  -5  -2 2.32881 2.52462   4
  -4  -5  -2 2.21108 2.40472   2
   4   5   2 3.48672 3.30394   6
   4   5   2 5.38229 4.68596   1
   4   5   2 1.72411 2.59746   4
  -5  -5  -2 11.9714 4.29573   5
  -5  -5  -2 16.0958 4.62238   2
  -5  -5  -2 9.21654 4.10656   4
   5   5   2 1.23199 2.23491   4
   5   5   2 8.53395 5.27606   6
   5   5   2 13.9479 6.32255   1
  -6  -5  -2 10.8801 5.24071   4
  -6  -5  -2 -0.0098 2.91395   2
  -6  -5  -2 4.28348 3.85189   5
   6   5   2 3.16246 3.65742   4
   6   5   2 9.01954 6.08951   1
   6   5   2 6.74758 5.10880   6
  -7  -5  -2 4.85830 3.40917   2
  -7  -5  -2 0.66497 3.67878   5
  -7  -5  -2 0.58321 3.37155   4
   7   5   2 1.21344 4.27002   4
   7   5   2 15.0694 8.02926   1
  10  -6  -2 5.85855 5.00307   4
 -10   6   2 3.08904 4.23948   7
   9  -6  -2 3.23015 4.51057   4
  -9   6   2 -3.8535 3.12880   7
  -9   6   2 12.1871 5.59277   3
   8  -6  -2 -1.5302 3.88426   4
   8  -6  -2 -7.8892 7.45098   1
   8  -6  -2 4.99416 4.06232   5
  -8   6   2 -0.7078 3.16260   7
  -8   6   2 7.86921 4.22562   3
   7  -6  -2 -6.9783 6.60278   1
   7  -6  -2 2.54162 2.60383   5
   7  -6  -2 -3.6182 3.25942   4
  -7   6   2 2.34391 3.44695   3
  -7   6   2 -1.5511 2.16837   7
  -7   6   2 -0.1610 2.12566   2
   6  -6  -2 16.3952 4.30930   5
   6  -6  -2 3.99273 4.65053   4
   6  -6  -2 11.1366 7.87679   1
  -6   6   2 8.82831 4.52014   6
  -6   6   2 6.70037 2.63453   2
  -6   6   2 4.56681 3.58432   3
  -6   6   2 13.6026 4.20486   7
   5  -6  -2 2.33023 3.70357   4
   5  -6  -2 -1.0088 4.62548   1
   5  -6  -2 1.81207 2.20697   5
  -5   6   2 1.87622 1.64356   2
  -5   6   2 -0.2394 2.65774   3
  -5   6   2 0.25628 2.59657   6
  -5   6   2 5.73192 2.97140   7
   4  -6  -2 -0.6916 3.28558   1
   4  -6  -2 1.37700 2.96770   4
   4  -6  -2 5.81638 2.70070   5
  -4   6   2 -0.9081 2.52673   3
  -4   6   2 0.50426 2.83279   6
  -4   6   2 4.47308 2.39925   7
   3  -6  -2 -1.1506 3.03136   1
   3  -6  -2 1.22163 2.30321   4
   3  -6  -2 4.79605 2.51066   5
  -3   6   2 -0.6935 2.34593   3
  -3   6   2 -0.5805 2.09315   6
  -3   6   2 2.25038 1.66926   7
   2  -6  -2 60.3891 8.80886   4
   2  -6  -2 46.9581 9.40701   1
   2  -6  -2 50.5524 6.74434   5
  -2   6   2 52.0131 9.36586   1
  -2   6   2 61.0420 5.71392   7
  -2   6   2 61.4299 10.5298   6
  -2   6   2 45.3260 7.95767   3
   1  -6  -2 3.17800 3.43585   1
   1  -6  -2 7.47316 3.21273   4
   1  -6  -2 10.7834 3.62381   5
  -1   6   2 1.29433 3.23908   6
  -1   6   2 1.49734 1.22316   7
  -1   6   2 1.20651 2.31559   3
  -1   6   2 1.25097 2.46640   1
   0  -6  -2 49.6964 7.08389   5
   0  -6  -2 78.5645 13.1164   1
   0  -6  -2 56.2460 3.94174   2
   0  -6  -2 53.2962 8.12439   4
   0   6   2 59.2277 10.7144   6
   0   6   2 65.3281 3.92419   7
   0   6   2 65.5586 11.1138   1
   0   6   2 69.9638 9.08836   3
  -1  -6  -2 5.37167 2.67756   5
  -1  -6  -2 1.44004 1.83054   4
  -1  -6  -2 2.17462 1.68156   2
   1   6   2 3.36245 3.32441   1
   1   6   2 6.92359 3.25085   3
   1   6   2 0.61152 3.57186   6
  -2  -6  -2 0.74851 2.42971   4
  -2  -6  -2 4.67826 3.05042   5
  -2  -6  -2 1.15129 1.85686   2
   2   6   2 1.82277 3.59131   1
   2   6   2 -0.9979 1.82659   3
   2   6   2 -0.6139 1.68505   4
   2   6   2 0.32954 3.22265   6
  -3  -6  -2 3.20366 2.24122   2
  -3  -6  -2 7.15391 3.65596   5
  -3  -6  -2 0.13604 2.39922   4
   3   6   2 -0.2969 2.76788   6
   3   6   2 -0.7115 2.81037   1
   3   6   2 6.78678 3.52981   4
  -4  -6  -2 1.56416 3.09134   5
  -4  -6  -2 2.40532 2.81281   2
  -4  -6  -2 2.47568 3.03228   4
   4   6   2 -2.3349 3.62020   6
   4   6   2 5.81276 5.53511   1
   4   6   2 2.09957 2.60688   4
  -5  -6  -2 -1.0891 2.83069   4
  -5  -6  -2 -2.1435 3.29371   5
  -5  -6  -2 1.08531 2.96642   2
   5   6   2 6.19876 5.26960   6
   5   6   2 1.32038 4.35883   1
   5   6   2 0.65015 2.92445   4
  -6  -6  -2 -3.9796 3.72026   2
  -6  -6  -2 1.82690 3.90511   4
  -6  -6  -2 2.12729 3.71035   5
   6   6   2 -0.7102 3.38446   4
   6   6   2 0.27777 7.32824   6
   6   6   2 5.97852 5.63375   1
  -7  -6  -2 4.59301 6.05764   2
  -7  -6  -2 6.99576 5.52865   4
  -7  -6  -2 0.50964 4.07887   5
   7   6   2 -0.7801 4.37045   4
   7   6   2 11.6072 7.29796   1
  10  -7  -2 -0.5606 4.88258   4
 -10   7   2 0.03294 4.78395   7
   9  -7  -2 1.50147 5.04394   4
  -9   7   2 7.12876 4.98552   3
  -9   7   2 1.18814 3.35375   7
   8  -7  -2 -5.4448 10.6321   1
   8  -7  -2 2.83107 4.96802   4
  -8   7   2 4.90411 4.48781   3
  -8   7   2 10.7229 4.48528   7
   7  -7  -2 2.88736 8.84284   1
   7  -7  -2 7.16698 5.37705   4
   7  -7  -2 7.44227 4.89389   5
  -7   7   2 10.3451 4.98214   3
  -7   7   2 1.98218 3.43683   7
   6  -7  -2 7.84411 7.58994   1
   6  -7  -2 2.40034 2.69782   5
   6  -7  -2 -0.6231 2.69126   4
  -6   7   2 -1.7220 2.44928   3
  -6   7   2 1.08410 2.37705   7
  -6   7   2 1.27204 3.37178   6
   5  -7  -2 164.554 17.1328   1
   5  -7  -2 160.247 17.2436   4
   5  -7  -2 197.774 11.8248   5
  -5   7   2 193.251 15.2692   3
  -5   7   2 172.326 14.9654   6
  -5   7   2 177.779 12.0165   7
   4  -7  -2 29.6436 7.71495   4
   4  -7  -2 31.5839 9.10231   1
   4  -7  -2 40.3151 5.78402   5
  -4   7   2 37.5557 9.03049   6
  -4   7   2 33.3304 5.35547   7
  -4   7   2 32.4304 7.30256   3
   3  -7  -2 12.0335 5.67194   1
   3  -7  -2 2.56071 2.86920   5
   3  -7  -2 10.0646 4.25413   4
  -3   7   2 1.51628 3.80836   6
  -3   7   2 4.64303 3.66857   3
  -3   7   2 9.34870 2.70131   7
   2  -7  -2 1.96726 3.36504   1
   2  -7  -2 0.31699 2.57775   4
   2  -7  -2 -4.2738 1.99270   5
  -2   7   2 0.63274 1.44589   7
  -2   7   2 1.02200 2.89189   1
  -2   7   2 -0.3212 2.56054   6
  -2   7   2 0.07542 2.19005   3
   1  -7  -2 31.6707 8.90553   1
   1  -7  -2 44.3741 7.21017   5
   1  -7  -2 38.7303 7.25261   4
  -1   7   2 41.2481 9.66642   1
  -1   7   2 47.6896 10.5148   6
  -1   7   2 22.8771 5.94721   3
   0  -7  -2 0.67380 2.75607   5
   0  -7  -2 3.78143 4.55680   1
   0  -7  -2 7.55953 3.50407   4
   0   7   2 5.91376 4.50713   6
   0   7   2 6.99092 3.56987   3
   0   7   2 2.12570 3.68042   1
  -1  -7  -2 -0.1100 4.31315   1
  -1  -7  -2 3.22365 3.47801   5
  -1  -7  -2 1.75697 2.58088   4
   1   7   2 4.19763 3.27286   3
   1   7   2 5.14463 4.04047   6
   1   7   2 2.75099 3.25570   1
  -2  -7  -2 55.3143 9.31028   4
  -2  -7  -2 90.4477 11.1012   5
   2   7   2 68.6462 13.6285   1
   2   7   2 73.9617 13.8223   6
   2   7   2 92.6213 11.0420   3
  -3  -7  -2 103.665 12.7649   5
  -3  -7  -2 123.759 14.4692   4
   3   7   2 168.704 21.4909   6
   3   7   2 133.840 19.8945   1
   3   7   2 132.693 14.7368   4
  -4  -7  -2 -1.4000 1.98202   4
  -4  -7  -2 1.27122 3.61476   5
   4   7   2 -0.2467 4.59974   1
   4   7   2 8.04033 5.70011   6
   4   7   2 -0.1893 2.29718   4
  -5  -7  -2 0.43886 3.73095   5
  -5  -7  -2 -1.5558 3.50740   4
   5   7   2 -1.8637 5.84721   1
   5   7   2 -1.1465 3.36247   4
   5   7   2 1.28675 4.91936   6
  -6  -7  -2 -1.5277 4.29422   5
  -6  -7  -2 -0.2471 4.03812   4
   6   7   2 0.68378 3.83987   4
   6   7   2 0.76994 6.54794   1
   9  -8  -2 3.28877 5.90221   4
  -9   8   2 4.55016 3.88712   7
  -9   8   2 6.94656 5.41612   3
   8  -8  -2 -13.543 8.33320   1
   8  -8  -2 -3.3768 4.67042   4
  -8   8   2 -3.5962 2.47091   7
  -8   8   2 8.78201 5.27355   3
   7  -8  -2 -10.569 6.74021   1
   7  -8  -2 -3.1770 4.35545   4
  -7   8   2 5.12785 4.68695   3
  -7   8   2 0.36055 3.11442   7
   6  -8  -2 -2.0667 5.79701   1
   6  -8  -2 1.12305 4.23883   4
  -6   8   2 0.00540 4.23646   6
  -6   8   2 1.13167 3.39927   3
  -6   8   2 6.90368 3.70032   7
   5  -8  -2 -1.0611 3.89480   4
   5  -8  -2 -3.4480 4.90407   1
  -5   8   2 -3.2897 2.07806   7
  -5   8   2 4.24220 3.80276   3
  -5   8   2 -0.1687 4.10544   6
   4  -8  -2 311.354 24.0442   1
   4  -8  -2 292.274 16.8237   5
   4  -8  -2 280.266 20.9323   4
  -4   8   2 305.638 16.6848   7
  -4   8   2 304.882 22.5871   6
  -4   8   2 307.629 21.3549   3
   3  -8  -2 24.4087 6.79428   4
   3  -8  -2 23.1937 8.58068   1
   3  -8  -2 24.3967 5.48411   5
  -3   8   2 33.8192 7.78576   3
  -3   8   2 40.2034 9.51910   6
  -3   8   2 34.3680 4.99432   7
   2  -8  -2 1.46814 2.64029   4
   2  -8  -2 6.14606 4.81296   1
   2  -8  -2 -3.0425 3.02383   5
  -2   8   2 0.30043 2.89830   6
  -2   8   2 1.49726 2.48222   3
  -2   8   2 1.05239 3.14347   1
   1  -8  -2 4.07871 3.03967   4
   1  -8  -2 6.91669 5.85185   1
   1  -8  -2 12.0192 4.60440   5
  -1   8   2 16.9912 5.66092   3
  -1   8   2 8.26129 4.72149   1
  -1   8   2 3.15841 4.20734   6
   0  -8  -2 0.48919 2.45436   4
   0  -8  -2 -1.3861 3.37851   5
   0  -8  -2 2.45696 4.85214   1
   0   8   2 -0.7086 3.67202   6
   0   8   2 -1.0671 2.83839   3
   0   8   2 -0.4527 3.65425   1
  -1  -8  -2 -5.0025 2.84066   5
  -1  -8  -2 -2.2797 2.17809   4
  -1  -8  -2 2.89626 4.71449   1
   1   8   2 2.77046 4.52117   6
   1   8   2 7.08370 5.27799   1
   1   8   2 0.03841 2.76904   3
  -2  -8  -2 29.1449 9.93026   1
  -2  -8  -2 24.2989 6.43966   5
  -2  -8  -2 25.0127 5.90016   4
   2   8   2 37.6066 10.6845   6
   2   8   2 33.5703 8.21358   3
   2   8   2 33.5130 9.27959   1
  -3  -8  -2 17.7135 5.77539   5
  -3  -8  -2 29.9512 7.67811   4
   3   8   2 28.6444 9.62747   6
   3   8   2 18.6074 7.92571   1
  -4  -8  -2 7.35146 5.53527   5
  -4  -8  -2 21.3135 7.24230   4
   4   8   2 20.9082 8.92319   1
   4   8   2 11.1632 5.48086   4
   4   8   2 22.9251 8.74555   6
  -5  -8  -2 0.54140 4.57954   5
  -5  -8  -2 1.19177 3.19916   4
   5   8   2 5.85418 6.33421   6
   5   8   2 -1.7301 3.03400   4
   5   8   2 1.87163 5.67672   1
   9  -9  -2 -3.7505 5.14638   4
  -9   9   2 -0.4675 3.78971   7
  -9   9   2 8.16550 7.75948   3
   8  -9  -2 -19.379 9.03509   1
   8  -9  -2 -3.9822 5.16492   4
  -8   9   2 2.35276 5.52433   3
  -8   9   2 -5.7101 3.25514   7
   7  -9  -2 -7.9151 6.87945   1
   7  -9  -2 -3.3412 4.44198   4
  -7   9   2 6.04344 5.06520   3
  -7   9   2 0.88282 3.07733   7
   6  -9  -2 -7.8950 6.40758   1
   6  -9  -2 -2.9725 3.26743   4
  -6   9   2 -1.2843 4.97499   6
  -6   9   2 0.30116 2.73375   7
  -6   9   2 -1.4719 3.36071   3
   5  -9  -2 -4.7603 5.03940   1
   5  -9  -2 1.41186 3.96770   4
  -5   9   2 -2.7971 2.55865   3
  -5   9   2 -1.6568 3.84424   6
  -5   9   2 -0.3938 2.02305   7
   4  -9  -2 -1.2019 2.92729   4
   4  -9  -2 -0.9137 4.99122   1
  -4   9   2 3.26175 2.59427   7
  -4   9   2 2.37956 4.00224   3
  -4   9   2 2.04626 4.89358   6
   3  -9  -2 3.83435 4.67412   1
   3  -9  -2 3.41233 4.31986   4
  -3   9   2 7.87685 4.44805   3
  -3   9   2 10.5595 5.97253   6
   2  -9  -2 11.3823 5.07391   5
   2  -9  -2 1.89114 3.65181   4
   2  -9  -2 3.07487 5.65452   1
  -2   9   2 16.7947 7.29222   1
  -2   9   2 19.1173 7.79078   6
  -2   9   2 24.9254 7.46017   3
   1  -9  -2 27.2311 6.90802   4
   1  -9  -2 28.9436 6.74695   5
   1  -9  -2 34.8760 10.8399   1
  -1   9   2 31.6313 9.47667   1
  -1   9   2 37.0274 10.6306   6
  -1   9   2 44.1252 9.39635   3
   0  -9  -2 2.08161 2.94215   4
   0  -9  -2 3.28508 5.72205   1
   0  -9  -2 -3.7840 3.80581   5
   0   9   2 2.02086 3.57003   3
   0   9   2 2.90839 4.89657   1
   0   9   2 4.52092 5.17623   6
  -1  -9  -2 12.1516 7.16307   1
  -1  -9  -2 9.38386 4.82635   4
  -1  -9  -2 13.6337 5.65430   5
   1   9   2 8.07984 5.30322   3
   1   9   2 15.2116 7.53253   6
   1   9   2 13.2053 7.20682   1
  -2  -9  -2 -2.1010 4.31598   5
  -2  -9  -2 0.07869 3.38289   4
  -2  -9  -2 -0.0759 4.60570   1
   2   9   2 2.44726 5.06358   1
   2   9   2 0.33893 4.56256   6
  -3  -9  -2 0.22101 4.55484   5
  -3  -9  -2 7.45820 5.88530   1
  -3  -9  -2 -1.2555 3.82510   4
   3   9   2 3.95907 6.28178   6
   3   9   2 6.90775 5.98160   1
  -4  -9  -2 -0.5746 4.36421   4
  -4  -9  -2 3.86378 7.29015   5
   4   9   2 -4.7666 6.03403   6
   4   9   2 1.89627 5.47362   1
   8 -10  -2 -16.496 8.40007   1
   8 -10  -2 -3.6828 5.43152   4
  -8  10   2 10.4403 4.35429   7
  -8  10   2 2.93496 5.45790   3
   7 -10  -2 -4.5085 5.69630   4
   7 -10  -2 -6.6505 9.25550   1
  -7  10   2 -0.5078 5.21525   3
  -7  10   2 0.46934 3.38733   7
   6 -10  -2 -6.4107 5.27202   1
   6 -10  -2 2.25465 6.09767   4
  -6  10   2 3.83805 7.69262   6
  -6  10   2 4.75649 3.07909   7
  -6  10   2 6.44477 5.50506   3
   5 -10  -2 4.20417 5.13881   4
   5 -10  -2 -2.4189 6.37368   1
  -5  10   2 5.51755 6.31160   6
  -5  10   2 4.12463 4.42175   3
   4 -10  -2 5.46638 6.11480   4
   4 -10  -2 -0.7848 5.44961   1
  -4  10   2 9.80359 5.82430   3
  -4  10   2 10.4113 6.99848   6
   3 -10  -2 1.56168 6.62435   1
   3 -10  -2 19.7035 7.41742   4
  -3  10   2 13.8334 7.34178   6
  -3  10   2 13.0862 6.33777   3
   2 -10  -2 21.0220 7.32937   4
   2 -10  -2 13.0379 7.91391   1
  -2  10   2 11.5730 6.30356   3
  -2  10   2 3.75345 5.66723   6
   1 -10  -2 5.62220 6.20722   1
   1 -10  -2 4.67966 4.56378   4
  -1  10   2 3.85967 5.64329   6
  -1  10   2 4.43858 4.65668   3
  -1  10   2 4.02960 5.66122   1
   0 -10  -2 -0.2168 6.21092   5
   0 -10  -2 0.55002 5.58411   1
   0 -10  -2 1.37914 4.65614   4
   0  10   2 1.31393 5.92698   6
   0  10   2 4.51031 4.72943   3
   0  10   2 2.08179 6.24239   1
  -1 -10  -2 6.94133 6.96615   5
  -1 -10  -2 0.68086 5.97114   1
  -1 -10  -2 2.65462 4.96447   4
   1  10   2 1.29808 6.07647   6
   1  10   2 -1.9491 5.00254   1
  -2 -10  -2 -10.993 4.86227   5
  -2 -10  -2 9.11505 7.32332   1
  -2 -10  -2 2.76555 4.31365   4
   2  10   2 2.32247 6.16420   1
   2  10   2 3.99545 6.93339   6
   6 -11  -2 1.58203 10.7967   1
   6 -11  -2 1.94096 6.23160   4
  -6  11   2 7.46161 11.0528   6
  -6  11   2 5.36126 6.40038   3
   5 -11  -2 6.11618 8.65638   1
   5 -11  -2 0.02910 6.34072   4
  -5  11   2 9.18146 6.59232   3
  -5  11   2 7.85823 7.06602   6
   4 -11  -2 -2.3222 5.33669   4
   4 -11  -2 -1.2790 7.89398   1
  -4  11   2 9.02645 6.51308   3
  -4  11   2 6.69510 7.40816   6
   3 -11  -2 -4.2698 4.54289   4
   3 -11  -2 -5.3160 6.75987   1
  -3  11   2 0.38360 5.01174   3
  -3  11   2 14.6190 9.31699   6
   2 -11  -2 0.61441 5.17542   4
   2 -11  -2 3.23855 6.76302   1
  -2  11   2 -0.0568 5.56559   6
  -2  11   2 1.71106 4.97869   3
   1 -11  -2 21.2899 9.01494   1
   1 -11  -2 4.63934 5.49928   4
  -1  11   2 20.0216 9.57411   1
  -1  11   2 21.7197 9.38268   6
  -1  11   2 12.4291 6.24399   3
   0 -11  -2 8.42947 7.99387   1
   0 -11  -2 -2.1571 3.19530   4
   0  11   2 1.27699 6.15484   1
   0  11   2 4.84824 6.77657   6
   0  11   2 -1.2706 4.66495   3
   0  12  -3 1.15110 5.79770   3
   0 -12   3 -5.0027 5.52349   4
  -1  12  -3 -1.1296 6.14311   6
  -1  12  -3 -0.4091 4.82646   3
   1 -12   3 4.28623 7.44608   1
   1 -12   3 0.58135 5.93616   4
   1 -12   3 12.7843 6.68470   6
  -2  12  -3 8.58212 7.14068   3
  -2  12  -3 9.06961 8.45861   6
   2 -12   3 1.89365 6.51690   4
   2 -12   3 13.5367 9.89585   1
   2 -12   3 26.1220 9.12342   6
  -3  12  -3 15.7011 10.1187   6
  -3  12  -3 21.7001 9.36943   3
   3 -12   3 39.8988 10.7238   6
   3 -12   3 17.2832 9.91690   4
   3 -12   3 15.3402 11.3729   1
  -4  12  -3 1.14215 6.00467   3
  -4  12  -3 -0.5095 8.09477   6
   4 -12   3 -1.9583 7.34726   4
   4 -12   3 19.2276 8.31527   6
   4 -12   3 -5.3961 8.29404   1
  -5  12  -3 1.28229 3.94568   7
   5 -12   3 2.15244 6.41553   6
   5 -12   3 -8.5907 8.52136   4
   2  11  -3 -1.8442 5.66226   3
   2  11  -3 -2.3282 5.79274   1
   2  11  -3 3.85974 7.16784   6
  -2 -11   3 7.55063 6.33101   1
  -2 -11   3 5.49315 5.05931   4
  -2 -11   3 15.3141 6.73094   6
   1  11  -3 2.68700 5.84224   6
   1  11  -3 -1.3613 4.53382   3
  -1 -11   3 22.6413 7.75406   6
  -1 -11   3 4.72450 7.98611   1
  -1 -11   3 1.38848 4.56343   4
   0  11  -3 -0.7319 4.66210   3
   0  11  -3 0.38357 5.62702   6
   0 -11   3 1.81281 4.57303   4
   0 -11   3 -9.0540 5.35399   1
   0 -11   3 7.90981 5.51682   6
  -1  11  -3 -2.6181 4.32066   3
  -1  11  -3 3.38323 5.11811   6
   1 -11   3 10.0917 5.07378   6
   1 -11   3 11.3990 7.64554   1
   1 -11   3 1.56124 4.85644   4
  -2  11  -3 -0.2054 4.69128   6
  -2  11  -3 5.29943 5.71919   3
   2 -11   3 5.51375 5.68906   4
   2 -11   3 10.4910 5.12637   6
   2 -11   3 -4.7964 6.00358   1
  -3  11  -3 9.49590 3.81974   7
  -3  11  -3 7.74963 7.73133   6
  -3  11  -3 21.0743 8.71386   3
   3 -11   3 7.77311 6.92184   4
   3 -11   3 17.6802 6.80963   6
   3 -11   3 5.29520 7.80540   1
  -4  11  -3 6.12185 6.86714   6
  -4  11  -3 10.6893 3.99518   7
  -4  11  -3 3.44750 5.24850   3
   4 -11   3 4.08032 8.67551   1
   4 -11   3 10.2699 6.16552   6
   4 -11   3 0.62744 5.75090   4
  -5  11  -3 -2.6813 2.97782   7
  -5  11  -3 3.94329 6.49977   6
  -5  11  -3 -0.7094 4.93841   3
   5 -11   3 -2.6802 5.60491   4
   5 -11   3 -10.106 6.98014   1
   5 -11   3 0.88658 4.63716   6
  -6  11  -3 -7.2792 5.76823   6
  -6  11  -3 -2.6052 4.71824   3
  -6  11  -3 3.74937 4.16472   7
   6 -11   3 0.00813 5.77861   6
   6 -11   3 -10.965 9.67325   1
   6 -11   3 2.19266 6.62972   4
  -7  11  -3 0.49186 3.74318   7
  -7  11  -3 2.64040 8.19166   3
   7 -11   3 -2.9790 7.52727   4
   7 -11   3 -17.155 11.3216   1
   4  10  -3 0.55953 6.79594   6
   4  10  -3 1.35527 5.89339   1
  -4 -10   3 -1.7371 5.26464   4
  -4 -10   3 7.98444 9.31159   1
   3  10  -3 -1.5617 5.32820   6
   3  10  -3 -0.1128 6.09416   1
  -3 -10   3 6.38468 4.82380   4
  -3 -10   3 1.26639 5.75453   1
  -3 -10   3 15.4855 7.09654   6
   2  10  -3 2.11891 5.57330   6
   2  10  -3 0.60803 4.79220   3
   2  10  -3 0.18009 5.66943   1
  -2 -10   3 5.77732 7.04830   1
  -2 -10   3 12.0246 6.95539   6
  -2 -10   3 -0.2120 3.93596   4
   1  10  -3 3.51893 4.11695   3
   1  10  -3 -1.5256 5.03402   1
   1  10  -3 5.42749 5.93442   6
  -1 -10   3 6.43891 5.27690   4
  -1 -10   3 3.90872 5.37121   1
  -1 -10   3 9.75391 5.60437   6
   0  10  -3 -2.7195 3.99172   6
   0  10  -3 0.22588 3.57777   3
   0 -10   3 -0.9246 3.78275   4
   0 -10   3 7.45409 6.64274   1
   0 -10   3 8.69219 5.92740   6
  -1  10  -3 6.12387 4.81687   3
  -1  10  -3 7.04573 5.39498   6
  -1  10  -3 2.67242 3.26644   7
   1 -10   3 7.30808 4.87307   4
   1 -10   3 10.7190 5.30794   6
   1 -10   3 2.34246 5.54455   1
  -2  10  -3 0.08945 3.10529   3
  -2  10  -3 -2.3864 3.91130   6
  -2  10  -3 0.70715 2.80186   7
   2 -10   3 4.76001 4.58225   6
   2 -10   3 -4.0528 3.47030   4
   2 -10   3 -1.2383 4.75827   1
  -3  10  -3 14.7696 7.46430   6
  -3  10  -3 11.9716 4.10596   7
  -3  10  -3 12.6319 6.08517   3
   3 -10   3 18.2896 6.97239   4
   3 -10   3 15.7299 9.54205   1
   3 -10   3 11.3830 5.38979   6
  -4  10  -3 0.64820 4.09689   3
  -4  10  -3 -0.8683 5.99601   6
  -4  10  -3 3.53949 3.17102   7
   4 -10   3 -6.7756 5.36400   1
   4 -10   3 -4.8531 4.59838   4
   4 -10   3 7.38802 5.67961   6
  -5  10  -3 1.75823 2.97755   7
  -5  10  -3 9.92490 5.96083   3
  -5  10  -3 5.30660 5.66199   6
   5 -10   3 -8.2818 3.99066   4
   5 -10   3 11.9437 6.28669   6
   5 -10   3 -7.0887 7.23006   1
  -6  10  -3 -3.1133 6.08625   6
  -6  10  -3 3.25503 4.95483   3
  -6  10  -3 -1.4834 2.71376   7
   6 -10   3 -6.1187 9.08687   1
   6 -10   3 -0.5171 4.97117   6
   6 -10   3 -5.5035 5.16218   4
  -7  10  -3 0.98117 3.62134   7
  -7  10  -3 7.89169 6.00656   3
   7 -10   3 -4.1641 4.59832   4
   7 -10   3 -12.139 10.8175   1
  -8  10  -3 1.44995 3.70384   7
  -8  10  -3 -4.1560 6.40518   3
   8 -10   3 -22.657 12.4379   1
   8 -10   3 -8.3549 7.34714   4
   5   9  -3 2.08706 5.98496   1
   5   9  -3 2.12192 6.15214   6
   5   9  -3 0.68905 3.86603   4
  -5  -9   3 -1.4812 4.55270   4
  -5  -9   3 6.04963 5.93674   5
  -5  -9   3 8.80108 6.74575   1
  -5  -9   3 26.2308 10.5926   6
   4   9  -3 0.31018 5.27604   1
   4   9  -3 5.64864 5.33666   6
  -4  -9   3 0.62114 4.68232   5
  -4  -9   3 7.46560 6.34984   1
  -4  -9   3 0.95683 3.82891   4
   3   9  -3 6.79911 4.62267   3
   3   9  -3 1.04356 5.01573   6
   3   9  -3 -2.4108 5.10923   1
  -3  -9   3 2.18349 5.42430   5
  -3  -9   3 1.97472 4.17556   4
  -3  -9   3 3.19485 5.29217   1
   2   9  -3 -0.0466 3.51504   3
   2   9  -3 0.30609 4.49663   1
   2   9  -3 -2.4211 3.90898   6
  -2  -9   3 1.66764 4.08405   1
  -2  -9   3 -3.2591 2.61095   4
   1   9  -3 6.87566 5.51508   1
   1   9  -3 17.2066 6.28832   3
   1   9  -3 9.32569 6.07339   6
  -1  -9   3 17.0857 7.36698   1
  -1  -9   3 7.96357 4.50873   4
   0   9  -3 -1.0993 2.94008   3
   0   9  -3 -0.3680 2.01092   7
   0   9  -3 1.26610 4.06528   6
   0  -9   3 5.67044 4.45967   6
   0  -9   3 1.15692 3.70971   1
   0  -9   3 2.92634 3.90132   4
  -1   9  -3 2.96018 3.72352   6
  -1   9  -3 -3.9331 2.89742   3
  -1   9  -3 -1.2937 2.28227   7
   1  -9   3 1.52948 3.80434   4
   1  -9   3 -0.3248 3.89163   1
   1  -9   3 4.80216 3.79939   6
  -2   9  -3 11.8763 3.56388   7
  -2   9  -3 14.5590 6.64585   6
  -2   9  -3 11.6201 5.74105   3
   2  -9   3 16.1157 7.44328   1
   2  -9   3 1.88005 3.92479   4
   2  -9   3 19.5353 7.07539   6
  -3   9  -3 1.64970 4.36475   6
  -3   9  -3 4.69849 2.75973   7
  -3   9  -3 3.55170 3.38104   3
   3  -9   3 -3.4991 3.65336   4
   3  -9   3 2.40848 5.34599   1
   3  -9   3 6.15231 3.97465   6
  -4   9  -3 3.55240 3.84617   3
  -4   9  -3 21.8302 8.74304   6
  -4   9  -3 13.4222 4.03095   7
   4  -9   3 7.73607 7.67126   1
   4  -9   3 6.10567 5.54891   6
   4  -9   3 19.9438 7.41275   4
  -5   9  -3 2.24679 2.73171   7
  -5   9  -3 2.19388 5.73728   6
  -5   9  -3 -1.4852 3.48224   3
   5  -9   3 2.80280 8.13372   1
   5  -9   3 4.92086 5.02516   6
   5  -9   3 -0.5029 4.35796   4
  -6   9  -3 95.6879 15.0566   3
  -6   9  -3 119.896 12.9429   7
   6  -9   3 98.6346 21.3363   1
   6  -9   3 84.2934 13.0974   4
   6  -9   3 71.0904 13.5856   6
  -7   9  -3 3.32369 3.20770   7
  -7   9  -3 12.0313 6.26021   3
   7  -9   3 -3.1377 4.95759   4
   7  -9   3 -1.1614 10.9113   1
  -8   9  -3 4.90175 5.82854   3
  -8   9  -3 1.08189 3.42770   7
   8  -9   3 4.90463 5.64395   4
   8  -9   3 -6.0471 11.3672   1
   9  -9   3 -15.236 14.9465   1
   6   8  -3 3.48893 6.63722   1
   6   8  -3 -1.9222 3.60703   4
  -6  -8   3 20.1372 8.18786   1
  -6  -8   3 -0.7864 4.60520   5
  -6  -8   3 -2.3218 4.21835   4
   5   8  -3 4.59152 5.42225   6
   5   8  -3 2.53013 5.29443   1
   5   8  -3 -1.1919 3.02612   4
  -5  -8   3 0.19856 4.28418   5
  -5  -8   3 9.91680 7.15853   1
  -5  -8   3 0.82593 3.30951   4
   4   8  -3 -0.0749 4.61444   1
   4   8  -3 1.26592 3.73380   6
   4   8  -3 4.60048 3.62938   4
  -4  -8   3 -1.4637 3.31992   5
  -4  -8   3 2.50333 4.97490   1
  -4  -8   3 3.15975 3.54720   4
   3   8  -3 4.81466 3.46332   4
   3   8  -3 -1.0918 3.98203   6
   3   8  -3 -2.1820 3.67684   1
   3   8  -3 0.93842 3.56313   3
  -3  -8   3 1.03949 3.11120   5
  -3  -8   3 9.32377 6.31484   1
  -3  -8   3 2.76024 3.20698   4
   2   8  -3 9.42699 3.15361   7
   2   8  -3 12.4826 5.41081   3
   2   8  -3 5.79247 5.03413   1
   2   8  -3 9.04396 5.84920   6
  -2  -8   3 6.38311 3.61314   4
  -2  -8   3 9.70796 6.20167   1
  -2  -8   3 11.3126 3.97658   5
   1   8  -3 130.154 9.67827   7
   1   8  -3 164.738 19.8823   6
   1   8  -3 137.911 15.6925   3
   1   8  -3 138.521 18.9629   1
  -1  -8   3 143.472 9.99988   5
  -1  -8   3 119.156 17.7636   1
  -1  -8   3 144.598 12.2217   4
   0   8  -3 7.87522 2.97891   7
   0   8  -3 4.41358 3.87490   3
   0   8  -3 1.55972 3.91586   6
   0  -8   3 -2.8257 2.97728   6
   0  -8   3 3.93305 4.26686   1
   0  -8   3 -1.3574 2.25643   4
  -1   8  -3 59.5327 7.37481   7
  -1   8  -3 66.8223 12.0606   6
  -1   8  -3 64.8262 10.7080   3
   1  -8   3 83.3137 10.5605   4
   1  -8   3 53.2570 11.6853   1
   1  -8   3 34.3321 9.37592   6
  -2   8  -3 5.95963 4.39328   6
  -2   8  -3 7.20684 3.92681   3
  -2   8  -3 3.40035 2.32179   7
   2  -8   3 4.99639 4.84580   1
   2  -8   3 8.43328 5.48042   6
   2  -8   3 13.6319 5.26519   4
  -3   8  -3 6.83943 3.10237   7
  -3   8  -3 4.97119 3.33228   3
  -3   8  -3 8.01409 4.97773   6
   3  -8   3 11.5291 5.56287   6
   3  -8   3 9.86428 5.35692   4
   3  -8   3 6.71374 5.99189   1
  -4   8  -3 0.90674 4.00428   6
  -4   8  -3 2.56248 2.41986   7
  -4   8  -3 -0.5035 2.89709   3
   4  -8   3 -2.4600 4.75213   1
   4  -8   3 0.75836 4.31850   4
   4  -8   3 5.18500 4.50174   6
  -5   8  -3 1.84025 4.53990   6
  -5   8  -3 8.38286 4.68344   3
  -5   8  -3 10.2193 4.04460   7
   5  -8   3 11.5732 9.63149   1
   5  -8   3 11.8887 5.80123   4
   5  -8   3 5.19071 4.75744   6
  -6   8  -3 18.3964 5.13205   7
  -6   8  -3 21.0264 7.51654   3
   6  -8   3 2.27221 4.85630   6
   6  -8   3 7.61984 5.64811   4
   6  -8   3 10.4754 11.4742   1
  -7   8  -3 56.9120 9.35523   7
  -7   8  -3 62.5880 11.5771   3
   7  -8   3 51.8849 17.7651   1
   7  -8   3 42.5702 9.48911   4
  -8   8  -3 3.81952 5.60595   3
  -8   8  -3 1.84168 3.55797   7
   8  -8   3 -19.187 8.36571   1
   8  -8   3 0.15036 4.94085   4
  -9   8  -3 1.12650 3.48203   7
   9  -8   3 -11.035 11.8356   1
   9  -8   3 4.50891 4.46285   4
   7   7  -3 1.37338 3.80685   4
   7   7  -3 5.80364 6.68996   1
  -7  -7   3 2.58363 4.91498   2
  -7  -7   3 3.19375 5.25185   5
  -7  -7   3 5.45530 4.78312   4
   6   7  -3 -1.5479 3.16426   4
   6   7  -3 1.85091 5.57098   1
  -6  -7   3 -1.0836 3.72679   4
  -6  -7   3 -2.9072 3.40846   5
  -6  -7   3 -3.1196 3.38173   2
   5   7  -3 1.54437 4.75985   6
   5   7  -3 15.5801 6.88577   1
   5   7  -3 3.43361 3.75516   4
  -5  -7   3 8.16541 4.52468   5
  -5  -7   3 6.17590 4.02408   4
  -5  -7   3 13.2259 4.24506   2
  -5  -7   3 21.4315 8.15053   1
   4   7  -3 1.94441 3.69085   1
   4   7  -3 8.11556 3.89574   4
   4   7  -3 6.80104 4.49087   3
   4   7  -3 11.3061 5.67591   6
  -4  -7   3 14.8578 6.75804   1
  -4  -7   3 8.22472 3.64127   4
  -4  -7   3 9.36050 4.16175   5
  -4  -7   3 7.26957 3.28035   2
  -4  -7   3 9.77974 4.10076   3
   3   7  -3 0.55643 2.41108   4
   3   7  -3 0.31852 2.14125   7
   3   7  -3 1.17716 3.11845   3
   3   7  -3 0.94102 3.14369   6
   3   7  -3 0.19343 3.36911   1
   3   7  -3 -0.2160 2.16808   2
  -3  -7   3 1.13183 3.10584   1
  -3  -7   3 0.12292 1.94410   7
  -3  -7   3 0.77801 2.94553   5
  -3  -7   3 0.20758 2.51769   4
  -3  -7   3 -1.8972 1.99911   2
   2   7  -3 4.80004 2.33591   2
   2   7  -3 1.95186 4.26127   1
   2   7  -3 1.50376 1.83141   7
   2   7  -3 0.11514 3.08139   6
   2   7  -3 -0.8464 2.48512   3
  -2  -7   3 1.24179 2.37478   5
  -2  -7   3 -2.1644 3.13738   1
  -2  -7   3 2.36589 2.66416   4
  -2  -7   3 0.94395 1.83036   2
   1   7  -3 5.39406 2.16527   2
   1   7  -3 9.33731 5.20975   1
   1   7  -3 9.18907 4.15084   3
   1   7  -3 5.52640 3.89880   6
   1   7  -3 14.2858 3.58481   7
  -1  -7   3 13.0923 2.96448   2
  -1  -7   3 12.8128 3.98395   4
  -1  -7   3 7.21386 4.13346   1
  -1  -7   3 15.7723 3.58240   5
   0   7  -3 45.5679 4.68422   2
   0   7  -3 36.4982 5.22462   7
   0   7  -3 45.9902 9.64005   6
   0   7  -3 25.2951 6.30331   3
   0  -7   3 36.8033 8.70368   6
   0  -7   3 36.6977 4.49464   5
   0  -7   3 37.2042 6.57069   4
   0  -7   3 40.5313 9.48708   1
  -1   7  -3 1.34889 1.09634   2
  -1   7  -3 0.89123 1.63477   7
  -1   7  -3 -0.0600 2.33997   6
  -1   7  -3 0.41866 1.48786   3
   1  -7   3 2.39732 2.60919   4
   1  -7   3 0.18118 2.90187   6
   1  -7   3 3.28495 3.55956   1
   1  -7   3 1.94453 1.85903   5
  -2   7  -3 2.81911 1.44535   2
  -2   7  -3 2.88699 2.02545   7
  -2   7  -3 1.90817 2.92513   6
  -2   7  -3 3.10384 2.83404   3
   2  -7   3 6.26250 3.52824   4
   2  -7   3 8.46990 4.59419   6
   2  -7   3 2.86456 3.85641   1
  -3   7  -3 13.1099 2.64053   2
  -3   7  -3 2.86355 3.48193   6
  -3   7  -3 7.22513 3.51095   3
  -3   7  -3 3.58741 2.40989   7
   3  -7   3 2.73131 3.18553   4
   3  -7   3 -0.3359 3.29333   6
   3  -7   3 3.44179 4.57724   1
  -4   7  -3 3.99206 2.48978   7
  -4   7  -3 3.44154 4.03010   6
  -4   7  -3 6.34243 2.31764   2
  -4   7  -3 2.06214 2.86049   3
   4  -7   3 -1.7738 5.25885   1
   4  -7   3 6.26004 4.36586   6
   4  -7   3 -1.5889 3.76791   4
  -5   7  -3 6.69818 2.72803   2
  -5   7  -3 12.4334 5.00001   3
  -5   7  -3 8.41200 3.11158   7
   5  -7   3 9.95878 5.46253   4
   5  -7   3 16.8214 6.64108   6
   5  -7   3 5.85039 7.77082   1
  -6   7  -3 15.8972 5.38551   3
  -6   7  -3 12.8239 4.19919   7
  -6   7  -3 18.1201 4.53919   2
   6  -7   3 19.5614 6.81660   4
   6  -7   3 12.1393 10.2117   1
   6  -7   3 19.2050 6.49235   6
  -7   7  -3 4.97421 4.63328   3
  -7   7  -3 -0.5112 2.38330   2
  -7   7  -3 1.69162 3.01667   7
   7  -7   3 -11.701 8.42100   1
   7  -7   3 3.00286 3.99709   4
  -8   7  -3 -2.1186 3.34075   2
  -8   7  -3 3.79353 3.41928   7
   8  -7   3 6.76574 4.70185   4
   8  -7   3 0.07299 11.8022   1
  -9   7  -3 3.76225 3.81315   7
   9  -7   3 13.2944 5.83693   4
   9  -7   3 -13.448 10.1769   1
   8   6  -3 2.21623 4.93622   4
   8   6  -3 1.42587 4.50354   5
   8   6  -3 0.37795 5.91249   1
  -8  -6   3 -2.9287 4.82559   5
  -8  -6   3 -0.3083 4.34051   4
  -8  -6   3 -3.6542 3.41369   2
   7   6  -3 -2.0764 3.22861   5
   7   6  -3 6.21307 5.41280   1
   7   6  -3 6.76901 4.48901   4
  -7  -6   3 -0.6874 3.66821   4
  -7  -6   3 2.88757 4.18690   5
  -7  -6   3 -2.6028 3.02878   2
   6   6  -3 0.53821 3.26212   4
   6   6  -3 4.86306 4.87720   1
   6   6  -3 -0.2296 2.95123   5
  -6  -6   3 0.45054 3.77738   5
  -6  -6   3 -0.6561 2.61707   2
  -6  -6   3 -1.7250 3.21129   4
   5   6  -3 43.0682 10.4567   1
   5   6  -3 31.7813 6.91803   4
   5   6  -3 26.7275 5.95259   5
   5   6  -3 34.5862 8.17847   6
  -5  -6   3 21.7731 6.07251   4
  -5  -6   3 21.8299 5.55488   5
  -5  -6   3 33.8692 6.09197   7
  -5  -6   3 36.7299 6.71955   2
   4   6  -3 24.6868 6.66155   6
   4   6  -3 28.2485 6.24058   3
   4   6  -3 32.0117 8.84642   1
   4   6  -3 29.1560 6.07237   5
   4   6  -3 28.2908 5.10393   7
   4   6  -3 26.1537 5.37998   2
   4   6  -3 31.2152 6.49948   4
  -4  -6   3 22.1402 5.55280   5
  -4  -6   3 35.6688 6.08646   2
  -4  -6   3 28.0516 8.06194   1
  -4  -6   3 22.1267 5.59429   4
  -4  -6   3 23.7878 4.64667   7
  -4  -6   3 33.5755 6.73325   3
   3   6  -3 2.08569 2.32495   5
   3   6  -3 2.32850 2.29574   2
   3   6  -3 2.72864 3.13255   1
   3   6  -3 2.29410 2.13051   4
   3   6  -3 2.21951 2.84542   3
   3   6  -3 2.82618 2.08315   7
   3   6  -3 6.64950 4.03089   6
  -3  -6   3 3.37658 2.68047   2
  -3  -6   3 0.99513 2.46892   5
  -3  -6   3 0.48909 3.12056   1
  -3  -6   3 0.09750 1.89641   4
  -3  -6   3 2.09800 2.13971   7
   2   6  -3 23.7304 4.12521   7
   2   6  -3 16.5137 4.88809   3
   2   6  -3 11.4983 2.83626   5
   2   6  -3 20.6571 3.99954   2
   2   6  -3 26.7434 7.23517   1
   2   6  -3 18.3363 4.32438   4
   2   6  -3 16.1853 5.42878   6
  -2  -6   3 18.2419 3.90512   5
  -2  -6   3 16.8421 4.23905   4
  -2  -6   3 16.3300 5.60808   1
  -2  -6   3 19.5974 3.73325   2
   1   6  -3 4.79091 3.67310   6
   1   6  -3 6.82759 2.08763   2
   1   6  -3 5.33628 3.68888   1
   1   6  -3 3.80070 1.85510   7
   1   6  -3 4.45365 2.91376   3
  -1  -6   3 6.07576 2.19944   5
  -1  -6   3 7.93800 3.10350   4
  -1  -6   3 7.54297 3.94606   1
  -1  -6   3 6.20505 2.14265   2
   0   6  -3 20.8247 6.07801   6
   0   6  -3 16.3252 4.81911   3
   0   6  -3 14.9978 2.72529   2
   0   6  -3 17.7449 3.35289   7
   0  -6   3 16.5513 4.00929   4
   0  -6   3 12.0393 4.98071   6
   0  -6   3 12.6895 2.49962   5
   0  -6   3 21.6035 6.54267   1
  -1   6  -3 43.8854 7.33765   3
  -1   6  -3 42.9839 8.42506   6
  -1   6  -3 39.4918 5.23060   7
  -1   6  -3 38.9244 3.94129   2
   1  -6   3 31.1694 5.30305   4
   1  -6   3 34.0266 7.72183   6
   1  -6   3 35.0913 2.84875   5
   1  -6   3 55.0219 9.92021   1
  -2   6  -3 63.3689 4.66539   2
  -2   6  -3 53.8819 8.53512   3
  -2   6  -3 85.4531 11.8830   6
  -2   6  -3 54.7153 6.75608   7
   2  -6   3 73.1864 11.7527   1
   2  -6   3 67.2470 10.6262   6
   2  -6   3 67.7250 7.98448   4
  -3   6  -3 89.8603 9.00492   7
  -3   6  -3 89.4987 12.3468   6
  -3   6  -3 95.3660 11.4862   3
  -3   6  -3 81.9658 5.98907   2
   3  -6   3 95.8728 14.1610   1
   3  -6   3 89.0827 12.7719   6
   3  -6   3 79.3415 9.28897   4
  -4   6  -3 0.82966 1.95625   7
  -4   6  -3 -0.7274 2.45450   3
  -4   6  -3 -1.9333 1.27725   2
  -4   6  -3 1.56939 3.43970   6
   4  -6   3 8.60448 6.98177   1
   4  -6   3 1.48510 3.58976   6
   4  -6   3 2.40415 3.42342   4
  -5   6  -3 -0.5451 1.83548   7
  -5   6  -3 0.48445 1.99396   2
  -5   6  -3 -2.5128 2.17029   3
   5  -6   3 2.07822 3.77663   6
   5  -6   3 8.88638 5.01899   4
   5  -6   3 -1.9433 7.57041   1
  -6   6  -3 -1.2185 2.66261   3
  -6   6  -3 -2.7890 2.28084   2
  -6   6  -3 1.70991 2.28306   7
   6  -6   3 1.02673 3.47387   4
   6  -6   3 -6.4041 8.09402   1
   6  -6   3 -3.1178 3.38122   6
  -7   6  -3 8.10926 4.34824   3
  -7   6  -3 0.87285 2.71113   2
  -7   6  -3 12.1865 4.06531   7
   7  -6   3 -10.785 8.72497   1
   7  -6   3 7.38476 4.98639   4
  -8   6  -3 13.2842 4.41943   7
  -8   6  -3 3.52243 3.91814   2
   8  -6   3 15.5361 5.45014   4
   8  -6   3 16.7914 13.8687   1
  -9   6  -3 -1.4883 3.29967   2
  -9   6  -3 2.77867 3.82644   7
   9  -6   3 -0.8996 11.8290   1
   9  -6   3 5.44358 4.08207   4
 -10   6  -3 -2.8627 3.83342   2
 -10   6  -3 1.92458 4.38750   7
  10  -6   3 2.11123 9.94836   1
  10  -6   3 4.49044 5.56125   4
   8   5  -3 8.63025 5.96773   4
   8   5  -3 8.29558 6.43356   1
   8   5  -3 1.51553 4.30381   5
  -8  -5   3 2.51036 4.34651   5
  -8  -5   3 0.03975 3.26429   2
   7   5  -3 4.28828 4.06876   5
   7   5  -3 2.55509 4.97535   1
   7   5  -3 0.06896 3.58640   4
  -7  -5   3 0.57612 3.57184   5
  -7  -5   3 3.55967 3.40353   2
   6   5  -3 1.25533 3.75269   1
   6   5  -3 -1.4466 2.25780   4
   6   5  -3 -0.9863 2.73572   5
  -6  -5   3 3.25811 3.69003   5
  -6  -5   3 -0.5412 2.60195   7
  -6  -5   3 0.34800 2.39042   2
   5   5  -3 4.12485 3.11527   5
   5   5  -3 2.78163 2.57231   4
   5   5  -3 4.82489 3.23759   3
   5   5  -3 0.12834 2.89472   6
   5   5  -3 3.34335 3.88111   1
  -5  -5   3 9.03132 3.14840   7
  -5  -5   3 6.60340 3.76518   3
  -5  -5   3 9.27983 3.35675   2
  -5  -5   3 0.73562 3.10824   5
   4   5  -3 49.3501 7.67678   4
   4   5  -3 68.8823 8.23619   2
   4   5  -3 49.5556 7.19365   5
   4   5  -3 47.7249 9.79838   1
   4   5  -3 46.3566 7.44384   3
   4   5  -3 48.5927 6.40607   7
   4   5  -3 52.7906 9.19245   6
  -4  -5   3 56.4383 6.75614   7
  -4  -5   3 62.4529 8.40615   5
  -4  -5   3 62.4618 7.97491   2
  -4  -5   3 54.1972 8.08375   4
  -4  -5   3 59.4781 8.36257   3
   3   5  -3 64.3171 7.98889   4
   3   5  -3 62.5100 7.25090   2
   3   5  -3 50.5205 8.93260   6
   3   5  -3 66.7204 8.79828   3
   3   5  -3 51.5688 9.54677   1
   3   5  -3 51.6900 6.88740   5
   3   5  -3 57.4099 6.48895   7
  -3  -5   3 58.2907 8.34830   3
  -3  -5   3 49.0664 6.84023   5
  -3  -5   3 53.3497 6.22031   7
  -3  -5   3 67.5206 10.7131   1
  -3  -5   3 48.3950 7.14390   4
  -3  -5   3 46.3669 6.26159   2
   2   5  -3 45.5678 5.39909   7
   2   5  -3 61.9027 7.06386   4
   2   5  -3 31.2474 4.72299   5
   2   5  -3 50.3147 9.02053   1
   2   5  -3 37.5181 5.11570   2
   2   5  -3 58.6233 7.85825   3
   2   5  -3 47.0191 8.44319   6
  -2  -5   3 47.9405 6.48550   4
  -2  -5   3 48.0190 5.63255   2
  -2  -5   3 41.6293 8.08982   1
  -2  -5   3 39.9029 5.49912   5
   1   5  -3 7.41132 2.32499   7
   1   5  -3 8.49288 3.74925   6
   1   5  -3 10.5700 4.11387   1
   1   5  -3 12.2475 2.66059   2
   1   5  -3 4.39126 2.60661   3
   1   5  -3 5.29651 1.80968   5
   1   5  -3 10.0117 2.66256   4
  -1  -5   3 4.30825 3.22116   6
  -1  -5   3 12.5011 3.29837   4
  -1  -5   3 8.82152 2.47912   5
  -1  -5   3 8.72771 4.18460   1
   0   5  -3 29.8431 3.67777   2
   0   5  -3 40.6466 4.73567   7
   0   5  -3 40.6767 6.47224   3
   0   5  -3 37.1429 7.15936   6
   0  -5   3 31.8976 4.75795   4
   0  -5   3 37.6901 7.35497   1
   0  -5   3 37.1021 7.47497   6
   0  -5   3 39.4671 3.83750   5
  -1   5  -3 15.0723 2.39387   2
  -1   5  -3 20.4722 5.41303   6
  -1   5  -3 20.0864 4.52039   3
  -1   5  -3 13.5646 2.95726   7
   1  -5   3 20.0206 1.76013   5
   1  -5   3 16.9499 3.56824   4
   1  -5   3 11.2589 4.65716   6
   1  -5   3 19.2452 1.52486   5
   1  -5   3 17.2268 5.39751   1
  -2   5  -3 4.95723 2.80758   3
  -2   5  -3 2.93871 1.72721   7
  -2   5  -3 1.67524 1.40830   2
  -2   5  -3 1.44232 2.39167   6
   2  -5   3 2.88156 2.30442   4
   2  -5   3 7.19382 4.32206   1
   2  -5   3 -0.0298 2.33884   6
  -3   5  -3 235.600 15.4859   3
  -3   5  -3 259.143 14.2959   7
  -3   5  -3 247.473 13.1441   2
  -3   5  -3 266.640 17.6301   6
   3  -5   3 254.447 14.8421   4
   3  -5   3 285.699 20.1919   1
  -4   5  -3 8.88851 2.60459   2
  -4   5  -3 5.68548 1.25849   5
  -4   5  -3 8.77337 3.38385   3
  -4   5  -3 3.91937 2.36013   7
   4  -5   3 9.77888 4.12552   4
   4  -5   3 8.79914 7.32301   1
   4  -5   3 9.13257 4.45406   6
  -5   5  -3 0.76673 2.27460   3
  -5   5  -3 7.10085 2.81635   2
  -5   5  -3 3.50677 1.53398   5
  -5   5  -3 6.93466 2.88396   7
   5  -5   3 7.19315 3.93327   4
   5  -5   3 1.34879 8.31531   1
   5  -5   3 4.10769 1.90700   5
   5  -5   3 7.28150 4.51067   6
  -6   5  -3 34.7892 6.60416   3
  -6   5  -3 30.8951 5.51882   2
  -6   5  -3 16.3939 4.49791   7
   6  -5   3 33.9266 7.42186   5
   6  -5   3 41.2156 13.7684   1
   6  -5   3 29.5303 8.31935   6
   6  -5   3 39.4652 7.87228   4
  -7   5  -3 46.0986 7.95206   3
  -7   5  -3 44.4674 7.31734   7
  -7   5  -3 48.4601 7.41628   2
   7  -5   3 27.8650 12.9268   1
   7  -5   3 36.6652 7.79720   4
  -8   5  -3 1.75402 2.75806   7
  -8   5  -3 4.74124 3.54650   2
   8  -5   3 8.87052 11.0956   1
   8  -5   3 4.44507 3.73468   4
  -9   5  -3 30.5909 6.93176   7
  -9   5  -3 28.2407 6.91953   2
   9  -5   3 22.1601 6.44290   4
   9  -5   3 38.6899 14.8507   1
 -10   5  -3 10.9990 5.59392   2
 -10   5  -3 10.7805 4.68816   7
  10  -5   3 18.0184 6.55108   4
  10  -5   3 31.4438 11.7522   1
   9   4  -3 6.52552 4.99920   5
   9   4  -3 4.99874 4.76893   4
  -9  -4   3 1.77542 4.55196   5
  -9  -4   3 5.26609 4.40283   2
   8   4  -3 38.2328 9.75373   1
   8   4  -3 24.1849 6.82036   5
   8   4  -3 26.3841 7.10190   4
  -8  -4   3 10.6083 8.30527   7
  -8  -4   3 26.4302 6.57915   2
  -8  -4   3 39.8928 8.20298   5
   7   4  -3 5.16444 4.91887   1
   7   4  -3 5.41439 3.93159   5
   7   4  -3 9.94460 4.27908   4
  -7  -4   3 9.41936 4.54143   5
  -7  -4   3 -0.5269 2.98382   7
  -7  -4   3 4.97173 3.49800   2
   6   4  -3 7.13786 3.81836   5
   6   4  -3 11.3521 4.53105   4
   6   4  -3 1.53646 3.48647   1
  -6  -4   3 6.54287 3.34554   7
  -6  -4   3 10.5204 4.50317   5
  -6  -4   3 7.59558 3.29555   2
   5   4  -3 -1.4573 1.83008   4
   5   4  -3 1.30157 2.34245   5
   5   4  -3 1.80938 2.40453   2
   5   4  -3 0.71447 2.66872   6
   5   4  -3 1.80591 3.20786   1
  -5  -4   3 3.51623 2.53522   5
  -5  -4   3 1.17956 2.31001   3
  -5  -4   3 -0.0863 2.03600   2
  -5  -4   3 1.93870 3.29762   6
  -5  -4   3 -0.3153 2.18204   7
   4   4  -3 1.70606 2.09098   4
   4   4  -3 1.26112 2.82416   1
   4   4  -3 1.11220 2.49728   6
   4   4  -3 4.93650 2.55288   5
   4   4  -3 0.96220 1.83916   7
   4   4  -3 2.71255 2.30942   2
   4   4  -3 4.04322 2.42983   3
  -4  -4   3 5.87472 2.59280   7
  -4  -4   3 2.33712 1.92890   2
  -4  -4   3 3.05802 2.72362   3
  -4  -4   3 6.12614 2.87419   5
   3   4  -3 3.95488 2.99412   1
   3   4  -3 3.32694 2.64559   6
   3   4  -3 3.59518 2.09867   5
   3   4  -3 3.30897 2.02843   3
   3   4  -3 3.54136 1.87334   7
   3   4  -3 7.47835 2.52327   4
   3   4  -3 2.28953 1.71591   2
  -3  -4   3 3.59433 2.13990   3
  -3  -4   3 3.30360 1.94038   7
  -3  -4   3 2.54631 1.87226   2
  -3  -4   3 3.63384 2.24753   5
   2   4  -3 895.846 39.0463   3
   2   4  -3 829.030 36.4794   7
   2   4  -3 845.256 37.5074   4
   2   4  -3 849.381 36.8203   2
   2   4  -3 851.494 37.0051   5
   2   4  -3 839.363 40.1935   1
   2   4  -3 811.129 40.0425   6
  -2  -4   3 833.901 40.6905   6
  -2  -4   3 839.446 37.2161   5
  -2  -4   3 806.757 37.4596   4
  -2  -4   3 891.550 40.8629   1
   1   4  -3 132.491 8.26765   4
   1   4  -3 134.529 10.5043   1
   1   4  -3 150.323 11.1679   6
   1   4  -3 136.602 7.79343   5
   1   4  -3 137.469 7.90867   2
   1   4  -3 134.963 8.17982   7
   1   4  -3 120.308 9.41387   3
  -1  -4   3 130.703 7.87096   5
  -1  -4   3 128.839 10.3960   1
  -1  -4   3 146.039 11.2843   6
  -1  -4   3 119.390 8.07193   4
   0   4  -3 61.5138 4.03225   5
   0   4  -3 67.1775 8.94452   6
   0   4  -3 62.3585 7.60761   3
   0   4  -3 67.2909 5.09199   7
   0   4  -3 67.0319 4.56062   2
   0  -4   3 70.8805 5.21319   4
   0  -4   3 73.4057 9.23671   1
   0  -4   3 66.3647 4.19852   5
   0  -4   3 73.5192 9.52500   6
  -1   4  -3 103.645 6.23942   2
  -1   4  -3 114.156 7.11152   7
  -1   4  -3 105.021 9.35007   6
  -1   4  -3 117.025 8.68461   3
   1  -4   3 100.164 6.84120   4
   1  -4   3 98.8095 9.39598   6
   1  -4   3 111.306 9.83638   1
  -2   4  -3 222.038 13.2507   3
  -2   4  -3 204.865 11.5953   7
  -2   4  -3 191.630 13.9808   6
  -2   4  -3 227.580 11.2449   2
   2  -4   3 206.167 14.5988   6
   2  -4   3 222.795 12.0102   4
   2  -4   3 215.909 15.5125   1
  -3   4  -3 17.4621 3.44637   7
  -3   4  -3 18.1171 1.82738   5
  -3   4  -3 21.6902 3.55748   2
  -3   4  -3 25.1239 4.76261   3
  -3   4  -3 17.2161 1.85014   5
   3  -4   3 23.0698 7.40749   1
   3  -4   3 21.5668 4.44649   4
   3  -4   3 15.6302 4.73503   6
  -4   4  -3 107.344 7.45793   2
  -4   4  -3 100.156 5.86402   5
  -4   4  -3 98.8586 7.57357   7
  -4   4  -3 88.7071 7.90670   3
   4  -4   3 102.375 8.45472   4
   4  -4   3 94.0290 9.63771   6
   4  -4   3 114.657 16.5655   1
  -5   4  -3 2.24271 1.98333   3
  -5   4  -3 4.03299 2.10487   7
  -5   4  -3 1.75450 1.36409   5
  -5   4  -3 1.08563 1.99957   2
   5  -4   3 4.89917 8.69389   1
   5  -4   3 4.60542 4.41770   6
   5  -4   3 3.02740 1.85932   5
   5  -4   3 6.74754 3.64385   4
  -6   4  -3 2.33012 2.05416   2
  -6   4  -3 -0.3931 1.92440   7
  -6   4  -3 0.90485 2.27703   3
  -6   4  -3 -0.1175 1.46026   5
   6  -4   3 -2.8238 2.96671   4
   6  -4   3 2.63046 9.86742   1
   6  -4   3 3.56395 5.24910   6
   6  -4   3 -0.8346 1.67655   5
  -7   4  -3 -1.8391 2.33085   7
  -7   4  -3 -0.4978 2.64471   2
  -7   4  -3 3.14427 2.43864   5
   7  -4   3 2.31121 2.80136   4
   7  -4   3 1.98560 2.70820   5
   7  -4   3 -5.6729 8.68601   1
  -8   4  -3 6.44309 3.80561   2
  -8   4  -3 6.54315 5.39299   5
  -8   4  -3 1.71215 3.25435   7
   8  -4   3 8.70009 8.77511   1
   8  -4   3 0.89891 3.23569   4
   8  -4   3 4.62436 3.32014   5
  -9   4  -3 4.77124 3.34331   7
  -9   4  -3 1.09134 3.38406   2
   9  -4   3 16.5849 8.63191   1
   9  -4   3 5.52034 4.07965   4
 -10   4  -3 -0.1067 3.70549   7
 -10   4  -3 -0.1507 4.63487   2
  10  -4   3 23.6948 9.44743   1
  10  -4   3 7.43304 5.19388   4
   9   3  -3 6.61609 4.66345   5
   9   3  -3 4.17457 4.24120   4
  -9  -3   3 3.29096 4.88440   5
  -9  -3   3 7.39335 4.23641   2
  -9  -3   3 2.28108 5.15203   7
   8   3  -3 6.40474 5.38267   1
   8   3  -3 0.72909 1.99952   4
   8   3  -3 3.23073 3.58610   5
  -8  -3   3 4.37333 4.00162   7
  -8  -3   3 1.58664 2.94463   2
  -8  -3   3 2.24257 3.72538   5
   7   3  -3 3.86823 3.57792   5
   7   3  -3 2.56693 4.34712   1
   7   3  -3 0.52541 2.00398   4
  -7  -3   3 -2.9012 2.48458   7
  -7  -3   3 -0.7027 2.08947   2
  -7  -3   3 -0.1680 2.49030   5
   6   3  -3 0.15458 2.50710   5
   6   3  -3 1.06966 3.25976   1
   6   3  -3 -0.5142 2.12468   4
  -6  -3   3 -1.5153 1.71278   5
  -6  -3   3 -0.1860 3.46376   3
  -6  -3   3 0.47011 2.62670   7
  -6  -3   3 2.32355 2.64979   2
   5   3  -3 26.7588 5.08165   6
   5   3  -3 23.9047 5.20061   2
   5   3  -3 30.5281 7.09960   1
   5   3  -3 28.0131 5.55096   5
   5   3  -3 33.7343 6.50903   4
  -5  -3   3 23.4712 4.99193   3
  -5  -3   3 16.6046 4.68612   5
  -5  -3   3 30.3447 5.67601   2
  -5  -3   3 36.1896 5.80957   7
  -5  -3   3 27.7358 5.45121   6
   4   3  -3 11.2700 3.54921   5
   4   3  -3 10.1629 3.33740   6
   4   3  -3 7.07771 2.53396   7
   4   3  -3 16.7066 3.99028   3
   4   3  -3 9.74271 4.05684   1
   4   3  -3 12.1682 3.54728   4
   4   3  -3 13.9854 3.62720   2
  -4  -3   3 8.70918 3.30666   3
  -4  -3   3 17.2052 3.62650   2
  -4  -3   3 14.6032 4.26179   6
  -4  -3   3 17.0194 3.52314   7
   3   3  -3 61.3998 6.26942   6
   3   3  -3 70.6366 6.89556   7
   3   3  -3 62.2317 7.43785   3
   3   3  -3 64.4846 6.83377   2
   3   3  -3 79.3132 7.74337   5
   3   3  -3 59.7590 6.84154   4
   3   3  -3 72.0489 7.14814   1
  -3  -3   3 84.0710 7.92749   2
  -3  -3   3 56.7618 7.19382   3
  -3  -3   3 74.9630 8.89808   6
  -3  -3   3 54.3752 6.16006   7
   2   3  -3 9.83864 2.34583   2
   2   3  -3 9.98285 2.64292   4
   2   3  -3 12.8630 2.73248   5
   2   3  -3 14.7714 3.66485   1
   2   3  -3 8.75304 2.67245   3
   2   3  -3 10.3825 3.50309   6
   2   3  -3 10.7547 2.42225   7
  -2  -3   3 6.67851 2.79756   1
  -2  -3   3 9.83214 2.96511   3
  -2  -3   3 10.0467 3.33421   6
   1   3  -3 44.6051 6.55070   6
   1   3  -3 42.4992 5.94826   1
   1   3  -3 44.1392 4.41886   2
   1   3  -3 45.4477 3.69742   5
   1   3  -3 55.4991 5.16001   7
   1   3  -3 43.7747 4.37692   4
   1   3  -3 45.9397 5.88349   3
  -1  -3   3 51.7695 5.36656   1
  -1  -3   3 45.6023 3.76549   4
  -1  -3   3 40.5634 6.59108   6
   0   3  -3 1.59940 0.76480   5
   0   3  -3 0.70878 0.84138   2
   0   3  -3 -0.2064 1.17972   6
   0   3  -3 -0.4287 0.56416   7
   0   3  -3 0.32529 1.43185   3
   0  -3   3 0.60654 0.82452   4
   0  -3   3 0.57272 1.48220   1
   0  -3   3 0.74580 0.70313   5
   0  -3   3 -0.6201 1.08913   6
  -1   3  -3 296.055 16.1956   3
  -1   3  -3 311.039 12.5622   5
  -1   3  -3 289.446 14.4801   2
  -1   3  -3 306.209 14.8727   7
  -1   3  -3 316.485 17.8706   6
   1  -3   3 322.571 14.4983   4
   1  -3   3 303.680 12.5383   5
   1  -3   3 314.359 17.8587   1
   1  -3   3 349.522 18.7148   6
  -2   3  -3 20.2592 1.83800   5
  -2   3  -3 19.9805 3.14678   2
  -2   3  -3 15.8948 2.97338   7
  -2   3  -3 11.7673 3.06678   3
  -2   3  -3 19.7000 1.53649   5
   2  -3   3 20.9920 5.91099   1
   2  -3   3 22.1737 5.07324   6
   2  -3   3 22.1569 3.48067   4
  -3   3  -3 7.32858 2.57926   3
  -3   3  -3 8.04047 1.58757   5
  -3   3  -3 8.00425 2.35749   7
  -3   3  -3 7.46019 2.19331   2
   3  -3   3 3.74140 5.09079   1
   3  -3   3 5.24910 2.50721   4
   3  -3   3 3.23430 3.31460   6
  -4   3  -3 10.2722 2.73758   2
  -4   3  -3 5.15689 2.13174   7
  -4   3  -3 6.35801 2.47915   3
  -4   3  -3 3.62789 1.43708   5
   4  -3   3 1.28275 2.09921   4
   4  -3   3 6.59071 4.10613   6
   4  -3   3 3.07584 1.48171   5
   4  -3   3 17.8116 8.01751   1
  -5   3  -3 19.8667 4.25113   7
  -5   3  -3 25.1581 4.60069   2
  -5   3  -3 22.2982 3.83947   5
  -5   3  -3 35.4533 5.19735   3
   5  -3   3 28.5618 4.07655   5
   5  -3   3 26.6407 5.51323   4
   5  -3   3 35.6385 8.04424   6
   5  -3   3 26.9396 10.0245   1
  -6   3  -3 51.7801 6.68301   5
  -6   3  -3 66.0191 7.99519   7
  -6   3  -3 59.9585 6.97861   3
  -6   3  -3 47.6691 7.19896   2
   6  -3   3 60.5524 11.1485   6
   6  -3   3 40.1347 7.19935   4
   6  -3   3 54.3216 6.95516   5
   6  -3   3 56.2489 14.0831   1
  -7   3  -3 1.26219 2.44310   7
  -7   3  -3 4.24441 2.20131   5
  -7   3  -3 -1.5764 2.47957   2
   7  -3   3 5.78132 8.37003   1
   7  -3   3 1.47950 2.30899   5
   7  -3   3 2.06087 2.94761   4
  -8   3  -3 2.33181 2.48960   5
  -8   3  -3 -1.0254 2.71112   2
  -8   3  -3 -1.2855 2.61918   7
   8  -3   3 6.23194 4.25181   4
   8  -3   3 8.66952 7.89056   1
   8  -3   3 2.47392 2.92931   5
  -9   3  -3 -3.1291 2.92711   2
  -9   3  -3 0.02917 3.06143   5
  -9   3  -3 3.04684 3.36764   7
   9  -3   3 -1.7784 3.55103   5
   9  -3   3 5.57899 4.69400   4
   9  -3   3 11.8624 7.19625   1
 -10   3  -3 -3.0075 3.60542   2
 -10   3  -3 4.38503 3.62213   7
  10  -3   3 1.59740 4.20990   4
  10  -3   3 26.3203 8.29390   1
  10   2  -3 1.65649 4.55258   4
  10   2  -3 0.01156 4.37927   5
 -10  -2   3 -0.7769 3.19878   2
 -10  -2   3 -2.3506 5.53880   7
 -10  -2   3 -8.6535 3.95586   5
   9   2  -3 1.52939 3.79276   4
   9   2  -3 2.20191 4.30481   5
  -9  -2   3 2.15406 4.66829   5
  -9  -2   3 3.43793 3.96041   7
  -9  -2   3 -3.0203 2.94610   2
   8   2  -3 4.97833 4.08616   1
   8   2  -3 -0.3702 2.66027   4
   8   2  -3 -2.1495 2.58221   5
  -8  -2   3 -1.1856 2.92351   5
  -8  -2   3 -1.5249 2.73312   2
  -8  -2   3 4.17975 3.76748   7
   7   2  -3 -0.9766 1.99593   4
   7   2  -3 -0.4997 2.96038   1
   7   2  -3 4.10009 3.56105   5
  -7  -2   3 -1.9727 2.69273   7
  -7  -2   3 1.75472 2.68351   5
  -7  -2   3 -0.8262 1.31039   2
   6   2  -3 16.4687 4.56679   2
   6   2  -3 9.45739 3.73002   4
   6   2  -3 15.3568 5.20813   1
   6   2  -3 13.4257 4.19273   5
  -6  -2   3 13.3914 3.93850   7
  -6  -2   3 8.07309 3.12365   2
  -6  -2   3 14.2709 4.68073   3
   5   2  -3 0.13313 1.50400   2
   5   2  -3 2.76177 2.05750   5
   5   2  -3 -0.1705 1.78823   1
   5   2  -3 0.60653 1.88967   4
   5   2  -3 1.81476 1.74145   6
  -5  -2   3 2.79680 2.01095   7
  -5  -2   3 1.32005 1.89330   6
  -5  -2   3 -0.0866 2.54801   3
  -5  -2   3 1.60313 1.45949   2
   4   2  -3 2.02357 1.75228   5
   4   2  -3 0.77209 1.51254   2
   4   2  -3 2.78324 1.97749   4
   4   2  -3 1.04713 2.09109   1
   4   2  -3 2.47018 1.71500   6
  -4  -2   3 0.29093 1.57289   7
  -4  -2   3 4.54715 2.34571   6
  -4  -2   3 2.11117 1.89675   3
  -4  -2   3 -0.7898 1.30434   2
   3   2  -3 6.30959 2.18683   6
   3   2  -3 4.32080 2.13531   1
   3   2  -3 5.01988 1.99927   2
   3   2  -3 3.88557 1.73268   7
   3   2  -3 1.18094 1.36407   5
   3   2  -3 3.43417 1.72707   4
  -3  -2   3 8.10095 2.31001   7
  -3  -2   3 4.45118 1.84926   2
  -3  -2   3 3.46810 2.01157   3
  -3  -2   3 2.77197 2.06065   6
   2   2  -3 53.2734 6.14720   3
   2   2  -3 42.5621 4.71298   2
   2   2  -3 53.1946 4.23167   4
   2   2  -3 47.9562 4.90519   7
   2   2  -3 47.1149 4.50136   1
   2   2  -3 52.0243 4.98052   6
   2   2  -3 59.9278 5.69177   5
  -2  -2   3 39.1702 5.50033   3
  -2  -2   3 46.8925 6.00478   6
  -2  -2   3 45.8283 4.95609   7
  -2  -2   3 50.1018 4.69632   1
   1   2  -3 1723.47 71.2151   6
   1   2  -3 1692.32 68.5690   5
   1   2  -3 1723.84 69.0780   7
   1   2  -3 1705.01 70.5346   3
   1   2  -3 1736.63 68.2690   4
   1   2  -3 1658.36 68.8404   2
  -1  -2   3 1701.70 71.4090   6
  -1  -2   3 1711.22 70.0362   1
  -1  -2   3 1688.95 70.6322   3
   0   2  -3 2868.46 114.269   5
   0   2  -3 2893.89 116.962   3
   0   2  -3 2802.37 115.190   2
   0   2  -3 2986.04 113.938   4
   0   2  -3 2911.93 115.500   7
   0  -2   3 2934.19 113.897   4
   0  -2   3 2937.95 117.236   3
   0  -2   3 2902.12 113.950   4
   0  -2   3 2944.51 118.364   6
   0  -2   3 2919.22 117.311   1
   0  -2   3 2827.63 114.331   5
  -1   2  -3 4.89328 1.29020   4
  -1   2  -3 5.87626 1.75360   2
  -1   2  -3 2.44815 1.18470   7
  -1   2  -3 9.05839 1.40113   5
  -1   2  -3 4.81812 1.76040   3
   1  -2   3 7.97309 1.63581   4
   1  -2   3 12.9507 4.25826   1
   1  -2   3 4.57918 1.00529   5
   1  -2   3 7.67468 3.17629   6
  -2   2  -3 2.81596 1.70922   3
  -2   2  -3 0.47018 1.28956   2
  -2   2  -3 2.76961 0.99955   5
  -2   2  -3 0.11484 0.96616   7
   2  -2   3 0.63477 4.07241   1
   2  -2   3 -0.2365 2.26587   6
   2  -2   3 -0.4987 1.15821   4
  -3   2  -3 228.054 11.2765   5
  -3   2  -3 233.184 12.0609   7
  -3   2  -3 240.235 12.3644   3
  -3   2  -3 237.626 12.3978   2
   3  -2   3 209.231 12.3798   4
   3  -2   3 240.635 17.3889   1
   3  -2   3 226.030 15.1875   6
  -4   2  -3 234.170 13.0450   7
  -4   2  -3 249.624 13.6784   2
  -4   2  -3 237.203 12.7593   3
  -4   2  -3 234.844 12.7603   5
   4  -2   3 268.155 17.2087   6
   4  -2   3 243.360 14.2392   4
   4  -2   3 267.706 19.9925   1
  -5   2  -3 17.6471 3.50834   5
  -5   2  -3 20.6654 4.24627   2
  -5   2  -3 19.0794 3.92555   7
  -5   2  -3 15.6778 3.10218   3
   5  -2   3 21.9415 5.05641   4
   5  -2   3 19.8656 7.09906   6
   5  -2   3 13.8969 3.24874   5
   5  -2   3 35.3159 10.0747   1
  -6   2  -3 206.131 12.9580   7
  -6   2  -3 240.860 13.8578   5
  -6   2  -3 224.361 14.0882   2
   6  -2   3 213.410 15.0949   4
   6  -2   3 209.613 13.2758   5
   6  -2   3 198.352 16.4879   6
   6  -2   3 198.126 20.5494   1
  -7   2  -3 258.398 16.5664   2
  -7   2  -3 246.681 15.9406   5
  -7   2  -3 284.929 16.0481   7
   7  -2   3 260.205 18.2385   4
   7  -2   3 252.081 15.8616   5
   7  -2   3 233.212 23.1899   1
  -8   2  -3 -2.8204 2.46679   2
  -8   2  -3 1.10760 2.70168   5
  -8   2  -3 -0.3786 2.47886   7
   8  -2   3 -3.2509 2.31910   5
   8  -2   3 4.10096 3.28457   4
   8  -2   3 10.7542 7.08657   1
  -9   2  -3 4.92812 3.36488   7
  -9   2  -3 0.97065 3.21940   5
  -9   2  -3 1.49785 3.64588   2
   9  -2   3 19.0707 6.75066   1
   9  -2   3 4.20109 4.29165   4
 -10   2  -3 0.17178 3.33970   2
 -10   2  -3 2.35199 4.46369   5
 -10   2  -3 7.84069 5.88313   7
  10  -2   3 0.05102 4.38803   4
  10  -2   3 25.9584 8.29416   1
  10   1  -3 4.50577 4.26077   4
  10   1  -3 -0.4803 4.04697   5
 -10  -1   3 0.77655 4.26367   5
 -10  -1   3 1.21285 4.04828   7
 -10  -1   3 1.37034 2.96299   2
   9   1  -3 1.96617 3.57013   5
   9   1  -3 -0.4212 1.87852   4
  -9  -1   3 5.33654 3.52726   2
  -9  -1   3 4.96108 3.82976   5
  -9  -1   3 -1.6500 3.73109   7
   8   1  -3 0.25682 2.60579   4
   8   1  -3 2.41903 3.46394   5
   8   1  -3 5.90652 3.53066   1
  -8  -1   3 -1.8228 2.43927   5
  -8  -1   3 0.37526 2.20973   2
  -8  -1   3 5.68377 3.65931   7
   7   1  -3 3.42013 3.19798   1
   7   1  -3 0.07168 2.04347   5
   7   1  -3 0.00028 2.55746   4
  -7  -1   3 -0.3870 2.49347   7
  -7  -1   3 -0.0396 1.42850   2
   6   1  -3 37.0348 6.78697   5
   6   1  -3 40.5779 7.23880   4
   6   1  -3 54.4719 7.82913   2
   6   1  -3 37.4309 7.33724   1
  -6  -1   3 51.1942 7.32216   3
  -6  -1   3 34.8713 5.90317   7
  -6  -1   3 51.9185 7.66826   2
   5   1  -3 210.726 13.2695   2
   5   1  -3 201.871 13.7926   4
   5   1  -3 197.108 13.7633   1
   5   1  -3 210.051 13.6846   5
  -5  -1   3 204.866 10.5179   6
  -5  -1   3 233.982 13.3956   3
  -5  -1   3 209.400 10.6128   6
  -5  -1   3 207.621 12.6672   7
  -5  -1   3 223.756 13.5952   2
   4   1  -3 70.9646 6.38692   1
   4   1  -3 86.9050 8.22431   2
   4   1  -3 77.2918 8.06940   4
   4   1  -3 62.1512 7.28201   5
  -4  -1   3 67.1197 7.12825   7
  -4  -1   3 67.5599 7.58607   3
  -4  -1   3 61.9698 5.00849   6
  -4  -1   3 75.1296 7.76518   2
   3   1  -3 2.32030 1.54181   4
   3   1  -3 0.17765 1.29294   7
   3   1  -3 1.41079 1.30674   1
   3   1  -3 1.91557 1.56079   5
   3   1  -3 3.28937 1.60345   2
  -3  -1   3 5.15670 2.43068   3
  -3  -1   3 1.26764 1.50300   6
  -3  -1   3 3.89795 1.65728   7
   2   1  -3 277.029 12.9071   4
   2   1  -3 259.646 12.2421   1
   2   1  -3 261.857 13.0263   5
   2   1  -3 259.331 13.0086   2
   2   1  -3 268.025 13.0645   7
  -2  -1   3 250.789 13.8334   3
  -2  -1   3 277.901 13.8312   6
  -2  -1   3 253.624 12.9416   7
   1   1  -3 17.6694 3.14907   3
   1   1  -3 11.6176 2.06351   7
   1   1  -3 9.75156 1.50372   4
   1   1  -3 12.2569 2.07610   2
   1   1  -3 10.0056 1.89952   5
   1   1  -3 10.8499 1.91045   1
  -1  -1   3 9.85324 2.95350   6
  -1  -1   3 10.6712 2.08840   1
  -1  -1   3 11.3695 1.88890   1
  -1  -1   3 13.3025 1.78794   4
  -1  -1   3 15.6061 3.10861   3
   0   1  -3 42.9698 3.90758   7
   0   1  -3 39.0862 4.59610   3
   0   1  -3 45.2968 3.40949   5
   0   1  -3 43.6457 4.11848   2
   0  -1   3 59.1792 5.77542   1
   0  -1   3 40.0548 4.84616   3
   0  -1   3 46.9360 6.43089   6
  -1   1  -3 75.9398 4.80271   7
  -1   1  -3 85.9056 5.41728   2
  -1   1  -3 85.1347 5.58038   3
  -1   1  -3 70.3599 4.38687   4
  -1   1  -3 84.4079 4.89391   5
   1  -1   3 75.4404 5.49092   3
   1  -1   3 81.5844 4.45141   4
   1  -1   3 87.9175 8.18403   6
   1  -1   3 81.8310 7.96243   1
  -2   1  -3 84.2444 5.29951   7
  -2   1  -3 87.0905 5.59143   3
  -2   1  -3 84.2986 5.28568   5
  -2   1  -3 87.6344 5.98422   2
   2  -1   3 84.1402 8.56887   6
   2  -1   3 87.3554 5.68944   4
   2  -1   3 91.5268 9.54401   1
   2  -1   3 79.9020 5.52432   3
  -3   1  -3 264.832 13.0246   7
  -3   1  -3 251.316 13.6451   2
  -3   1  -3 276.842 12.7097   3
  -3   1  -3 263.709 13.2516   5
   3  -1   3 244.541 16.6972   6
   3  -1   3 279.773 12.8175   3
   3  -1   3 258.864 18.3508   1
   3  -1   3 257.588 14.1022   4
  -4   1  -3 72.4730 7.20935   5
  -4   1  -3 78.5190 7.80415   2
  -4   1  -3 77.6800 7.02944   7
  -4   1  -3 67.0503 4.68678   3
   4  -1   3 80.0041 4.91312   3
   4  -1   3 111.459 12.3514   6
   4  -1   3 69.6628 12.3958   1
   4  -1   3 101.077 9.67954   4
  -5   1  -3 -1.1657 1.66313   2
  -5   1  -3 1.34369 1.17982   3
  -5   1  -3 0.58568 1.57342   5
  -5   1  -3 -1.4715 1.54600   7
   5  -1   3 0.14728 5.97743   1
   5  -1   3 0.72141 4.34565   6
   5  -1   3 0.29174 0.93418   3
   5  -1   3 0.16569 1.68829   4
  -6   1  -3 32.8067 5.32336   7
  -6   1  -3 36.5325 6.29513   5
  -6   1  -3 25.0883 5.25182   2
   6  -1   3 26.6678 9.83267   1
   6  -1   3 28.0197 7.18489   6
   6  -1   3 26.3467 6.12296   4
  -7   1  -3 1.33349 2.55670   5
  -7   1  -3 3.40726 2.64074   7
  -7   1  -3 1.26693 2.23267   2
   7  -1   3 3.47757 5.47136   1
   7  -1   3 3.74721 3.23801   4
  -8   1  -3 -0.6663 2.44367   5
  -8   1  -3 -3.1612 2.14833   2
  -8   1  -3 0.68951 2.64802   7
   8  -1   3 -1.6377 3.17052   4
   8  -1   3 10.0161 6.64716   1
  -9   1  -3 3.87975 4.02363   5
  -9   1  -3 4.56992 4.01219   2
  -9   1  -3 8.64087 4.71186   7
   9  -1   3 2.15882 4.32292   4
   9  -1   3 18.8302 6.42646   1
 -10   1  -3 0.13789 5.23229   2
 -10   1  -3 7.79815 5.31230   5
  10  -1   3 26.3182 8.67884   1
  10  -1   3 4.42208 4.65826   4
  10   0  -3 -3.2168 3.25021   5
  10   0  -3 5.75679 3.71925   4
 -10   0   3 -5.2112 3.42235   7
 -10   0   3 1.39241 3.51403   5
 -10   0   3 1.37606 3.83449   2
   9   0  -3 1.72550 3.57225   5
   9   0  -3 0.22267 2.82058   4
  -9   0   3 3.33248 3.39595   2
  -9   0   3 4.39513 4.01063   7
  -9   0   3 2.36063 3.32600   5
   8   0  -3 -3.3104 2.38539   4
   8   0  -3 2.13977 3.18905   1
   8   0  -3 1.52176 2.53831   5
  -8   0   3 1.40472 2.94561   7
  -8   0   3 -0.4469 2.56479   2
   7   0  -3 12.5456 4.51356   4
   7   0  -3 7.60326 3.69726   5
   7   0  -3 9.19356 4.62629   1
  -7   0   3 9.47132 3.97118   2
  -7   0   3 6.01128 3.65010   7
  -7   0   3 2.63529 4.07818   3
   6   0  -3 2.34306 2.62121   4
   6   0  -3 1.34455 2.59413   1
   6   0  -3 2.57487 2.00661   5
   6   0  -3 -0.7023 1.70310   2
  -6   0   3 -0.4600 1.91519   2
  -6   0   3 2.36812 2.25715   7
  -6   0   3 1.44783 3.84340   3
   5   0  -3 1.82343 1.65958   2
   5   0  -3 0.89812 2.27996   1
   5   0  -3 -0.3203 1.70086   4
   5   0  -3 2.52194 1.82600   5
  -5   0   3 1.71168 1.84227   7
  -5   0   3 -0.6388 1.25960   2
  -5   0   3 3.54507 3.19998   3
   4   0  -3 33.4860 4.91208   5
   4   0  -3 32.1477 5.17797   4
   4   0  -3 25.3721 4.28727   2
   4   0  -3 38.0861 5.37677   1
  -4   0   3 17.9670 3.70529   2
  -4   0   3 35.1716 5.63857   3
  -4   0   3 24.6587 2.10543   6
  -4   0   3 28.9200 3.11374   6
  -4   0   3 19.5207 3.85556   7
   3   0  -3 23.2382 3.05929   6
   3   0  -3 26.7839 4.09477   4
   3   0  -3 17.7165 3.30896   5
   3   0  -3 27.3049 2.77918   1
   3   0  -3 15.6998 2.98684   2
  -3   0   3 22.4364 3.67628   6
  -3   0   3 28.7417 4.02180   7
  -3   0   3 33.1005 4.99241   3
  -3   0   3 23.8767 3.61707   1
   2   0  -3 16.9178 2.81076   4
   2   0  -3 22.1709 2.98992   7
   2   0  -3 15.5874 2.79902   5
   2   0  -3 18.5558 2.67995   2
  -2   0   3 31.7094 4.87665   6
  -2   0   3 16.8110 2.72401   7
  -2   0   3 24.4897 4.17835   3
   1   0  -3 258.209 11.4546   1
   1   0  -3 270.462 12.4952   5
   1   0  -3 254.472 12.0684   2
   1   0  -3 265.770 11.7353   4
   1   0  -3 258.876 12.0150   7
  -1   0   3 250.943 11.3205   1
  -1   0   3 264.002 13.6761   3
  -1   0   3 261.050 11.6271   4
  -1   0   3 257.964 12.1604   7
  -1   0   3 259.840 14.5526   6
   0   0  -3 446.287 18.4076   4
   0   0  -3 424.812 18.7993   7
   0   0  -3 428.443 19.5172   5
   0   0  -3 434.456 19.4355   2
   0   0  -3 442.866 18.4463   4
   0   0   3 446.668 22.5387   6
   0   0   3 443.271 20.6740   1
   0   0   3 466.008 18.4929   4
   0   0   3 439.908 20.3202   3
  -1   0  -3 37.7298 2.81056   7
  -1   0  -3 50.1419 4.68815   5
  -1   0  -3 49.6112 4.65934   2
   1   0   3 39.4640 4.21897   3
   1   0   3 49.0651 6.88640   1
   1   0   3 39.0772 3.21016   4
   1   0   3 41.0832 6.89859   6
  -2   0  -3 207.182 10.7403   5
  -2   0  -3 191.611 9.62407   7
  -2   0  -3 204.037 10.9138   2
   2   0   3 223.608 14.6948   1
   2   0   3 193.590 10.8493   4
   2   0   3 192.899 13.5991   6
   2   0   3 209.653 10.0520   3
  -3   0  -3 80.0847 6.43748   2
  -3   0  -3 92.7428 6.64145   5
  -3   0  -3 101.219 5.88126   7
   3   0   3 87.4861 4.84219   3
   3   0   3 94.0628 7.15797   4
   3   0   3 93.5236 10.9851   6
   3   0   3 95.4223 5.10252   3
   3   0   3 85.9754 12.1256   1
  -4   0  -3 6.15052 2.07843   7
  -4   0  -3 10.0647 2.86537   2
  -4   0  -3 7.96172 2.65348   5
   4   0   3 13.1937 6.07287   1
   4   0   3 12.1780 5.06710   6
   4   0   3 13.0973 3.67921   4
  -5   0  -3 50.4788 6.90893   5
  -5   0  -3 53.2915 5.74206   7
  -5   0  -3 39.7463 6.02677   2
   5   0   3 47.4915 8.35203   6
   5   0   3 59.3003 11.9173   1
   5   0   3 41.4720 6.89949   4
  -6   0  -3 49.3834 7.37187   5
  -6   0  -3 42.6415 6.74151   2
  -6   0  -3 47.7010 6.13650   7
   6   0   3 55.8795 13.1475   1
   6   0   3 43.5143 7.80077   4
   6   0   3 46.4906 8.34778   6
  -7   0  -3 37.8844 6.07338   7
  -7   0  -3 38.8733 7.19929   5
  -7   0  -3 59.5942 8.88781   2
   7   0   3 47.4695 8.92268   4
   7   0   3 54.9051 12.9335   1
  -8   0  -3 -3.0738 2.14303   2
  -8   0  -3 1.26461 3.31305   5
  -8   0  -3 -0.8729 3.35983   7
   8   0   3 -0.7700 3.05628   4
   8   0   3 8.90922 5.74464   1
  -9   0  -3 -2.0736 3.49615   2
  -9   0  -3 4.41581 4.65348   5
   9   0   3 11.1407 5.01445   1
   9   0   3 3.71500 4.99069   4
  11  -1  -3 -0.4241 4.63808   5
 -11   1   3 -0.7313 6.82014   7
 -11   1   3 1.97818 4.53970   5
  10  -1  -3 5.24889 4.56718   4
  10  -1  -3 -1.9395 3.74093   5
 -10   1   3 0.69269 3.95543   2
 -10   1   3 1.44999 4.14062   5
 -10   1   3 1.48660 4.08968   7
   9  -1  -3 -0.3433 3.01756   5
   9  -1  -3 2.95652 3.30595   4
  -9   1   3 1.27964 3.46095   7
  -9   1   3 3.54887 3.05912   2
   8  -1  -3 -0.4819 2.60570   4
   8  -1  -3 1.27506 2.74977   5
   8  -1  -3 3.30436 3.17879   1
  -8   1   3 2.34012 2.55960   2
  -8   1   3 4.93435 3.28245   7
   7  -1  -3 11.2439 5.33938   1
   7  -1  -3 10.5757 4.29098   4
   7  -1  -3 -0.0320 1.78095   5
  -7   1   3 7.00763 3.48326   7
  -7   1   3 12.2583 3.97141   2
  -7   1   3 4.78063 3.96760   3
   6  -1  -3 11.7092 4.64168   1
   6  -1  -3 12.8556 3.76236   2
   6  -1  -3 16.8572 4.33759   5
   6  -1  -3 6.31275 3.16823   4
  -6   1   3 12.5465 3.66354   2
  -6   1   3 10.9306 3.65877   7
  -6   1   3 13.8013 4.82597   3
   5  -1  -3 36.4230 5.71547   5
   5  -1  -3 38.6823 5.65654   2
   5  -1  -3 38.3509 6.33497   4
   5  -1  -3 38.6229 6.86052   1
  -5   1   3 39.3096 6.39342   3
  -5   1   3 43.1855 5.91312   7
  -5   1   3 45.3142 6.25993   2
   4  -1  -3 0.67472 1.13287   6
   4  -1  -3 1.91277 1.41325   2
   4  -1  -3 1.52242 2.20285   4
   4  -1  -3 3.50388 1.82321   5
   4  -1  -3 -2.2820 2.13488   1
  -4   1   3 1.75242 0.94626   6
  -4   1   3 1.12587 1.69594   7
  -4   1   3 0.68299 1.14486   2
  -4   1   3 0.40915 2.53733   3
   3  -1  -3 47.5998 5.09561   2
   3  -1  -3 56.0675 5.58763   5
   3  -1  -3 50.3822 4.67187   1
   3  -1  -3 36.8842 5.17462   4
  -3   1   3 53.1192 3.99218   1
  -3   1   3 47.7816 6.34530   3
  -3   1   3 54.7552 5.53161   7
  -3   1   3 58.6718 4.55001   6
   2  -1  -3 1591.72 67.4859   5
   2  -1  -3 1647.05 66.1233   1
   2  -1  -3 1657.39 66.2680   1
   2  -1  -3 1698.69 67.9302   4
   2  -1  -3 1705.21 67.2014   2
  -2   1   3 1680.47 68.5736   6
  -2   1   3 1644.59 67.3226   7
  -2   1   3 1659.38 69.1216   3
   1  -1  -3 236.811 11.2694   2
   1  -1  -3 235.323 11.7378   1
   1  -1  -3 236.865 11.2075   7
   1  -1  -3 244.158 11.8205   4
   1  -1  -3 251.094 12.3055   5
  -1   1   3 236.518 13.0935   3
  -1   1   3 253.130 11.7454   1
  -1   1   3 225.785 13.8185   6
  -1   1   3 250.554 11.2609   7
   0  -1  -3 650.491 27.3118   2
   0  -1  -3 662.273 27.4911   4
   0  -1  -3 633.928 26.3043   7
   0  -1  -3 672.018 28.1535   5
   0   1   3 651.164 26.6905   7
   0   1   3 617.922 30.4974   6
   0   1   3 631.269 29.0171   1
   0   1   3 633.130 28.3768   3
  -1  -1  -3 25.3697 3.48032   4
  -1  -1  -3 35.6964 4.39554   5
  -1  -1  -3 32.4189 3.77236   2
  -1  -1  -3 30.1840 2.08395   7
   1   1   3 33.3177 6.09412   6
   1   1   3 36.0101 4.19451   3
   1   1   3 31.2635 3.73971   4
   1   1   3 35.5574 6.06589   1
   1   1   3 26.0772 1.96763   7
  -2  -1  -3 513.256 23.8219   2
  -2  -1  -3 529.089 22.0921   7
  -2  -1  -3 549.236 24.5585   5
   2   1   3 513.724 22.6956   3
   2   1   3 556.982 27.4580   6
   2   1   3 522.805 24.6917   4
   2   1   3 534.105 28.1638   1
  -3  -1  -3 433.901 20.7827   2
  -3  -1  -3 447.262 18.7945   7
  -3  -1  -3 431.872 17.9528   3
  -3  -1  -3 405.252 20.9348   5
   3   1   3 430.280 21.8309   4
   3   1   3 424.471 17.9084   3
   3   1   3 417.280 17.7899   3
   3   1   3 430.956 25.7191   1
   3   1   3 444.122 23.8509   6
  -4  -1  -3 -1.4189 1.13340   2
  -4  -1  -3 1.81025 1.47414   7
  -4  -1  -3 5.12775 2.33753   5
   4   1   3 -0.3287 1.43878   4
   4   1   3 0.95558 3.62403   1
   4   1   3 5.14808 3.25174   6
  -5  -1  -3 24.7144 5.16276   5
  -5  -1  -3 25.1377 3.98126   7
  -5  -1  -3 23.3227 4.54675   2
   5   1   3 25.7023 6.13667   6
   5   1   3 19.5958 4.73794   4
   5   1   3 21.3932 7.89795   1
  -6  -1  -3 15.4858 4.54491   2
  -6  -1  -3 21.7717 4.03844   7
  -6  -1  -3 29.7321 6.12507   5
   6   1   3 29.4559 9.44429   1
   6   1   3 33.6222 6.94224   4
   6   1   3 20.7655 5.79513   6
  -7  -1  -3 4.99692 3.54322   5
  -7  -1  -3 2.51688 2.83263   2
   7   1   3 9.81299 5.99829   1
   7   1   3 5.09078 3.63440   4
  -8  -1  -3 0.60546 3.49003   5
  -8  -1  -3 0.46391 2.70036   2
   8   1   3 4.93053 5.54181   1
   8   1   3 -0.0723 4.02637   4
  -9  -1  -3 0.66500 3.11399   2
  -9  -1  -3 0.14672 3.84585   5
   9   1   3 6.18618 4.92876   4
   9   1   3 14.7218 6.25816   1
  11  -2  -3 -1.8269 6.32107   5
  11  -2  -3 9.58462 6.12834   4
 -11   2   3 -2.3474 3.62308   5
 -11   2   3 -3.4684 4.45235   7
 -11   2   3 2.72338 4.70133   2
  10  -2  -3 -0.7154 4.00283   5
  10  -2  -3 4.86728 3.92732   4
 -10   2   3 -3.5083 2.74245   7
 -10   2   3 -1.8861 3.56062   2
   9  -2  -3 9.90496 4.46408   5
   9  -2  -3 19.9320 6.24389   4
  -9   2   3 11.7515 4.58135   7
  -9   2   3 9.66514 4.05912   2
   8  -2  -3 9.24747 3.87205   5
   8  -2  -3 18.0500 5.33160   4
   8  -2  -3 20.0867 6.59003   1
  -8   2   3 12.5882 4.81008   3
  -8   2   3 2.30994 2.53170   2
  -8   2   3 8.16031 4.07837   7
   7  -2  -3 -2.2483 2.69572   4
   7  -2  -3 11.2034 6.19586   1
   7  -2  -3 7.98102 3.52617   5
  -7   2   3 8.70690 4.02268   3
  -7   2   3 6.92569 3.37047   2
  -7   2   3 11.7602 3.76445   7
   6  -2  -3 33.3298 6.67047   4
   6  -2  -3 47.1635 6.99408   5
   6  -2  -3 44.2037 8.86110   1
   6  -2  -3 36.4293 5.84416   2
  -6   2   3 46.2651 7.47012   3
  -6   2   3 35.0509 5.89993   7
  -6   2   3 43.2470 6.52512   2
   5  -2  -3 0.86620 2.08201   4
   5  -2  -3 -2.0018 1.77066   6
   5  -2  -3 0.91627 1.60009   2
   5  -2  -3 -0.7673 4.15942   1
   5  -2  -3 1.75995 1.90027   5
  -5   2   3 0.66043 1.55324   2
  -5   2   3 1.35881 2.12995   7
  -5   2   3 0.80998 0.85899   6
  -5   2   3 -4.3720 1.96740   3
   4  -2  -3 598.840 28.7736   4
   4  -2  -3 577.547 27.2950   5
   4  -2  -3 605.188 28.3963   1
   4  -2  -3 598.248 27.0098   2
  -4   2   3 590.521 26.0708   6
  -4   2   3 581.134 26.9574   2
  -4   2   3 610.130 29.1376   3
  -4   2   3 576.039 27.1352   7
   3  -2  -3 373.114 17.6572   2
   3  -2  -3 375.603 19.2877   4
   3  -2  -3 395.733 18.3693   5
   3  -2  -3 385.725 18.4838   1
  -3   2   3 353.022 19.6666   3
  -3   2   3 384.372 18.5886   6
  -3   2   3 377.020 18.0284   7
   2  -2  -3 402.572 19.2281   1
   2  -2  -3 418.542 20.0742   4
   2  -2  -3 419.011 19.4025   5
   2  -2  -3 411.410 18.2242   2
  -2   2   3 426.297 20.6772   6
  -2   2   3 425.334 20.9463   3
  -2   2   3 393.097 18.9563   1
  -2   2   3 405.198 18.5246   7
   1  -2  -3 1126.55 46.6617   4
   1  -2  -3 1111.04 44.8357   2
   1  -2  -3 1102.65 46.4440   5
  -1   2   3 1113.44 44.7752   7
  -1   2   3 1107.30 47.4916   3
  -1   2   3 1096.84 47.0160   1
  -1   2   3 1064.20 48.3557   6
   0  -2  -3 73.3955 4.67028   2
   0  -2  -3 67.9556 5.24215   4
   0  -2  -3 65.9808 5.44661   5
   0   2   3 70.1590 3.57626   7
   0   2   3 69.7941 6.95621   3
   0   2   3 69.1005 3.62572   7
   0   2   3 70.3596 8.81578   6
   0   2   3 62.2896 6.17212   1
  -1  -2  -3 7.66325 2.24820   4
  -1  -2  -3 9.88162 2.24829   2
  -1  -2  -3 12.1316 2.86933   5
  -1  -2  -3 10.1163 0.87241   7
   1   2   3 8.84930 0.83003   7
   1   2   3 6.26212 1.94012   4
   1   2   3 11.8936 2.61828   3
   1   2   3 1.06595 2.63638   6
   1   2   3 6.57874 3.27463   1
   1   2   3 8.54069 0.82679   7
  -2  -2  -3 84.4909 6.12814   2
  -2  -2  -3 83.4071 6.90986   4
  -2  -2  -3 83.8795 4.17852   7
  -2  -2  -3 84.0123 6.72925   5
   2   2   3 92.3753 11.3125   6
   2   2   3 94.6223 7.22524   4
   2   2   3 92.6358 5.68331   3
   2   2   3 85.1702 4.27351   7
   2   2   3 81.1867 11.0940   1
  -3  -2  -3 1.90276 1.64935   2
  -3  -2  -3 1.84299 1.00288   7
  -3  -2  -3 3.10964 2.13801   5
  -3  -2  -3 1.20467 2.23177   3
   3   2   3 1.75806 1.03043   3
   3   2   3 -0.1481 2.22065   6
   3   2   3 0.50118 2.77917   1
   3   2   3 -1.1481 1.55059   4
  -4  -2  -3 84.2304 9.28862   5
  -4  -2  -3 71.5741 4.88177   7
  -4  -2  -3 85.1929 8.65981   2
   4   2   3 68.0871 8.82262   4
   4   2   3 62.6966 11.9441   1
   4   2   3 86.0833 11.6121   6
  -5  -2  -3 4.42746 2.36115   2
  -5  -2  -3 3.09679 2.06145   7
  -5  -2  -3 9.83930 3.43698   5
   5   2   3 4.15168 2.86966   4
   5   2   3 0.09910 3.61312   1
   5   2   3 1.99511 2.58595   6
  -6  -2  -3 0.20104 2.30581   5
  -6  -2  -3 4.42683 2.90271   2
   6   2   3 3.78345 2.87261   6
   6   2   3 2.35244 4.51928   1
   6   2   3 0.96892 2.45277   4
  -7  -2  -3 4.21382 3.70455   5
  -7  -2  -3 5.29600 3.51862   2
   7   2   3 7.69491 5.44788   1
   7   2   3 2.88251 3.03712   4
  -8  -2  -3 5.35910 3.47201   2
  -8  -2  -3 0.73565 3.55043   5
   8   2   3 12.7748 7.05541   1
   8   2   3 9.15244 5.17370   4
  -9  -2  -3 8.15128 5.01774   5
  -9  -2  -3 6.95964 4.97028   2
   9   2   3 15.7000 7.76288   1
   9   2   3 6.19915 5.28257   4
  11  -3  -3 -0.2347 3.84906   4
  11  -3  -3 -1.2779 5.09383   5
 -11   3   3 3.41170 4.54551   2
 -11   3   3 -2.3380 4.04048   7
  10  -3  -3 -0.9442 3.66533   5
  10  -3  -3 12.8150 4.94367   4
 -10   3   3 2.39583 3.80093   7
 -10   3   3 -2.2681 2.68881   2
   9  -3  -3 2.60395 3.90422   5
   9  -3  -3 4.68901 3.97236   4
  -9   3   3 0.64230 2.67327   2
  -9   3   3 -3.3064 2.61611   7
   8  -3  -3 34.3346 6.91187   5
   8  -3  -3 46.1654 10.6919   1
   8  -3  -3 37.7795 8.12251   4
  -8   3   3 27.2478 5.98983   2
  -8   3   3 62.1052 9.09290   3
  -8   3   3 33.4339 6.49764   7
   7  -3  -3 9.68577 7.14725   1
   7  -3  -3 11.5298 4.00628   5
   7  -3  -3 2.01592 4.13811   4
  -7   3   3 13.6786 4.10041   2
  -7   3   3 13.9884 4.54889   7
  -7   3   3 19.1903 5.75158   3
   6  -3  -3 13.4759 7.02064   1
   6  -3  -3 5.91643 4.52658   4
   6  -3  -3 4.68235 2.71321   5
  -6   3   3 10.1907 3.15563   2
  -6   3   3 3.85119 2.89175   7
  -6   3   3 14.6736 4.91490   3
   5  -3  -3 5.70441 3.52602   4
   5  -3  -3 6.74841 5.29073   1
   5  -3  -3 8.80213 2.85473   5
   5  -3  -3 5.79494 2.32253   2
  -5   3   3 7.44627 2.28638   6
  -5   3   3 2.90571 2.94099   3
  -5   3   3 5.93683 2.84788   7
  -5   3   3 5.23918 2.32038   2
   4  -3  -3 47.2468 7.42323   1
   4  -3  -3 36.7770 5.11975   5
   4  -3  -3 44.8091 6.73140   4
   4  -3  -3 41.0798 5.01780   2
  -4   3   3 40.3552 4.96072   2
  -4   3   3 30.2204 4.59635   7
  -4   3   3 39.1026 6.57051   3
  -4   3   3 39.9071 5.71891   6
   3  -3  -3 0.04148 2.27781   4
   3  -3  -3 2.15575 2.13176   1
   3  -3  -3 -1.0979 1.07383   5
   3  -3  -3 0.65974 1.03729   2
  -3   3   3 1.85586 2.46565   3
  -3   3   3 8.19719 2.98208   6
  -3   3   3 6.94306 2.17770   7
   2  -3  -3 168.680 10.6717   1
   2  -3  -3 151.203 10.2314   4
   2  -3  -3 157.838 8.12039   2
   2  -3  -3 169.182 9.89995   5
  -2   3   3 166.040 10.4643   1
  -2   3   3 163.816 11.4362   6
  -2   3   3 142.267 10.5551   3
  -2   3   3 159.977 8.58098   7
   1  -3  -3 103.895 7.39431   5
   1  -3  -3 99.8102 5.56617   2
   1  -3  -3 103.288 7.63337   4
  -1   3   3 103.827 5.57641   7
  -1   3   3 106.151 8.23175   1
  -1   3   3 98.4437 7.84274   3
  -1   3   3 109.094 9.19698   6
   0  -3  -3 5.16107 2.27515   5
   0  -3  -3 2.37359 1.61252   4
   0  -3  -3 3.36728 1.37258   2
   0   3   3 1.49927 2.52828   6
   0   3   3 3.27649 2.41114   1
   0   3   3 2.71865 2.23153   3
   0   3   3 3.81435 0.76018   7
   0   3   3 6.39719 0.88611   7
  -1  -3  -3 50.6738 6.35336   4
  -1  -3  -3 48.4741 4.97730   2
  -1  -3  -3 50.1975 6.31190   5
   1   3   3 47.5701 5.59724   3
   1   3   3 50.5946 6.29069   4
   1   3   3 58.7444 9.18553   1
   1   3   3 59.5946 9.25985   6
  -2  -3  -3 38.2280 4.76654   2
  -2  -3  -3 28.9490 4.84189   5
  -2  -3  -3 32.2089 5.22591   4
   2   3   3 24.3775 4.61793   4
   2   3   3 41.4244 8.07081   6
   2   3   3 42.8993 4.88748   3
   2   3   3 26.0772 6.69621   1
  -3  -3  -3 1.31761 0.77920   7
  -3  -3  -3 0.17446 1.49542   2
  -3  -3  -3 0.40266 1.57875   4
  -3  -3  -3 0.65359 1.57768   5
   3   3   3 -0.1569 0.99384   3
   3   3   3 0.47607 2.56933   1
   3   3   3 -1.6103 2.38111   6
   3   3   3 -0.8496 1.34001   4
  -4  -3  -3 -3.3101 1.21800   2
  -4  -3  -3 0.04289 1.45683   5
  -4  -3  -3 0.54022 2.30740   4
   4   3   3 -0.1200 2.09948   4
   4   3   3 0.26695 2.84172   6
   4   3   3 -3.8094 2.20974   1
  -5  -3  -3 0.02048 2.31304   5
  -5  -3  -3 4.97844 2.58016   2
   5   3   3 0.48445 3.44286   6
   5   3   3 -0.9006 2.05265   4
   5   3   3 2.12988 4.31506   1
  -6  -3  -3 0.32593 2.48924   5
  -6  -3  -3 0.41385 2.67544   2
   6   3   3 -2.4450 2.15335   4
   6   3   3 7.93272 4.32944   6
   6   3   3 -0.4053 3.39371   1
  -7  -3  -3 -2.1085 2.09439   5
  -7  -3  -3 2.71413 3.17453   2
   7   3   3 3.23755 4.25334   4
   7   3   3 7.98384 5.03068   1
  -8  -3  -3 6.60669 4.12497   5
  -8  -3  -3 4.50610 4.40850   2
   8   3   3 0.97998 4.88173   4
   8   3   3 8.36708 5.70578   1
  11  -4  -3 -1.1392 6.43820   5
 -11   4   3 4.10572 4.43873   2
  10  -4  -3 -2.2398 3.59057   5
  10  -4  -3 5.70175 4.82177   4
 -10   4   3 -5.0564 3.24099   2
 -10   4   3 -2.8921 3.49913   7
   9  -4  -3 -1.0344 3.55114   4
   9  -4  -3 1.43515 3.82024   5
  -9   4   3 4.80356 3.74151   7
  -9   4   3 7.29564 4.08695   2
   8  -4  -3 0.59578 6.75305   1
   8  -4  -3 -2.7308 2.83396   4
   8  -4  -3 0.17267 3.05937   5
  -8   4   3 3.65340 3.36020   3
  -8   4   3 2.53142 3.13493   2
  -8   4   3 -2.3924 2.50773   7
   7  -4  -3 -1.9351 2.23740   5
   7  -4  -3 -2.6764 3.34603   4
   7  -4  -3 -5.5872 6.57347   1
  -7   4   3 -0.7919 2.19971   2
  -7   4   3 -2.2034 2.88475   3
  -7   4   3 -0.5329 2.56594   7
   6  -4  -3 -3.4206 5.96779   1
   6  -4  -3 -2.1021 1.73036   5
   6  -4  -3 -5.8639 2.36238   4
  -6   4   3 0.74532 1.75484   2
  -6   4   3 4.79079 2.93767   7
  -6   4   3 0.03269 3.08544   3
   5  -4  -3 3.43910 2.10609   2
   5  -4  -3 5.81871 4.33568   4
   5  -4  -3 2.65014 2.12869   5
   5  -4  -3 1.10538 4.80756   1
  -5   4   3 5.89349 3.47405   3
  -5   4   3 1.56435 1.86260   2
  -5   4   3 2.87987 2.53519   7
  -5   4   3 0.77275 1.94801   6
   4  -4  -3 8.89772 4.05166   1
   4  -4  -3 5.28077 2.21809   5
   4  -4  -3 7.68623 2.19635   2
   4  -4  -3 3.53341 3.34283   4
  -4   4   3 6.27335 2.46316   7
  -4   4   3 5.55465 3.12277   3
  -4   4   3 3.45611 2.53343   6
  -4   4   3 3.51133 1.53493   2
   3  -4  -3 3.62953 2.07730   5
   3  -4  -3 1.09803 1.91691   4
   3  -4  -3 0.15228 1.71903   1
   3  -4  -3 0.51255 0.96382   2
  -3   4   3 -2.2894 1.87914   3
  -3   4   3 2.50185 1.85308   7
  -3   4   3 -0.3889 1.72513   6
  -3   4   3 0.20631 0.83871   2
   2  -4  -3 17.2786 3.97164   5
   2  -4  -3 18.4097 2.35111   2
   2  -4  -3 23.8938 4.98174   4
   2  -4  -3 22.8625 5.32361   1
  -2   4   3 31.1129 6.30767   6
  -2   4   3 18.9830 4.62369   3
  -2   4   3 24.5021 5.38591   1
  -2   4   3 25.8825 3.31778   7
   1  -4  -3 399.456 20.7806   4
   1  -4  -3 397.947 16.8993   2
   1  -4  -3 412.421 22.6596   1
   1  -4  -3 375.205 19.6656   5
  -1   4   3 369.322 22.7836   6
  -1   4   3 391.869 22.0198   1
  -1   4   3 391.303 16.9826   7
  -1   4   3 394.139 20.6664   3
   0  -4  -3 100.944 4.71320   7
   0  -4  -3 99.4019 7.84312   5
   0  -4  -3 96.1217 5.92635   2
   0  -4  -3 110.989 8.55488   4
   0   4   3 104.924 12.9185   6
   0   4   3 96.5827 9.60817   1
   0   4   3 104.852 4.70536   7
   0   4   3 99.6946 4.61335   7
   0   4   3 102.724 8.11801   3
  -1  -4  -3 19.9178 3.18468   2
  -1  -4  -3 14.0852 3.85113   4
  -1  -4  -3 15.6158 3.80831   5
   1   4   3 18.8731 4.11252   3
   1   4   3 15.5494 3.73856   4
   1   4   3 19.2147 5.79640   1
   1   4   3 22.6776 6.35662   6
  -2  -4  -3 63.3327 6.43660   2
  -2  -4  -3 49.0174 7.02494   4
  -2  -4  -3 49.2616 6.93006   5
   2   4   3 41.3693 6.38907   4
   2   4   3 71.6944 11.5683   1
   2   4   3 51.8952 9.64229   6
   2   4   3 53.2412 6.28746   3
  -3  -4  -3 36.3569 6.73433   4
  -3  -4  -3 27.8901 4.67828   2
  -3  -4  -3 34.3675 6.01606   5
   3   4   3 22.8294 6.96602   6
   3   4   3 27.4735 4.36349   3
   3   4   3 40.8030 9.37819   1
   3   4   3 43.4892 7.18228   4
  -4  -4  -3 -0.1723 1.64466   5
  -4  -4  -3 3.57539 3.00960   4
  -4  -4  -3 1.34482 2.23272   2
   4   4   3 1.43099 3.89234   1
   4   4   3 2.17853 2.45146   4
   4   4   3 1.69524 3.00654   6
  -5  -4  -3 63.3445 8.37272   2
  -5  -4  -3 57.4088 9.24462   4
  -5  -4  -3 63.7169 9.29093   5
   5   4   3 55.7170 9.16273   4
   5   4   3 74.5204 12.6834   6
   5   4   3 97.0979 16.8532   1
  -6  -4  -3 2.99746 3.69140   5
  -6  -4  -3 8.85158 4.10816   2
  -6  -4  -3 0.56549 3.31507   4
   6   4   3 5.21189 3.69132   4
   6   4   3 4.78158 3.71818   6
   6   4   3 8.27861 6.40877   1
  -7  -4  -3 -1.3580 3.01585   2
  -7  -4  -3 0.27216 3.62616   4
  -7  -4  -3 -1.1485 3.52475   5
   7   4   3 6.40438 5.87975   1
   7   4   3 0.71757 4.01424   4
  -8  -4  -3 0.98315 4.91516   5
  -8  -4  -3 0.00624 4.17644   4
  -8  -4  -3 -3.9209 3.57537   2
   8   4   3 11.7498 7.95523   1
   8   4   3 9.26242 6.13610   4
  10  -5  -3 4.59629 4.94918   5
  10  -5  -3 -0.3530 3.37143   4
 -10   5   3 -1.1214 2.95684   2
 -10   5   3 1.05334 3.75642   7
   9  -5  -3 13.8074 5.10506   5
   9  -5  -3 -0.7051 3.56874   4
  -9   5   3 5.49986 3.31300   2
  -9   5   3 14.3618 5.33848   3
  -9   5   3 5.86118 4.15472   7
   8  -5  -3 -2.5773 3.56593   4
   8  -5  -3 -0.2915 2.72868   5
   8  -5  -3 -11.344 8.43014   1
  -8   5   3 0.71855 2.89355   7
  -8   5   3 9.96459 4.52257   3
  -8   5   3 -0.0783 2.46997   2
   7  -5  -3 5.04236 4.86133   4
   7  -5  -3 3.75205 7.90870   1
   7  -5  -3 5.37332 3.02227   5
  -7   5   3 5.95711 2.70836   2
  -7   5   3 10.3343 4.72841   3
  -7   5   3 13.9053 4.53869   7
   6  -5  -3 36.9877 8.57882   4
   6  -5  -3 44.0666 6.70949   5
   6  -5  -3 57.5287 12.2256   1
  -6   5   3 48.6249 7.26284   7
  -6   5   3 50.7189 8.87439   3
  -6   5   3 48.6614 7.59209   6
  -6   5   3 40.3593 5.76294   2
   5  -5  -3 58.8446 7.44302   5
   5  -5  -3 76.5677 11.6868   1
   5  -5  -3 68.9955 9.99229   4
  -5   5   3 75.6298 10.5197   3
  -5   5   3 76.7508 9.81468   6
  -5   5   3 71.1804 8.12615   7
  -5   5   3 59.7226 6.27694   2
   4  -5  -3 -0.4663 1.15900   2
   4  -5  -3 2.43259 2.10032   5
   4  -5  -3 -2.1576 2.76441   4
   4  -5  -3 -0.7208 2.85845   1
  -4   5   3 -2.0830 2.00098   3
  -4   5   3 0.36286 1.88781   7
  -4   5   3 1.24676 2.91480   6
  -4   5   3 -0.0475 1.09709   2
   3  -5  -3 1.47684 2.73315   4
   3  -5  -3 1.34313 2.45833   1
   3  -5  -3 1.10412 0.98493   2
   3  -5  -3 4.65804 2.48282   5
  -3   5   3 3.02983 3.39584   6
  -3   5   3 3.96827 1.17436   2
  -3   5   3 1.11510 1.95014   3
  -3   5   3 4.20727 2.09210   7
   2  -5  -3 -0.0675 0.62718   2
   2  -5  -3 2.43483 2.44423   5
   2  -5  -3 -2.3558 1.79538   4
   2  -5  -3 -0.8671 1.91806   1
  -2   5   3 -0.6313 1.13214   7
  -2   5   3 0.15657 1.77676   6
  -2   5   3 1.71405 2.79309   1
  -2   5   3 0.85705 2.37344   3
   1  -5  -3 -0.6902 1.82379   5
   1  -5  -3 1.89878 2.46371   4
   1  -5  -3 0.17955 0.68062   2
   1  -5  -3 2.61853 2.73211   1
  -1   5   3 1.40247 2.57366   6
  -1   5   3 -0.5660 0.78387   7
  -1   5   3 1.41168 2.39168   1
  -1   5   3 1.01569 2.24148   3
   0  -5  -3 0.05076 0.91499   7
   0  -5  -3 -0.3968 1.55470   4
   0  -5  -3 0.84515 1.09292   2
   0  -5  -3 0.32324 1.65972   5
   0   5   3 -0.0757 2.69176   6
   0   5   3 1.03207 0.55951   7
   0   5   3 -1.6157 1.56108   3
   0   5   3 -1.4495 1.78377   1
  -1  -5  -3 5.50856 2.89246   5
  -1  -5  -3 1.61555 1.87608   4
  -1  -5  -3 4.97285 1.91886   2
   1   5   3 1.62943 3.55111   6
   1   5   3 4.17269 2.28923   3
   1   5   3 -1.4581 2.25817   1
  -2  -5  -3 -0.4278 1.77613   4
  -2  -5  -3 0.72808 1.62681   2
  -2  -5  -3 4.07471 2.82190   5
   2   5   3 2.61148 2.23881   4
   2   5   3 1.93907 4.04337   6
   2   5   3 2.28568 2.85673   1
   2   5   3 4.33150 2.42658   3
  -3  -5  -3 30.6919 6.24633   5
  -3  -5  -3 30.5165 6.32125   4
  -3  -5  -3 20.7853 4.21979   2
   3   5   3 18.8770 6.51030   6
   3   5   3 26.4073 8.33386   1
   3   5   3 29.1962 6.21647   4
  -4  -5  -3 6.75433 3.26977   5
  -4  -5  -3 10.9872 4.45589   4
  -4  -5  -3 4.21959 2.54327   2
   4   5   3 8.49476 6.30366   1
   4   5   3 6.75786 3.70960   4
   4   5   3 6.38243 4.48481   6
  -5  -5  -3 7.80405 3.57082   2
  -5  -5  -3 2.33940 3.92834   4
  -5  -5  -3 3.38603 3.28937   5
   5   5   3 6.84495 5.85620   1
   5   5   3 0.76949 3.05516   4
   5   5   3 8.37439 5.00135   6
  -6  -5  -3 7.22354 4.42059   5
  -6  -5  -3 3.78389 4.00778   4
  -6  -5  -3 3.87205 3.56299   2
   6   5   3 4.50163 4.88232   6
   6   5   3 9.33323 7.00573   1
   6   5   3 3.01026 3.91229   4
  -7  -5  -3 -0.9651 3.18799   4
  -7  -5  -3 -3.5213 3.58603   5
  -7  -5  -3 1.92119 3.93400   2
   7   5   3 6.74165 6.05495   1
   7   5   3 -1.2270 2.60187   4
  10  -6  -3 2.63200 4.68583   4
 -10   6   3 11.3961 5.65136   7
   9  -6  -3 1.15306 3.99260   4
   9  -6  -3 -0.0006 4.14213   5
  -9   6   3 5.26162 4.45139   3
  -9   6   3 1.26719 4.11396   7
   8  -6  -3 0.82527 4.56631   4
   8  -6  -3 5.89394 3.41744   5
  -8   6   3 5.98655 3.97767   7
  -8   6   3 8.17792 4.54813   3
   7  -6  -3 -10.756 5.84833   1
   7  -6  -3 5.93172 3.44586   5
   7  -6  -3 5.93164 5.08813   4
  -7   6   3 2.39426 3.16811   7
  -7   6   3 -1.3808 3.12628   3
   6  -6  -3 5.05445 4.95560   4
   6  -6  -3 8.48003 3.71740   5
   6  -6  -3 16.8474 8.07213   1
  -6   6   3 9.90789 4.05962   7
  -6   6   3 14.2102 5.22640   3
  -6   6   3 7.82074 4.40774   6
   5  -6  -3 212.296 17.6649   1
   5  -6  -3 191.150 16.0577   4
   5  -6  -3 213.093 13.3545   5
  -5   6   3 207.024 13.2667   7
  -5   6   3 213.369 16.0865   6
  -5   6   3 226.693 16.6999   3
   4  -6  -3 83.3422 8.73636   5
   4  -6  -3 80.7169 12.4682   1
   4  -6  -3 77.5943 10.9163   4
  -4   6   3 83.1889 8.42698   7
  -4   6   3 73.5991 11.1772   3
  -4   6   3 94.6734 12.6963   6
   3  -6  -3 0.94519 2.47188   5
   3  -6  -3 -2.1983 2.17449   4
   3  -6  -3 -1.1102 2.26394   1
  -3   6   3 0.94693 2.85479   6
  -3   6   3 0.05089 1.49043   7
  -3   6   3 -1.3935 2.24062   3
   2  -6  -3 2.66042 2.93253   4
   2  -6  -3 16.4914 6.30756   1
   2  -6  -3 8.99246 3.58610   5
  -2   6   3 8.09929 3.99714   3
  -2   6   3 10.7877 4.76180   1
  -2   6   3 10.9452 2.39819   7
  -2   6   3 3.50604 4.10822   6
   1  -6  -3 10.1979 3.91209   5
   1  -6  -3 13.5615 4.42704   4
   1  -6  -3 12.7883 6.02232   1
  -1   6   3 16.7811 5.01088   3
  -1   6   3 21.9590 6.83360   6
  -1   6   3 9.36308 4.24388   1
  -1   6   3 16.7203 2.49740   7
   0  -6  -3 22.9280 7.59742   1
   0  -6  -3 29.7457 5.96523   5
   0  -6  -3 21.3633 5.35541   4
   0   6   3 13.5412 5.92451   6
   0   6   3 17.0784 5.77940   1
   0   6   3 25.5642 5.88144   3
  -1  -6  -3 12.9971 3.14013   2
  -1  -6  -3 13.7644 4.08613   5
  -1  -6  -3 10.1538 3.85005   4
   1   6   3 14.0322 6.00398   1
   1   6   3 9.98785 5.41133   6
   1   6   3 7.83391 3.77903   3
  -2  -6  -3 5.15014 3.12121   4
  -2  -6  -3 5.43782 2.53096   2
  -2  -6  -3 10.3769 3.86169   5
   2   6   3 1.60738 3.91310   6
   2   6   3 6.16014 4.45549   1
   2   6   3 9.74127 4.05485   3
  -3  -6  -3 4.29545 3.33871   5
  -3  -6  -3 4.90270 3.58377   4
  -3  -6  -3 5.43426 2.75582   2
   3   6   3 3.43299 2.80835   4
   3   6   3 3.28871 4.21421   6
   3   6   3 6.69840 5.01302   1
  -4  -6  -3 -0.4742 2.80080   4
  -4  -6  -3 8.10895 4.27504   5
  -4  -6  -3 5.91345 3.24943   2
   4   6   3 3.17428 4.32566   1
   4   6   3 2.31867 3.45661   4
   4   6   3 7.47993 5.33208   6
  -5  -6  -3 0.90345 2.89629   4
  -5  -6  -3 0.13302 3.05617   5
  -5  -6  -3 -5.7430 3.09683   2
   5   6   3 3.57603 4.56917   1
   5   6   3 -1.2147 3.59054   4
   5   6   3 2.66262 4.46521   6
  -6  -6  -3 0.05116 4.35261   5
  -6  -6  -3 1.21720 7.96268   2
  -6  -6  -3 6.66212 4.24183   4
   6   6   3 -0.3193 5.10112   1
   6   6   3 2.62389 5.85423   6
   6   6   3 -0.5806 3.39106   4
  10  -7  -3 1.10013 4.71757   4
 -10   7   3 2.35627 4.52692   7
   9  -7  -3 0.77071 5.32109   4
  -9   7   3 5.71105 4.67173   3
  -9   7   3 0.69623 3.71266   7
   8  -7  -3 -1.0413 4.65078   4
  -8   7   3 5.95412 4.90189   3
  -8   7   3 13.3801 5.42275   7
   7  -7  -3 -6.0560 6.76447   1
   7  -7  -3 0.25618 3.14213   5
   7  -7  -3 3.10845 4.44572   4
  -7   7   3 6.25911 3.72393   7
  -7   7   3 1.96131 3.48043   3
   6  -7  -3 -1.0818 2.49123   5
   6  -7  -3 -5.3698 3.31288   4
   6  -7  -3 1.14270 6.13003   1
  -6   7   3 4.27065 3.68304   3
  -6   7   3 -2.2341 2.57059   7
  -6   7   3 0.84335 3.68877   6
   5  -7  -3 -0.2554 2.40098   5
   5  -7  -3 5.20733 5.26475   1
   5  -7  -3 -2.6393 3.39688   4
  -5   7   3 3.07984 4.23686   6
  -5   7   3 1.01884 2.63559   7
  -5   7   3 1.20741 2.72603   3
   4  -7  -3 45.1208 6.80945   5
   4  -7  -3 61.9780 10.2246   4
   4  -7  -3 42.0578 9.93988   1
  -4   7   3 58.8113 11.2617   6
  -4   7   3 53.8637 6.68746   7
  -4   7   3 41.2444 8.73435   3
   3  -7  -3 2.49134 3.74029   4
   3  -7  -3 9.38888 5.44316   1
   3  -7  -3 -0.4361 3.54805   5
  -3   7   3 3.67989 2.14194   7
  -3   7   3 3.41707 3.83649   3
  -3   7   3 8.15445 4.85114   6
   2  -7  -3 2.69522 2.90789   4
   2  -7  -3 1.57273 3.16625   1
   2  -7  -3 6.98780 4.16801   5
  -2   7   3 9.21604 2.55277   7
  -2   7   3 14.4442 6.23796   6
  -2   7   3 3.83075 3.09627   3
  -2   7   3 1.28832 3.36738   1
   1  -7  -3 -0.7428 3.57990   1
   1  -7  -3 0.78575 2.84393   4
   1  -7  -3 2.61416 3.56428   5
  -1   7   3 -0.7861 2.92750   1
  -1   7   3 -1.1422 2.71794   6
  -1   7   3 -0.0287 2.77654   3
   0  -7  -3 0.80057 3.95923   1
   0  -7  -3 1.06824 2.29724   4
   0  -7  -3 1.46739 3.08908   5
   0   7   3 -0.0916 2.61497   3
   0   7   3 1.95479 3.03328   1
   0   7   3 -1.2644 3.18884   6
  -1  -7  -3 20.1979 5.78792   4
  -1  -7  -3 11.0353 4.94872   5
   1   7   3 18.0015 6.68536   1
   1   7   3 5.91967 5.38215   6
   1   7   3 16.7980 5.29952   3
  -2  -7  -3 75.9089 10.5852   5
  -2  -7  -3 39.4754 8.25212   4
   2   7   3 50.5709 11.7303   6
   2   7   3 53.8380 11.7496   1
   2   7   3 61.7405 9.24925   3
  -3  -7  -3 0.24500 2.99565   5
  -3  -7  -3 1.74059 3.03892   4
   3   7   3 4.35673 4.43538   1
   3   7   3 -0.5818 1.87519   4
   3   7   3 1.27588 4.48829   6
  -4  -7  -3 5.56048 4.75109   5
  -4  -7  -3 3.86987 4.10059   4
   4   7   3 17.5572 8.10495   6
   4   7   3 5.74104 4.28542   4
   4   7   3 13.0892 8.69048   1
  -5  -7  -3 4.41073 4.61857   5
  -5  -7  -3 -2.2399 3.57947   4
   5   7   3 3.17144 5.45500   6
   5   7   3 -0.7506 4.99514   1
   5   7   3 -1.9711 3.47928   4
  -6  -7  -3 -0.8432 4.86554   5
   9  -8  -3 8.52014 6.06047   4
  -9   8   3 -0.9368 3.59093   7
  -9   8   3 6.48889 5.66460   3
   8  -8  -3 -5.2322 5.30727   4
  -8   8   3 1.84540 4.44796   3
  -8   8   3 0.68615 3.48636   7
   7  -8  -3 0.20456 3.30701   4
   7  -8  -3 -12.151 6.55570   1
  -7   8   3 1.36185 3.96237   3
  -7   8   3 2.06606 3.35430   7
   6  -8  -3 -6.9433 4.20027   1
   6  -8  -3 0.59054 3.60737   4
  -6   8   3 0.91584 2.80092   7
  -6   8   3 5.25997 5.61329   6
  -6   8   3 -1.6880 3.06765   3
   5  -8  -3 -1.6725 2.61373   5
   5  -8  -3 -0.2858 3.70956   4
   5  -8  -3 3.01345 5.34690   1
  -5   8   3 -1.0817 2.54189   7
  -5   8   3 5.85802 3.61158   3
  -5   8   3 3.82202 4.96393   6
   4  -8  -3 3.35094 3.44322   5
   4  -8  -3 1.30008 3.60802   4
   4  -8  -3 5.06459 5.11438   1
  -4   8   3 -1.7771 1.95999   7
  -4   8   3 1.68031 3.62097   3
  -4   8   3 -3.9139 3.22926   6
   3  -8  -3 0.42027 3.02067   5
   3  -8  -3 -1.1095 3.87506   1
   3  -8  -3 5.46525 4.38220   4
  -3   8   3 2.80729 3.60834   6
  -3   8   3 -0.7616 2.93478   3
   2  -8  -3 0.00194 3.38793   4
   2  -8  -3 0.56265 4.01316   1
   2  -8  -3 0.49306 3.59530   5
  -2   8   3 -2.8330 3.56122   1
  -2   8   3 1.74800 2.77749   3
  -2   8   3 5.67793 4.72108   6
   1  -8  -3 3.92274 3.89189   5
   1  -8  -3 0.16111 4.29023   1
   1  -8  -3 9.77798 4.72311   4
  -1   8   3 2.40386 4.24053   1
  -1   8   3 -0.6708 2.67875   3
  -1   8   3 1.02501 3.88214   6
   0  -8  -3 4.95537 3.56029   4
   0  -8  -3 9.69465 6.30535   1
   0  -8  -3 5.88945 4.14836   5
   0   8   3 4.56074 3.35419   3
   0   8   3 5.80344 4.99388   6
   0   8   3 17.4362 7.15853   1
  -1  -8  -3 4.62988 3.80499   4
  -1  -8  -3 9.34236 6.80819   1
  -1  -8  -3 9.08756 4.65374   5
   1   8   3 1.73103 3.55327   1
   1   8   3 3.37350 3.50102   3
   1   8   3 3.24365 4.54972   6
  -2  -8  -3 0.41156 3.08129   4
  -2  -8  -3 -1.3227 4.38587   5
   2   8   3 -1.8424 3.99410   1
   2   8   3 1.33792 4.09310   6
  -3  -8  -3 13.6873 5.30005   4
  -3  -8  -3 25.5084 7.26753   5
   3   8   3 27.4028 9.49068   1
   3   8   3 38.5595 10.9791   6
  -4  -8  -3 9.95016 5.65696   5
  -4  -8  -3 2.75486 3.17647   4
   4   8   3 3.66606 6.73480   6
   4   8   3 18.6804 8.07586   1
  -5  -8  -3 3.81082 5.59461   5
   5   8   3 8.10013 8.11253   6
   8  -9  -3 16.0149 7.63763   4
  -8   9   3 17.4592 7.40529   3
  -8   9   3 -0.6245 3.38843   7
   7  -9  -3 -5.9984 4.93318   4
   7  -9  -3 -6.8183 7.95099   1
  -7   9   3 5.27021 5.90820   3
  -7   9   3 4.33739 3.90415   7
   6  -9  -3 -1.2705 6.18199   1
   6  -9  -3 -6.3339 3.25026   4
  -6   9   3 1.05573 5.97940   6
  -6   9   3 7.59012 4.46882   3
  -6   9   3 1.78064 2.87358   7
   5  -9  -3 1.55483 6.37778   1
   5  -9  -3 -0.3398 4.44030   4
  -5   9   3 4.87258 3.94092   3
  -5   9   3 6.33383 5.08031   6
  -5   9   3 1.50710 2.66102   7
   4  -9  -3 8.19822 5.99427   1
   4  -9  -3 -5.3698 3.17869   4
  -4   9   3 4.06932 5.07730   6
  -4   9   3 0.65943 3.68164   3
   3  -9  -3 -4.1268 2.50207   4
   3  -9  -3 2.76914 4.71114   1
   3  -9  -3 -2.9913 3.87564   5
  -3   9   3 2.89950 3.83689   3
  -3   9   3 2.27038 4.87252   6
   2  -9  -3 -0.1932 5.30365   1
   2  -9  -3 -2.1571 3.47511   4
   2  -9  -3 0.47631 4.37249   5
  -2   9   3 4.46556 5.06862   1
  -2   9   3 3.28377 4.04327   3
  -2   9   3 -1.4555 4.30895   6
   1  -9  -3 56.8421 10.5104   4
   1  -9  -3 64.0541 14.7438   1
   1  -9  -3 81.7771 11.4346   5
  -1   9   3 85.8272 15.9405   6
  -1   9   3 84.4126 12.7531   3
  -1   9   3 75.6964 15.2972   1
   0  -9  -3 3.63897 5.10620   1
   0  -9  -3 -0.4438 3.36651   4
   0  -9  -3 -4.6515 4.37459   5
   0   9   3 -1.4804 4.66285   1
   0   9   3 2.05974 5.47767   6
   0   9   3 -3.0784 2.34213   3
  -1  -9  -3 20.6547 9.03970   1
  -1  -9  -3 8.53387 5.56969   4
  -1  -9  -3 14.5026 6.23265   5
   1   9   3 11.2505 6.70911   1
   1   9   3 9.29767 6.18338   6
   1   9   3 9.68529 5.50917   3
  -2  -9  -3 6.90799 7.31851   1
  -2  -9  -3 0.72372 3.93927   4
  -2  -9  -3 -4.8999 4.61051   5
   2   9   3 8.93069 6.12966   1
   2   9   3 -6.9817 4.76615   6
  -3  -9  -3 2.18901 4.53533   4
  -3  -9  -3 13.8060 8.67680   1
  -3  -9  -3 -4.3213 4.54886   5
   3   9   3 3.56084 7.09474   6
   3   9   3 9.53197 7.92951   1
   7 -10  -3 -5.8602 14.3685   1
   7 -10  -3 0.26827 6.40538   4
  -7  10   3 3.96912 3.81093   7
  -7  10   3 0.04772 5.29276   3
   6 -10  -3 -2.8907 5.29748   4
   6 -10  -3 -6.2328 7.49528   1
  -6  10   3 3.67213 5.00912   3
  -6  10   3 2.02001 7.56850   6
   5 -10  -3 -3.9405 5.89748   1
   5 -10  -3 -0.2771 5.32054   4
  -5  10   3 0.74314 5.14604   6
  -5  10   3 1.42655 4.80068   3
   4 -10  -3 -1.5455 5.56885   1
   4 -10  -3 -1.4941 3.65128   4
  -4  10   3 8.75822 5.20226   3
  -4  10   3 4.25809 6.46003   6
   3 -10  -3 1.51567 5.71149   1
   3 -10  -3 -2.3152 3.87134   4
  -3  10   3 1.34843 5.77250   6
  -3  10   3 6.89634 5.04461   3
   2 -10  -3 -2.8602 3.83730   4
   2 -10  -3 2.77034 6.29651   1
  -2  10   3 -0.2434 5.30646   6
  -2  10   3 -0.2759 5.09507   1
  -2  10   3 5.61032 4.86069   3
   1 -10  -3 9.04926 7.39232   5
   1 -10  -3 17.6051 8.58495   1
   1 -10  -3 4.71771 4.97516   4
  -1  10   3 -0.7320 5.23430   1
  -1  10   3 7.53404 7.68504   6
  -1  10   3 4.52457 5.47844   3
   0 -10  -3 5.94153 6.89968   1
   0 -10  -3 15.5674 7.85465   5
   0 -10  -3 2.79355 4.91504   4
   0  10   3 8.57670 5.33644   3
   0  10   3 5.05448 7.49581   6
   0  10   3 7.50664 6.71895   1
  -1 -10  -3 5.51815 6.61208   1
  -1 -10  -3 -3.4239 5.51448   5
  -1 -10  -3 -0.8045 3.90275   4
   1  10   3 -0.5323 4.81131   1
   1  10   3 2.44142 6.20096   6
  -2 -10  -3 1.33023 7.16925   5
  -2 -10  -3 11.6954 8.71555   1
  -2 -10  -3 -3.0468 4.28862   4
   2  10   3 3.39454 5.95183   6
   2  10   3 -2.9962 5.62436   1
   6 -11  -3 -12.116 6.19345   1
   5 -11  -3 -1.5432 10.5960   1
   5 -11  -3 8.66741 7.63731   4
  -5  11   3 19.3267 8.77645   3
  -5  11   3 26.0529 10.9826   6
   4 -11  -3 6.97989 8.11696   1
   4 -11  -3 -0.6974 6.28715   4
  -4  11   3 2.05703 7.33888   6
  -4  11   3 7.23879 6.05470   3
   3 -11  -3 -4.8354 4.46070   4
   3 -11  -3 -0.1398 8.12547   1
  -3  11   3 -0.2130 5.29960   6
  -3  11   3 8.51266 6.17552   3
   2 -11  -3 0.91534 7.09953   1
   2 -11  -3 4.77451 5.61684   4
  -2  11   3 -0.0280 5.71161   3
  -2  11   3 0.26144 6.51793   6
   1 -11  -3 -0.7192 5.01586   4
   1 -11  -3 7.61275 8.17166   1
  -1  11   3 2.65093 7.42224   6
  -1  11   3 0.77195 5.16651   1
  -1  11   3 4.32161 6.30766   3
   0 -11  -3 7.01313 13.6061   1
   0  12  -4 -6.1786 5.29486   3
   0 -12   4 2.80842 7.45380   4
  -1  12  -4 -2.1500 5.37386   3
  -1  12  -4 -0.1262 6.20848   6
   1 -12   4 11.6436 6.89794   6
   1 -12   4 -5.5191 6.55374   4
   1 -12   4 -3.2301 6.13625   1
  -2  12  -4 -3.6023 5.50356   6
  -2  12  -4 -4.1526 5.07427   3
   2 -12   4 -10.627 6.68035   1
   2 -12   4 9.96741 6.76850   6
   2 -12   4 -1.0222 7.62646   4
  -3  12  -4 6.78506 6.81857   3
  -3  12  -4 1.89795 6.11809   6
   3 -12   4 -4.9642 6.92650   1
   3 -12   4 -2.7456 8.62586   4
   3 -12   4 3.27373 6.31792   6
  -4  12  -4 6.52164 4.27626   7
  -4  12  -4 5.13030 7.38220   3
  -4  12  -4 2.19688 7.70072   6
   4 -12   4 2.72566 9.53016   1
   4 -12   4 2.44716 7.07120   6
   4 -12   4 0.38675 9.54820   4
   2  11  -4 11.4613 6.55749   3
   2  11  -4 5.94450 7.88687   6
  -2 -11   4 17.5976 7.63598   6
  -2 -11   4 7.86425 5.77802   4
  -2 -11   4 8.27520 7.43032   1
   1  11  -4 2.43132 5.60262   3
   1  11  -4 2.22602 6.42587   6
  -1 -11   4 -3.0768 5.93768   1
  -1 -11   4 1.65928 5.03307   4
  -1 -11   4 14.2822 6.98809   6
   0  11  -4 3.64402 5.33393   3
   0  11  -4 2.71542 6.54405   6
   0 -11   4 -1.5180 5.67340   1
   0 -11   4 12.4846 6.56049   6
   0 -11   4 2.88287 4.41988   4
  -1  11  -4 -4.1923 4.79340   6
  -1  11  -4 -1.6979 4.37768   3
   1 -11   4 -6.2679 3.70074   4
   1 -11   4 -5.5827 5.73497   1
   1 -11   4 7.25625 6.01684   6
  -2  11  -4 -2.7471 4.85767   6
  -2  11  -4 -1.0134 4.43592   3
  -2  11  -4 -2.6916 3.20481   7
   2 -11   4 0.39348 5.02102   4
   2 -11   4 0.65492 7.40226   1
   2 -11   4 6.71454 5.15684   6
  -3  11  -4 -3.2010 4.92190   3
  -3  11  -4 -0.1628 6.19410   6
  -3  11  -4 2.73108 2.95535   7
   3 -11   4 3.80430 7.42623   1
   3 -11   4 -11.586 5.60365   4
   3 -11   4 8.94548 6.28258   6
  -4  11  -4 1.13612 5.50049   3
  -4  11  -4 3.90786 6.81215   6
  -4  11  -4 1.20375 3.21215   7
   4 -11   4 -12.595 4.71688   4
   4 -11   4 -7.2532 6.68405   1
   4 -11   4 1.13033 4.93028   6
  -5  11  -4 4.10154 6.17889   3
  -5  11  -4 4.55412 3.53345   7
  -5  11  -4 4.08609 6.92123   6
   5 -11   4 3.55055 6.09927   6
   5 -11   4 -6.4176 5.41630   4
   5 -11   4 -11.841 8.51051   1
  -6  11  -4 0.20004 5.11032   3
  -6  11  -4 4.16524 4.62588   7
   6 -11   4 -13.151 9.58217   1
   6 -11   4 8.41494 7.29624   6
   6 -11   4 -6.8423 7.05051   4
   4  10  -4 -1.1261 5.65955   6
   4  10  -4 2.03795 6.50989   1
  -4 -10   4 17.4137 7.93371   6
  -4 -10   4 2.93419 7.90166   1
  -4 -10   4 4.07977 5.68074   4
   3  10  -4 0.80290 6.50709   1
   3  10  -4 6.35701 5.39204   3
   3  10  -4 3.59723 6.37690   6
  -3 -10   4 18.6175 6.94766   6
  -3 -10   4 -2.4922 3.39488   4
  -3 -10   4 5.32027 7.37797   1
   2  10  -4 2.51764 6.25274   1
   2  10  -4 3.42168 5.36473   6
   2  10  -4 0.84755 4.61590   3
  -2 -10   4 2.28364 5.56713   1
  -2 -10   4 11.6872 6.27814   6
  -2 -10   4 5.12985 4.57955   4
   1  10  -4 2.14644 5.23949   6
   1  10  -4 1.55793 5.00754   3
  -1 -10   4 9.32228 5.88114   6
  -1 -10   4 3.40974 5.75383   1
  -1 -10   4 2.98200 4.18116   4
   0  10  -4 18.1528 7.09842   3
   0  10  -4 12.3182 4.44969   7
   0  10  -4 9.68595 6.75481   6
   0 -10   4 4.92817 5.11329   4
   0 -10   4 17.7735 7.15024   6
   0 -10   4 12.2592 7.93910   1
  -1  10  -4 14.1787 7.09606   6
  -1  10  -4 12.5269 4.45213   7
  -1  10  -4 -0.4506 3.95961   3
   1 -10   4 13.2036 5.73046   6
   1 -10   4 13.4361 8.00354   1
   1 -10   4 6.09943 4.42133   4
  -2  10  -4 5.33535 5.75142   6
  -2  10  -4 -0.9332 2.66746   7
  -2  10  -4 -1.2588 3.52973   3
   2 -10   4 8.20612 5.35249   6
   2 -10   4 2.48214 5.44754   1
   2 -10   4 1.65491 4.25350   4
  -3  10  -4 4.01321 3.30556   7
  -3  10  -4 1.33863 4.13434   3
  -3  10  -4 3.16370 5.41145   6
   3 -10   4 -4.3396 4.21895   4
   3 -10   4 0.66178 6.44456   1
   3 -10   4 8.46697 5.82513   6
  -4  10  -4 -2.9365 5.13440   6
  -4  10  -4 -1.0784 3.81995   3
  -4  10  -4 -1.6877 2.95289   7
   4 -10   4 -4.3518 6.06657   1
   4 -10   4 -7.7697 4.36031   4
   4 -10   4 0.11441 4.64450   6
  -5  10  -4 3.30793 3.49137   7
  -5  10  -4 -0.1600 5.71211   6
  -5  10  -4 1.67265 5.50645   3
   5 -10   4 4.07656 5.63141   6
   5 -10   4 -9.5141 6.82755   1
   5 -10   4 -0.5240 4.86256   4
  -6  10  -4 10.4508 4.91150   7
  -6  10  -4 8.80063 6.91621   3
   6 -10   4 1.45595 5.61150   6
   6 -10   4 -10.912 9.31172   1
   6 -10   4 7.80901 6.59096   4
  -7  10  -4 -0.4945 3.22803   7
  -7  10  -4 3.05009 6.26917   3
   7 -10   4 -5.3090 11.9172   1
   7 -10   4 -0.9371 7.01149   4
   5   9  -4 4.06569 8.30688   6
   5   9  -4 1.38912 3.74077   4
   5   9  -4 2.03181 7.01950   1
  -5  -9   4 25.2557 11.0800   6
  -5  -9   4 0.17334 6.98891   5
  -5  -9   4 2.45901 4.88148   4
  -5  -9   4 1.07033 6.31751   1
   4   9  -4 2.44716 4.61432   6
   4   9  -4 4.16811 6.07821   1
  -4  -9   4 0.24855 5.03191   1
  -4  -9   4 18.1296 6.59975   6
  -4  -9   4 -0.4885 3.63299   4
   3   9  -4 2.73440 4.22635   3
   3   9  -4 -3.7896 4.26597   1
   3   9  -4 6.38654 6.11074   6
  -3  -9   4 6.11125 5.97150   1
  -3  -9   4 3.30689 3.83813   4
  -3  -9   4 9.36949 5.25060   6
   2   9  -4 0.29449 4.77510   1
   2   9  -4 0.59269 3.95970   6
   2   9  -4 1.18739 3.90886   3
  -2  -9   4 6.47840 5.56455   1
  -2  -9   4 -1.2169 3.05748   4
  -2  -9   4 10.0454 4.86286   6
   1   9  -4 -1.9242 2.34374   7
   1   9  -4 -2.9663 3.13055   3
   1   9  -4 -0.7286 4.20908   6
  -1  -9   4 3.49251 3.64346   6
  -1  -9   4 0.08249 5.16188   1
  -1  -9   4 -1.0371 2.81359   4
   0   9  -4 -1.5131 2.24385   7
   0   9  -4 3.42924 3.74079   3
   0   9  -4 -3.4094 3.18964   6
   0  -9   4 2.94180 3.11521   4
   0  -9   4 -0.3690 4.55471   1
   0  -9   4 4.55977 4.18201   6
  -1   9  -4 5.49155 3.13322   7
  -1   9  -4 -2.8619 2.91265   6
  -1   9  -4 -1.2631 3.16505   3
   1  -9   4 3.70130 3.66127   4
   1  -9   4 1.92463 4.54735   1
   1  -9   4 -0.0451 3.28727   6
  -2   9  -4 0.55889 2.25518   7
  -2   9  -4 -3.1684 3.13334   3
  -2   9  -4 -0.3727 3.03360   6
   2  -9   4 -2.0684 2.95627   4
   2  -9   4 4.65766 4.91015   6
   2  -9   4 -5.6285 4.04732   1
  -3   9  -4 5.30802 4.35050   3
  -3   9  -4 6.26737 3.30102   7
  -3   9  -4 2.07263 4.54086   6
   3  -9   4 4.63922 4.46935   6
   3  -9   4 1.31468 5.66923   1
   3  -9   4 -6.7420 3.19538   4
  -4   9  -4 0.34663 3.24609   3
  -4   9  -4 6.00562 3.20773   7
  -4   9  -4 13.2529 7.01333   6
   4  -9   4 11.0351 5.32730   6
   4  -9   4 12.1714 5.80130   4
   4  -9   4 3.77542 7.86029   1
  -5   9  -4 -8.0038 3.74634   6
  -5   9  -4 3.37702 2.77373   7
  -5   9  -4 -6.7083 3.05738   3
   5  -9   4 3.67160 4.62860   6
   5  -9   4 -5.8768 7.82297   1
   5  -9   4 3.41408 5.45014   4
  -6   9  -4 1.40187 5.09561   3
  -6   9  -4 3.96876 3.27521   7
   6  -9   4 -6.0095 8.12002   1
   6  -9   4 -2.5861 5.61679   6
   6  -9   4 14.6986 7.05336   4
  -7   9  -4 4.79906 5.66754   3
  -7   9  -4 11.1343 4.84613   7
   7  -9   4 2.68690 6.27249   4
   7  -9   4 -13.846 11.3219   1
  -8   9  -4 0.86068 4.13962   7
  -8   9  -4 5.43726 7.78307   3
   8  -9   4 0.28217 5.13988   4
   8  -9   4 -7.9866 13.0064   1
   6   8  -4 2.43804 3.59585   4
   6   8  -4 1.21154 6.40593   1
  -6  -8   4 2.00142 4.43004   5
  -6  -8   4 -3.4188 2.99890   4
  -6  -8   4 12.1814 6.69813   1
   5   8  -4 1.23740 5.73091   1
   5   8  -4 11.3504 4.72867   4
   5   8  -4 3.26254 5.23911   6
  -5  -8   4 27.4796 8.20251   6
  -5  -8   4 16.4915 6.05137   5
  -5  -8   4 15.2153 7.02021   1
  -5  -8   4 5.78352 4.58908   4
   4   8  -4 -2.4620 2.45222   4
   4   8  -4 -0.2488 4.26295   6
   4   8  -4 -0.1859 5.26649   1
   4   8  -4 4.12605 4.51710   3
  -4  -8   4 0.16880 2.94417   4
  -4  -8   4 3.25840 3.86744   3
  -4  -8   4 1.73684 4.79135   1
  -4  -8   4 7.22932 4.83201   6
  -4  -8   4 -1.0922 2.96668   5
   3   8  -4 1.52588 2.54414   7
   3   8  -4 -0.3791 4.12774   1
   3   8  -4 2.63170 2.75518   4
   3   8  -4 -0.5382 3.58503   3
   3   8  -4 2.59896 3.96152   6
  -3  -8   4 0.56606 4.64760   1
  -3  -8   4 2.86742 3.61859   4
  -3  -8   4 2.09328 3.16714   7
  -3  -8   4 2.85657 3.59245   5
  -3  -8   4 10.8968 5.31559   6
   2   8  -4 -0.0698 2.32959   7
   2   8  -4 2.44986 3.52543   3
   2   8  -4 9.70289 6.36841   1
   2   8  -4 7.59166 5.21486   6
  -2  -8   4 7.62972 4.60064   6
  -2  -8   4 7.01782 3.63811   4
  -2  -8   4 7.80602 5.19612   1
  -2  -8   4 5.00827 3.41537   5
   1   8  -4 17.3456 6.86868   6
   1   8  -4 18.7869 6.11057   3
   1   8  -4 15.9900 3.98914   7
   1   8  -4 12.0225 6.31381   1
  -1  -8   4 10.2749 5.50764   1
  -1  -8   4 9.42656 4.99748   6
  -1  -8   4 11.1844 4.45392   4
   0   8  -4 21.9178 4.83184   7
   0   8  -4 27.0862 7.40764   3
   0   8  -4 9.21468 5.24964   6
   0  -8   4 21.4878 5.58820   4
   0  -8   4 10.9693 5.74575   6
   0  -8   4 15.3445 6.86279   1
  -1   8  -4 145.792 16.9095   3
  -1   8  -4 127.854 9.97940   7
  -1   8  -4 155.932 15.3723   6
   1  -8   4 135.861 11.5956   4
   1  -8   4 129.653 18.4842   1
   1  -8   4 149.613 19.2023   6
  -2   8  -4 37.9012 6.23282   7
  -2   8  -4 47.8279 10.8471   6
  -2   8  -4 44.0981 8.95803   3
   2  -8   4 30.1227 6.39161   4
   2  -8   4 22.2955 8.57692   1
   2  -8   4 23.2626 8.17535   6
  -3   8  -4 -1.6984 3.16194   6
  -3   8  -4 1.38267 2.22562   7
  -3   8  -4 0.66134 3.05186   3
   3  -8   4 0.17223 4.81556   1
   3  -8   4 5.28552 4.86978   4
   3  -8   4 5.79750 5.18307   6
  -4   8  -4 57.8995 8.17780   7
  -4   8  -4 71.0932 11.6958   3
  -4   8  -4 61.6534 12.4045   6
   4  -8   4 50.2373 13.5065   1
   4  -8   4 54.6633 9.29857   4
   4  -8   4 47.0423 10.9181   6
  -5   8  -4 6.01332 4.83669   3
  -5   8  -4 4.05866 2.69654   7
   5  -8   4 -0.3024 7.67135   1
   5  -8   4 2.29838 4.57099   4
   5  -8   4 -0.7680 3.73342   6
  -6   8  -4 6.77624 3.79736   7
  -6   8  -4 4.72839 5.13227   3
   6  -8   4 6.78826 5.57411   4
   6  -8   4 4.80068 5.32543   6
   6  -8   4 -4.9892 7.91386   1
  -7   8  -4 1.00266 4.77453   3
  -7   8  -4 14.0941 4.62417   7
   7  -8   4 4.66534 4.77636   4
   7  -8   4 -11.383 10.6229   1
  -8   8  -4 4.38554 3.28511   7
   8  -8   4 4.90620 4.60285   4
   8  -8   4 -8.6058 11.2303   1
  -9   8  -4 4.12902 3.72308   7
   9  -8   4 23.0404 8.55611   4
   9  -8   4 -17.870 11.3045   1
   7   7  -4 1.92158 3.87781   4
   7   7  -4 7.16935 6.82932   1
   7   7  -4 4.64815 4.47459   5
  -7  -7   4 2.61170 5.31408   2
  -7  -7   4 2.49451 4.28714   4
  -7  -7   4 25.1545 10.4942   1
  -7  -7   4 -0.2902 4.61408   5
   6   7  -4 7.10946 6.17198   1
   6   7  -4 2.26583 3.87358   5
   6   7  -4 1.74279 4.03315   4
  -6  -7   4 1.17092 3.75484   4
  -6  -7   4 -1.2283 2.86902   2
  -6  -7   4 5.94876 4.83344   5
  -6  -7   4 12.4707 6.61297   1
   5   7  -4 29.0145 8.64845   6
   5   7  -4 16.9977 5.34435   4
   5   7  -4 17.0671 6.86689   1
   5   7  -4 28.6266 6.96524   5
  -5  -7   4 37.1628 9.62042   1
  -5  -7   4 16.4709 5.07034   2
  -5  -7   4 18.4615 5.72540   4
  -5  -7   4 26.8537 7.00145   5
  -5  -7   4 31.6547 7.96699   6
   4   7  -4 22.1828 4.94273   7
   4   7  -4 27.9766 6.44331   5
   4   7  -4 36.6987 7.80542   3
   4   7  -4 24.8492 5.72057   4
   4   7  -4 35.0731 9.84878   1
   4   7  -4 20.4410 7.01741   6
   4   7  -4 15.4644 4.52281   2
  -4  -7   4 25.6481 5.11415   7
  -4  -7   4 27.8886 6.56160   3
  -4  -7   4 36.2505 7.26015   5
  -4  -7   4 40.1772 7.45097   4
  -4  -7   4 34.1029 6.20130   2
  -4  -7   4 33.5923 8.85192   6
  -4  -7   4 42.5921 10.3540   1
   3   7  -4 28.0675 6.96267   3
   3   7  -4 30.5580 5.88298   4
   3   7  -4 31.1798 5.56214   2
   3   7  -4 36.0430 6.15572   5
   3   7  -4 31.7790 8.23649   6
   3   7  -4 30.0207 5.28828   7
   3   7  -4 29.6073 8.66951   1
  -3  -7   4 35.1768 5.74171   7
  -3  -7   4 39.0373 7.66092   3
  -3  -7   4 30.3364 8.77263   1
  -3  -7   4 31.3504 5.52269   2
  -3  -7   4 33.2975 6.79488   4
  -3  -7   4 40.6639 6.82479   5
  -3  -7   4 36.8239 9.39394   6
   2   7  -4 33.1525 5.50720   2
   2   7  -4 41.4487 5.91432   5
   2   7  -4 26.9075 8.04858   1
   2   7  -4 47.4643 6.62737   7
   2   7  -4 28.9494 6.95694   3
   2   7  -4 33.9808 8.63804   6
  -2  -7   4 38.2725 9.27023   1
  -2  -7   4 41.8711 7.02571   4
  -2  -7   4 41.2162 6.20690   5
  -2  -7   4 28.5182 8.06998   6
  -2  -7   4 35.8004 5.66951   2
   1   7  -4 37.5638 8.85758   1
   1   7  -4 39.6832 5.37047   2
   1   7  -4 48.6099 9.03423   3
   1   7  -4 41.7792 9.40854   6
   1   7  -4 36.8383 5.89673   7
  -1  -7   4 62.3521 11.7035   1
  -1  -7   4 40.5910 9.49484   6
  -1  -7   4 41.3489 5.43056   5
  -1  -7   4 55.4024 7.68761   4
   0   7  -4 92.8664 9.11592   7
   0   7  -4 83.1993 6.34540   2
   0   7  -4 105.386 12.9286   3
   0   7  -4 93.5064 13.7112   6
   0  -7   4 86.0664 6.03048   5
   0  -7   4 83.8343 9.52803   4
   0  -7   4 93.9644 14.5350   6
   0  -7   4 87.2766 13.9448   1
  -1   7  -4 5.00063 3.42589   3
  -1   7  -4 0.90653 2.02652   7
  -1   7  -4 0.15484 1.20524   2
  -1   7  -4 -0.4415 3.09064   6
   1  -7   4 2.23471 4.21767   6
   1  -7   4 0.70559 2.41788   4
   1  -7   4 1.69080 3.64115   1
  -2   7  -4 143.417 8.41028   2
  -2   7  -4 122.573 9.51781   7
  -2   7  -4 156.056 14.6926   6
  -2   7  -4 134.432 15.1105   3
   2  -7   4 131.045 10.5179   4
   2  -7   4 132.305 17.6554   1
   2  -7   4 138.785 17.3784   6
  -3   7  -4 2.82824 3.90875   6
  -3   7  -4 -0.3108 1.43293   2
  -3   7  -4 4.08869 2.54890   7
  -3   7  -4 7.79333 3.83963   3
   3  -7   4 7.72080 4.18878   4
   3  -7   4 3.12113 3.77638   6
   3  -7   4 -1.3984 5.03236   1
  -4   7  -4 92.4064 12.3542   3
  -4   7  -4 78.2783 7.97005   2
  -4   7  -4 79.4080 9.58761   7
   4  -7   4 119.291 18.9355   1
   4  -7   4 81.6954 10.3423   4
   4  -7   4 59.7692 11.6185   6
  -5   7  -4 5.29415 4.64236   3
  -5   7  -4 1.85365 2.46217   2
  -5   7  -4 6.79784 3.19670   7
   5  -7   4 11.1058 8.84560   1
   5  -7   4 6.95534 5.24513   6
   5  -7   4 8.12378 4.97801   4
  -6   7  -4 0.44146 2.33474   2
  -6   7  -4 2.32334 2.72285   7
  -6   7  -4 -0.4211 3.38032   3
   6  -7   4 3.88856 9.66945   1
   6  -7   4 5.17995 4.01680   4
   6  -7   4 2.35754 5.20835   6
  -7   7  -4 -0.6554 3.86613   3
  -7   7  -4 2.58407 3.15937   7
  -7   7  -4 2.34395 3.05601   2
   7  -7   4 -5.9883 9.97862   1
   7  -7   4 3.82914 4.12298   4
  -8   7  -4 0.88495 3.12011   7
  -8   7  -4 2.64756 3.77932   2
   8  -7   4 10.6109 5.21879   4
   8  -7   4 4.85615 12.2501   1
  -9   7  -4 8.77859 4.55010   7
  -9   7  -4 10.4905 4.71142   2
   9  -7   4 -4.0097 11.4829   1
   9  -7   4 7.07394 5.24685   4
   8   6  -4 3.01598 4.56797   4
   8   6  -4 -4.1635 3.41825   5
  -8  -6   4 0.00816 5.84146   4
  -8  -6   4 10.2197 5.52849   2
  -8  -6   4 -3.8672 4.38811   5
   7   6  -4 2.06273 5.67759   1
   7   6  -4 3.67111 3.90197   5
   7   6  -4 0.47878 3.24052   4
  -7  -6   4 2.31421 4.55134   5
  -7  -6   4 -1.2305 3.45294   2
  -7  -6   4 3.70721 4.59132   4
   6   6  -4 4.71931 3.93391   5
   6   6  -4 -4.5296 3.94887   1
   6   6  -4 0.35035 2.45322   4
  -6  -6   4 4.01137 3.87211   4
  -6  -6   4 4.32706 3.62265   2
  -6  -6   4 -3.8124 2.83100   5
  -6  -6   4 -6.2015 3.27516   7
   5   6  -4 37.0664 7.18525   5
   5   6  -4 48.1143 10.7861   1
   5   6  -4 33.2586 7.43972   3
   5   6  -4 48.2357 8.11365   2
   5   6  -4 35.5101 8.36618   6
   5   6  -4 36.6774 7.21314   4
  -5  -6   4 35.8066 7.25413   2
  -5  -6   4 38.8593 9.23296   1
  -5  -6   4 35.9903 7.46193   3
  -5  -6   4 33.4290 7.18566   4
  -5  -6   4 49.4599 8.29124   5
  -5  -6   4 64.4134 11.1263   6
  -5  -6   4 27.7692 5.68112   7
   4   6  -4 16.7512 4.64802   2
   4   6  -4 12.9764 5.51344   6
   4   6  -4 10.2838 3.32682   7
   4   6  -4 5.35403 3.13324   4
   4   6  -4 10.1055 3.79839   5
   4   6  -4 15.8816 5.14008   3
   4   6  -4 15.6186 6.06081   1
  -4  -6   4 20.0733 4.49138   7
  -4  -6   4 19.3042 6.82086   1
  -4  -6   4 9.89533 3.98170   4
  -4  -6   4 21.1267 5.53379   3
  -4  -6   4 25.2942 7.20751   6
  -4  -6   4 14.9452 4.58616   5
  -4  -6   4 4.87023 3.21237   2
   3   6  -4 1.80760 2.21103   7
   3   6  -4 0.15242 1.89093   4
   3   6  -4 -0.5437 2.58619   3
   3   6  -4 0.16978 2.62628   6
   3   6  -4 -0.0017 1.93056   5
   3   6  -4 -0.2927 2.39668   2
   3   6  -4 0.13401 2.96475   1
  -3  -6   4 2.66700 2.08975   4
  -3  -6   4 5.73629 3.58841   3
  -3  -6   4 3.82339 2.69198   7
  -3  -6   4 0.23076 2.08152   2
  -3  -6   4 1.45435 2.26939   5
  -3  -6   4 0.56812 3.58122   1
  -3  -6   4 -2.1738 3.64605   6
   2   6  -4 1.38463 1.59460   5
   2   6  -4 0.23352 2.87138   1
   2   6  -4 0.71868 1.54609   7
   2   6  -4 -0.2743 2.10262   6
   2   6  -4 0.13714 2.27075   3
   2   6  -4 0.22024 1.33799   2
   2   6  -4 1.61942 1.89686   4
  -2  -6   4 -0.5601 2.13938   4
  -2  -6   4 1.86888 1.55876   2
  -2  -6   4 -2.1966 2.65584   1
  -2  -6   4 -1.7103 2.58670   6
  -2  -6   4 0.71249 1.98249   5
   1   6  -4 -1.3084 1.04973   5
   1   6  -4 1.36237 2.78494   6
   1   6  -4 -0.1580 1.35523   2
   1   6  -4 0.45980 1.52760   7
   1   6  -4 1.94122 2.72850   1
   1   6  -4 -0.3669 2.08258   3
  -1  -6   4 -0.6677 1.73024   5
  -1  -6   4 0.34484 2.56087   1
  -1  -6   4 -2.7726 2.20836   6
  -1  -6   4 -2.9490 1.44621   4
   0   6  -4 -0.0360 1.55360   7
   0   6  -4 0.33341 1.69779   3
   0   6  -4 0.70842 1.14743   2
   0   6  -4 4.83322 3.52241   6
   0  -6   4 -2.7025 1.99453   1
   0  -6   4 -1.0230 2.36660   6
   0  -6   4 1.31595 1.32635   5
   0  -6   4 -1.2114 1.26216   4
  -1   6  -4 0.81851 2.42259   6
  -1   6  -4 -0.4403 1.15996   7
  -1   6  -4 1.45588 1.14073   2
  -1   6  -4 -0.1251 2.13730   3
   1  -6   4 0.30035 0.78282   5
   1  -6   4 -0.7740 2.45888   6
   1  -6   4 2.66360 2.33484   4
   1  -6   4 -0.7231 2.33176   1
  -2   6  -4 1.38021 2.66800   6
  -2   6  -4 -0.9724 1.76924   3
  -2   6  -4 1.55986 1.27634   2
  -2   6  -4 0.53617 1.40043   7
   2  -6   4 -0.4157 2.49894   4
   2  -6   4 -1.9991 2.58656   6
   2  -6   4 -2.4777 2.61332   1
  -3   6  -4 32.2515 6.58868   3
  -3   6  -4 23.1158 4.71423   7
  -3   6  -4 24.2688 4.11610   2
  -3   6  -4 33.3261 7.88533   6
   3  -6   4 36.8485 9.60229   1
   3  -6   4 33.5820 6.19463   4
   3  -6   4 18.3446 6.30223   6
  -4   6  -4 20.6622 5.61551   3
  -4   6  -4 19.2752 4.56507   7
  -4   6  -4 11.8507 3.15609   2
   4  -6   4 24.9632 5.93033   4
   4  -6   4 19.6861 6.61043   6
   4  -6   4 12.3224 8.46070   1
  -5   6  -4 -2.2954 2.00190   2
  -5   6  -4 2.68275 3.28783   3
  -5   6  -4 5.48468 2.48314   7
   5  -6   4 -0.3081 3.95764   6
   5  -6   4 2.23800 3.68649   4
   5  -6   4 1.89455 7.87186   1
  -6   6  -4 0.21306 2.01680   7
  -6   6  -4 2.46885 2.52196   2
  -6   6  -4 2.29630 2.82502   3
   6  -6   4 -6.0789 8.61674   1
   6  -6   4 1.63399 4.31338   6
   6  -6   4 -1.7583 2.94780   4
  -7   6  -4 -1.9766 3.79015   3
  -7   6  -4 -0.2811 2.11554   7
  -7   6  -4 3.75039 3.13220   2
   7  -6   4 2.00464 3.64213   4
   7  -6   4 -11.816 8.53325   1
  -8   6  -4 0.88218 3.14772   2
  -8   6  -4 1.10165 3.14579   7
   8  -6   4 -6.8212 11.1876   1
   8  -6   4 9.81190 4.79800   4
  -9   6  -4 -0.8433 3.41426   2
  -9   6  -4 0.46177 3.28842   7
   9  -6   4 -2.8631 10.4572   1
   9  -6   4 4.16641 3.34925   4
   8   5  -4 -0.3500 4.36823   4
   8   5  -4 4.67924 4.56961   5
  -8  -5   4 6.91860 4.75744   5
  -8  -5   4 7.70580 4.38809   2
   7   5  -4 5.36270 4.70497   1
   7   5  -4 2.22727 3.93112   5
   7   5  -4 1.18612 3.24114   4
  -7  -5   4 -4.3619 3.35347   7
  -7  -5   4 -0.2954 2.48585   2
  -7  -5   4 -2.6417 3.57905   5
   6   5  -4 5.78900 3.74951   2
   6   5  -4 5.59156 4.34250   4
   6   5  -4 5.07520 5.06208   1
   6   5  -4 4.08764 3.42937   5
  -6  -5   4 4.03398 3.83377   5
  -6  -5   4 4.40239 3.35489   2
  -6  -5   4 4.33502 3.22825   7
   5   5  -4 9.76056 3.90044   4
   5   5  -4 7.57310 4.49312   3
   5   5  -4 2.20953 2.85723   2
   5   5  -4 7.59353 3.97183   6
   5   5  -4 6.08402 3.28221   5
   5   5  -4 1.00701 3.77313   1
  -5  -5   4 4.20607 3.32866   7
  -5  -5   4 1.81253 2.60606   5
  -5  -5   4 10.8054 3.73930   2
  -5  -5   4 6.32727 3.78529   6
  -5  -5   4 9.88923 4.16179   3
   4   5  -4 5.78303 3.74927   6
   4   5  -4 8.01867 4.05667   1
   4   5  -4 10.1499 3.76660   2
   4   5  -4 12.8267 3.99212   5
   4   5  -4 5.25578 3.56747   3
   4   5  -4 1.22257 2.06685   4
   4   5  -4 7.53736 3.02032   7
  -4  -5   4 8.47499 4.44496   6
  -4  -5   4 7.53239 3.80851   5
  -4  -5   4 11.1140 5.05813   1
  -4  -5   4 4.38731 2.14823   2
  -4  -5   4 12.5206 4.52170   3
  -4  -5   4 10.2847 3.24961   7
  -4  -5   4 7.29086 3.50621   4
   3   5  -4 1.33866 1.73713   7
   3   5  -4 1.17937 1.63678   5
   3   5  -4 2.29495 2.62181   1
   3   5  -4 0.59706 2.09289   3
   3   5  -4 0.15044 2.24136   6
   3   5  -4 -0.2525 1.33364   4
   3   5  -4 -0.0212 1.92818   2
  -3  -5   4 -3.0312 2.70402   6
  -3  -5   4 0.19240 1.81494   2
  -3  -5   4 -1.5154 2.03201   3
  -3  -5   4 1.85873 3.23541   1
  -3  -5   4 1.27029 2.16255   4
  -3  -5   4 0.55896 2.33825   5
  -3  -5   4 1.18763 1.70558   7
   2   5  -4 352.147 21.9104   6
   2   5  -4 337.369 18.2440   4
   2   5  -4 358.711 20.5747   3
   2   5  -4 370.121 18.0675   5
   2   5  -4 350.122 17.9523   2
   2   5  -4 349.039 17.9606   7
   2   5  -4 341.172 21.4500   1
  -2  -5   4 328.459 21.8918   6
  -2  -5   4 365.602 22.0079   1
  -2  -5   4 344.746 18.0571   5
  -2  -5   4 351.558 18.5329   4
   1   5  -4 4.27253 1.97631   7
   1   5  -4 1.90387 1.49078   5
   1   5  -4 4.41965 3.10631   1
   1   5  -4 1.77001 1.41588   2
   1   5  -4 2.12778 2.06618   3
   1   5  -4 0.55122 2.23287   6
  -1  -5   4 2.40303 1.77622   4
  -1  -5   4 1.98626 1.67442   5
  -1  -5   4 4.42075 3.18674   6
  -1  -5   4 -1.1884 2.17098   1
   0   5  -4 2.22068 1.10826   5
   0   5  -4 3.59615 1.48778   2
   0   5  -4 -0.0831 1.34688   7
   0   5  -4 1.55952 2.52568   6
   0   5  -4 5.97989 3.10695   3
   0  -5   4 -1.4363 2.11950   6
   0  -5   4 3.38738 2.83235   1
   0  -5   4 1.57918 1.45156   4
   0  -5   4 1.93827 1.22535   5
  -1   5  -4 12.2278 3.79225   3
  -1   5  -4 13.7148 2.87727   2
  -1   5  -4 17.0612 5.13879   6
  -1   5  -4 22.1812 3.94805   7
   1  -5   4 22.5394 6.29144   6
   1  -5   4 11.8064 0.91548   5
   1  -5   4 15.5102 1.20163   5
   1  -5   4 15.4208 5.49664   1
   1  -5   4 16.3356 3.33025   4
  -2   5  -4 0.03330 1.32547   7
  -2   5  -4 -1.3662 2.00785   6
  -2   5  -4 2.12230 2.05178   3
  -2   5  -4 1.29096 1.27972   2
   2  -5   4 3.00956 2.54781   4
   2  -5   4 0.32292 2.58001   6
   2  -5   4 -2.3404 2.91299   1
  -3   5  -4 29.8667 6.04279   3
  -3   5  -4 31.0799 4.72571   2
  -3   5  -4 30.1848 5.02146   7
   3  -5   4 27.4738 7.09016   6
   3  -5   4 28.6067 8.93524   1
   3  -5   4 36.4697 5.62028   4
  -4   5  -4 5.43828 2.31407   2
  -4   5  -4 4.96376 3.07156   3
  -4   5  -4 3.91574 2.32875   7
   4  -5   4 3.74308 7.26448   1
   4  -5   4 4.16546 3.31134   4
   4  -5   4 2.57392 3.67523   6
  -5   5  -4 86.8527 10.6706   3
  -5   5  -4 89.4344 9.58526   2
  -5   5  -4 81.5171 9.47208   7
   5  -5   4 94.3659 13.6246   6
   5  -5   4 102.877 10.9866   4
   5  -5   4 139.092 20.8568   1
  -6   5  -4 134.928 12.7811   2
  -6   5  -4 136.862 11.5387   3
  -6   5  -4 138.399 13.0390   7
   6  -5   4 160.423 18.6358   6
   6  -5   4 143.124 14.5260   4
   6  -5   4 177.900 24.9912   1
  -7   5  -4 76.5473 9.88092   2
  -7   5  -4 77.3831 10.0227   7
   7  -5   4 96.2906 20.7934   1
   7  -5   4 69.8007 10.8673   4
  -8   5  -4 8.99444 4.64044   2
  -8   5  -4 12.5911 4.88977   7
   8  -5   4 22.0012 13.7906   1
   8  -5   4 23.8041 6.53376   4
  -9   5  -4 7.54046 4.27445   7
  -9   5  -4 10.2184 5.16248   2
   9  -5   4 9.65942 11.0539   1
   9  -5   4 11.8530 5.14048   4
 -10   5  -4 8.00329 5.55134   2
 -10   5  -4 3.99854 5.60461   7
  10  -5   4 17.8760 7.49703   4
  10  -5   4 12.1119 10.0402   1
   9   4  -4 18.6325 6.63509   5
   9   4  -4 42.9068 10.0243   4
  -9  -4   4 30.1831 8.69227   5
  -9  -4   4 16.2092 5.57250   2
   8   4  -4 24.0632 7.54528   5
   8   4  -4 22.5853 7.02667   4
  -8  -4   4 27.1352 6.28788   7
  -8  -4   4 21.8628 6.43043   2
  -8  -4   4 33.7452 8.53752   5
   7   4  -4 0.61647 3.90440   1
   7   4  -4 0.37181 3.08222   5
   7   4  -4 1.72679 3.07287   4
  -7  -4   4 1.83242 3.50897   7
  -7  -4   4 2.14917 2.60348   2
  -7  -4   4 -2.3034 2.69517   5
   6   4  -4 0.29309 3.80165   1
   6   4  -4 0.23374 2.45316   5
   6   4  -4 -3.4147 1.82735   4
   6   4  -4 -0.5377 2.58393   2
  -6  -4   4 -0.6751 2.48889   7
  -6  -4   4 1.80216 2.88417   2
  -6  -4   4 -4.8520 2.05069   5
  -6  -4   4 -6.2647 2.62222   3
   5   4  -4 59.8268 8.15657   2
   5   4  -4 51.5116 8.35623   6
   5   4  -4 62.2293 10.4965   1
   5   4  -4 59.5666 8.69321   4
   5   4  -4 66.0527 8.84544   5
  -5  -4   4 54.5763 8.88721   6
  -5  -4   4 39.9137 6.40381   7
  -5  -4   4 46.3000 7.75622   5
  -5  -4   4 46.4922 7.40137   2
  -5  -4   4 43.4480 7.34435   3
   4   4  -4 10.3151 3.59384   4
   4   4  -4 14.5723 4.30565   3
   4   4  -4 22.5835 4.95022   5
   4   4  -4 11.7784 3.45661   7
   4   4  -4 10.0616 3.53917   2
   4   4  -4 23.0299 5.70227   6
   4   4  -4 20.0229 5.32677   1
  -4  -4   4 4.72965 3.31912   6
  -4  -4   4 15.9621 4.43103   3
  -4  -4   4 16.3061 4.10560   2
  -4  -4   4 18.7220 4.07782   7
   3   4  -4 1.17789 1.84175   6
   3   4  -4 1.19424 1.69023   5
   3   4  -4 -0.4690 1.52581   2
   3   4  -4 0.40928 1.75345   4
   3   4  -4 1.93714 2.50833   1
   3   4  -4 2.17540 2.33049   3
   3   4  -4 5.64324 2.21017   7
  -3  -4   4 1.72358 1.76468   2
  -3  -4   4 -0.3666 1.95381   1
  -3  -4   4 0.86561 2.06025   3
  -3  -4   4 2.03886 2.84577   6
  -3  -4   4 0.79104 1.64387   7
   2   4  -4 591.642 30.1305   1
   2   4  -4 601.912 27.4366   5
   2   4  -4 632.815 31.2491   6
   2   4  -4 616.965 27.5781   7
   2   4  -4 612.357 29.8265   3
   2   4  -4 619.863 27.6004   2
   2   4  -4 596.637 27.4487   4
  -2  -4   4 585.829 30.2580   1
  -2  -4   4 582.036 31.1988   6
  -2  -4   4 570.028 27.4150   4
  -2  -4   4 573.329 29.8301   3
   1   4  -4 2676.54 111.583   6
   1   4  -4 2580.64 106.083   5
   1   4  -4 2771.26 106.847   2
   1   4  -4 2626.65 106.354   4
   1   4  -4 2610.81 109.635   3
   1   4  -4 2717.20 107.340   7
  -1  -4   4 2658.59 106.536   4
  -1  -4   4 2574.86 111.667   6
  -1  -4   4 2608.02 110.341   1
   0   4  -4 13.8936 3.79450   3
   0   4  -4 11.8205 4.11374   6
   0   4  -4 11.7768 1.93328   5
   0   4  -4 10.9904 2.30674   2
   0   4  -4 11.7818 2.55477   7
   0  -4   4 18.9311 5.14947   6
   0  -4   4 15.2572 4.55980   1
   0  -4   4 12.4091 2.41860   4
  -1   4  -4 59.9998 7.79275   3
  -1   4  -4 51.7274 5.84809   7
  -1   4  -4 64.8899 3.19007   5
  -1   4  -4 66.6440 5.07049   2
  -1   4  -4 72.3525 9.45137   6
   1  -4   4 56.7999 8.92331   6
   1  -4   4 64.9588 3.19082   5
   1  -4   4 65.6322 4.94491   4
   1  -4   4 56.9543 9.07995   1
  -2   4  -4 58.4619 6.50377   7
  -2   4  -4 74.8991 5.77219   2
  -2   4  -4 72.7315 8.53722   3
   2  -4   4 70.1736 11.2134   1
   2  -4   4 79.2100 10.5610   6
   2  -4   4 72.0854 5.76613   4
  -3   4  -4 28.1948 5.35859   3
  -3   4  -4 30.4393 2.42225   5
  -3   4  -4 30.9830 4.77317   7
  -3   4  -4 37.5282 5.04666   2
  -3   4  -4 39.7131 4.45679   5
   3  -4   4 31.8274 7.11591   6
   3  -4   4 42.4510 10.1220   1
   3  -4   4 30.8596 4.80920   4
  -4   4  -4 10.0952 3.49767   3
  -4   4  -4 6.92599 1.74171   5
  -4   4  -4 6.56572 2.72948   2
  -4   4  -4 7.15909 2.67061   7
   4  -4   4 10.6317 3.62907   4
   4  -4   4 6.46639 4.51422   6
   4  -4   4 25.3604 9.64708   1
  -5   4  -4 40.8539 6.46830   3
  -5   4  -4 29.1573 5.46682   2
  -5   4  -4 38.1980 5.89759   7
  -5   4  -4 27.1593 3.82549   5
   5  -4   4 42.5716 7.04274   4
   5  -4   4 33.6958 8.88428   6
   5  -4   4 50.6105 13.5346   1
  -6   4  -4 327.556 18.1312   7
  -6   4  -4 301.779 16.0230   5
  -6   4  -4 295.250 17.9308   2
  -6   4  -4 315.508 17.9003   3
   6  -4   4 340.259 28.6566   1
   6  -4   4 301.191 22.5161   6
   6  -4   4 290.237 19.1655   4
  -7   4  -4 65.0366 11.5548   5
  -7   4  -4 78.1125 10.0279   2
  -7   4  -4 70.4591 9.42721   7
   7  -4   4 70.8846 17.2395   1
   7  -4   4 68.5132 10.2909   4
  -8   4  -4 16.6072 5.55438   2
  -8   4  -4 11.0823 4.35695   7
   8  -4   4 26.6845 7.11497   4
   8  -4   4 16.7473 10.7348   1
  -9   4  -4 8.92770 4.50701   7
  -9   4  -4 -5.0959 3.29304   2
   9  -4   4 6.08731 7.61525   1
   9  -4   4 4.13323 4.00458   4
 -10   4  -4 0.45306 3.93198   2
 -10   4  -4 4.29844 4.09300   7
  10  -4   4 7.27291 5.47054   4
  10  -4   4 34.5918 9.97486   1
   9   3  -4 1.33868 4.44415   5
   9   3  -4 0.93728 3.89727   4
  -9  -3   4 0.68665 4.31387   5
  -9  -3   4 -6.3003 3.52077   7
  -9  -3   4 -3.4552 2.71962   2
   8   3  -4 18.8135 6.13264   4
   8   3  -4 27.9963 7.10393   5
  -8  -3   4 29.6944 7.38969   5
  -8  -3   4 30.7492 6.85206   2
  -8  -3   4 28.8241 6.43586   7
   7   3  -4 2.47589 3.02350   5
   7   3  -4 2.14280 3.49865   1
   7   3  -4 0.98613 2.93880   4
  -7  -3   4 -0.4315 2.70504   7
  -7  -3   4 1.73559 2.75358   5
  -7  -3   4 0.48186 2.87520   2
   6   3  -4 0.95904 2.22691   2
   6   3  -4 0.69068 2.25561   4
   6   3  -4 -0.3190 2.17383   5
   6   3  -4 1.55338 2.85689   1
  -6  -3   4 -1.8356 3.31233   3
  -6  -3   4 2.08457 2.78094   7
  -6  -3   4 3.23218 2.65907   2
   5   3  -4 6.34316 3.15408   6
   5   3  -4 7.62374 3.15175   5
   5   3  -4 6.30121 3.57837   1
   5   3  -4 13.2790 3.87841   2
   5   3  -4 13.3532 3.83547   4
  -5  -3   4 4.89729 2.37997   2
  -5  -3   4 7.10693 2.93057   7
  -5  -3   4 9.25242 3.60768   6
  -5  -3   4 4.89404 3.49764   3
   4   3  -4 37.7684 5.83366   2
   4   3  -4 22.9963 4.78774   4
   4   3  -4 27.6972 4.69946   7
   4   3  -4 28.2860 5.81117   1
   4   3  -4 22.1371 4.81799   6
   4   3  -4 32.4222 5.70051   5
  -4  -3   4 26.2926 4.92553   2
  -4  -3   4 28.7903 5.70856   6
  -4  -3   4 30.0694 4.78519   7
  -4  -3   4 25.1916 5.28588   3
   3   3  -4 24.7047 4.30116   5
   3   3  -4 24.8850 4.36673   7
   3   3  -4 25.9605 5.22130   6
   3   3  -4 27.0125 4.36762   2
   3   3  -4 31.1759 4.86107   4
   3   3  -4 38.8097 6.28201   3
   3   3  -4 45.8294 6.54556   1
  -3  -3   4 36.0568 6.03259   1
  -3  -3   4 25.4405 4.33199   7
  -3  -3   4 36.2681 6.40181   3
  -3  -3   4 31.4877 5.86438   6
   2   3  -4 225.952 12.1158   2
   2   3  -4 209.653 11.8249   7
   2   3  -4 216.997 11.6644   4
   2   3  -4 215.288 13.0564   1
   2   3  -4 224.986 13.6397   3
   2   3  -4 199.573 13.6322   6
   2   3  -4 223.251 11.9567   5
  -2  -3   4 222.079 13.2803   1
  -2  -3   4 213.128 13.5909   3
  -2  -3   4 223.920 14.4256   6
   1   3  -4 23.6966 3.39104   2
   1   3  -4 16.4194 3.14637   7
   1   3  -4 27.1674 3.38834   5
   1   3  -4 20.0299 4.72177   6
   1   3  -4 27.6388 3.06821   4
   1   3  -4 20.7499 4.33387   3
  -1  -3   4 17.3024 4.66815   6
  -1  -3   4 24.1215 4.84784   1
  -1  -3   4 24.5144 2.94566   4
  -1  -3   4 20.5694 4.46095   3
   0   3  -4 623.238 27.1175   7
   0   3  -4 594.250 28.9484   3
   0   3  -4 590.881 25.6551   4
   0   3  -4 626.265 25.5839   5
   0   3  -4 609.997 26.8050   2
   0  -3   4 633.918 29.8557   1
   0  -3   4 595.424 25.4446   4
   0  -3   4 619.083 30.8111   6
   0  -3   4 612.096 25.4116   4
  -1   3  -4 124.660 9.36440   3
  -1   3  -4 155.481 8.77176   2
  -1   3  -4 154.041 6.85098   5
  -1   3  -4 157.182 8.77414   7
   1  -3   4 148.309 7.50772   4
   1  -3   4 145.928 11.4714   6
   1  -3   4 134.817 6.78968   5
   1  -3   4 137.031 11.2395   1
  -2   3  -4 155.191 7.68336   5
  -2   3  -4 158.075 9.47843   7
  -2   3  -4 150.382 9.30536   2
  -2   3  -4 172.349 10.7443   3
   2  -3   4 156.605 8.73895   4
   2  -3   4 160.703 13.7493   1
   2  -3   4 161.337 12.7223   6
  -3   3  -4 90.0000 6.90413   7
  -3   3  -4 92.9919 5.68335   5
  -3   3  -4 82.0810 7.25806   3
  -3   3  -4 113.233 7.70517   2
   3  -3   4 108.029 7.36512   4
   3  -3   4 105.581 14.7442   1
   3  -3   4 115.415 13.1844   6
  -4   3  -4 8.25370 2.92774   2
  -4   3  -4 19.2827 3.83670   7
  -4   3  -4 14.9056 2.75749   5
  -4   3  -4 11.8964 3.33510   3
   4  -3   4 8.34295 2.99985   4
   4  -3   4 12.4618 8.10503   1
   4  -3   4 15.1277 6.51378   6
  -5   3  -4 -0.3161 1.44541   7
  -5   3  -4 -0.4070 1.11134   5
  -5   3  -4 -1.7949 1.37039   3
  -5   3  -4 2.79425 2.35042   2
   5  -3   4 0.92158 5.54101   6
   5  -3   4 -0.2264 7.94829   1
   5  -3   4 -0.9101 2.06815   4
  -6   3  -4 1.84374 1.88550   5
  -6   3  -4 2.03360 1.95588   2
  -6   3  -4 4.31881 2.86939   7
   6  -3   4 1.98874 2.90882   4
   6  -3   4 2.05914 8.61646   1
   6  -3   4 4.90483 6.88233   6
  -7   3  -4 2.80453 2.29043   5
  -7   3  -4 0.31721 2.17309   7
  -7   3  -4 1.18368 2.89276   2
   7  -3   4 8.46554 8.78418   1
   7  -3   4 1.31091 2.80192   4
  -8   3  -4 2.06714 3.43566   2
  -8   3  -4 -1.8166 2.42000   5
  -8   3  -4 2.27422 2.60630   7
   8  -3   4 -0.7560 3.12539   4
   8  -3   4 4.45159 7.29742   1
  -9   3  -4 1.40341 3.26860   7
  -9   3  -4 0.18012 3.57053   2
   9  -3   4 22.2274 9.46667   1
   9  -3   4 0.92933 3.52946   4
 -10   3  -4 -2.1757 4.24478   7
 -10   3  -4 -5.4445 4.38862   2
  10  -3   4 5.14293 6.75382   4
  10   2  -4 -1.8644 3.95350   5
  10   2  -4 -0.8236 4.26183   4
 -10  -2   4 2.93157 5.60962   7
 -10  -2   4 2.43708 3.87812   2
 -10  -2   4 1.41337 4.79341   5
   9   2  -4 2.12740 3.55806   5
   9   2  -4 2.30353 3.50882   4
  -9  -2   4 0.24557 3.97041   5
  -9  -2   4 6.66849 4.20177   2
  -9  -2   4 3.46458 4.57632   7
   8   2  -4 1.23171 2.78008   4
   8   2  -4 5.79040 3.98276   5
  -8  -2   4 7.49843 4.21567   2
  -8  -2   4 1.44778 3.43807   5
  -8  -2   4 1.62645 3.51043   7
   7   2  -4 18.5933 6.08328   1
   7   2  -4 18.7844 5.12309   4
   7   2  -4 14.4819 4.95781   2
   7   2  -4 8.70601 4.09267   5
  -7  -2   4 8.41695 4.11347   7
  -7  -2   4 20.4839 5.21190   2
   6   2  -4 19.8845 4.89083   2
   6   2  -4 8.88595 3.73116   4
   6   2  -4 26.9009 6.32991   1
   6   2  -4 19.3901 4.98902   5
  -6  -2   4 6.63876 4.16011   3
  -6  -2   4 13.9627 4.09212   7
  -6  -2   4 21.5077 5.14439   2
   5   2  -4 68.4970 9.18479   1
   5   2  -4 64.8755 8.30854   5
   5   2  -4 65.3877 8.57505   4
   5   2  -4 58.1088 7.94905   2
  -5  -2   4 67.6610 8.84465   3
  -5  -2   4 57.5661 6.92722   6
  -5  -2   4 55.7402 7.35084   2
  -5  -2   4 61.0986 7.51212   7
   4   2  -4 10.2763 3.15538   5
   4   2  -4 8.30905 2.71897   7
   4   2  -4 15.2644 3.44920   2
   4   2  -4 8.45927 2.81904   4
   4   2  -4 14.0552 3.60516   1
  -4  -2   4 5.55209 3.09261   3
  -4  -2   4 4.32172 2.58016   6
  -4  -2   4 14.0757 3.32163   7
  -4  -2   4 5.70869 2.39221   2
   3   2  -4 -0.2170 1.04379   1
   3   2  -4 0.32872 1.09174   2
   3   2  -4 -0.6398 1.01978   5
   3   2  -4 -0.7848 0.94249   4
   3   2  -4 -0.5412 1.32294   7
  -3  -2   4 -0.8394 1.54924   3
  -3  -2   4 1.33414 1.50425   7
  -3  -2   4 -0.7190 1.66231   6
   2   2  -4 6.70756 2.60978   3
   2   2  -4 11.7920 2.64278   1
   2   2  -4 5.64007 2.04451   7
   2   2  -4 7.66582 1.87924   4
   2   2  -4 8.13889 2.07162   5
   2   2  -4 10.3348 2.39338   2
  -2  -2   4 8.30832 2.96140   3
  -2  -2   4 10.6859 3.57006   6
  -2  -2   4 9.31749 2.43926   1
  -2  -2   4 5.54704 1.96858   7
   1   2  -4 60.7568 3.70255   4
   1   2  -4 63.3019 5.83092   7
   1   2  -4 63.2489 7.05400   3
   1   2  -4 64.8432 4.54497   5
   1   2  -4 66.0125 4.88015   2
  -1  -2   4 59.9643 7.24089   3
  -1  -2   4 62.0305 5.39054   1
  -1  -2   4 75.4514 8.62413   6
  -1  -2   4 62.8525 3.82872   4
   0   2  -4 17.0955 2.84796   2
   0   2  -4 28.8827 4.65617   3
   0   2  -4 28.2869 3.46505   7
   0   2  -4 17.8577 2.38645   5
   0  -2   4 12.7926 3.32652   3
   0  -2   4 12.5531 4.22085   6
   0  -2   4 23.7427 5.07277   1
  -1   2  -4 28.9626 4.06344   2
  -1   2  -4 25.0797 4.27645   3
  -1   2  -4 23.4445 2.92419   5
  -1   2  -4 30.4897 3.77828   7
  -1   2  -4 27.9989 2.58967   4
   1  -2   4 29.4443 6.22378   6
   1  -2   4 37.4956 7.38754   1
   1  -2   4 32.0398 4.87819   3
   1  -2   4 22.9721 2.28146   4
  -2   2  -4 209.707 10.1837   5
  -2   2  -4 205.177 11.7069   3
  -2   2  -4 191.480 10.7076   7
  -2   2  -4 208.973 11.3796   2
   2  -2   4 196.034 11.7798   3
   2  -2   4 206.282 10.4259   4
   2  -2   4 188.004 15.0499   1
   2  -2   4 214.142 14.9966   6
  -3   2  -4 17.3690 2.83961   5
  -3   2  -4 9.48589 2.44998   7
  -3   2  -4 8.45115 2.67279   2
  -3   2  -4 9.63401 2.77906   3
   3  -2   4 9.35891 5.81319   6
   3  -2   4 8.48746 6.40973   1
   3  -2   4 9.75014 2.70000   3
   3  -2   4 12.6876 2.89709   4
  -4   2  -4 98.8874 6.77000   5
  -4   2  -4 94.4403 9.06531   2
  -4   2  -4 85.2155 6.58828   3
  -4   2  -4 86.7963 6.71699   7
   4  -2   4 89.9480 6.79897   3
   4  -2   4 96.1830 13.0463   6
   4  -2   4 91.8954 7.65081   4
   4  -2   4 97.7641 15.1581   1
  -5   2  -4 2.70199 2.32041   2
  -5   2  -4 3.53923 1.90123   5
  -5   2  -4 3.75866 2.18599   7
  -5   2  -4 3.49531 1.91371   3
   5  -2   4 -6.6195 5.88398   1
   5  -2   4 5.57500 2.20375   3
   5  -2   4 3.42768 2.52112   4
   5  -2   4 7.08551 6.54479   6
  -6   2  -4 0.20382 2.04005   7
  -6   2  -4 -1.1129 1.77146   5
  -6   2  -4 2.26086 2.55254   2
   6  -2   4 1.86521 3.09927   4
   6  -2   4 9.37494 8.71477   1
   6  -2   4 -0.7381 5.98244   6
  -7   2  -4 24.3659 5.82729   2
  -7   2  -4 21.9525 5.07637   5
  -7   2  -4 22.9931 5.02077   7
   7  -2   4 34.6199 11.5907   1
   7  -2   4 25.7855 6.53189   4
  -8   2  -4 -0.1463 2.80752   7
  -8   2  -4 4.91022 3.56238   5
  -8   2  -4 -2.1055 2.42576   2
   8  -2   4 2.26813 3.51610   4
   8  -2   4 8.75850 7.36522   1
  -9   2  -4 4.49095 4.27730   2
  -9   2  -4 2.53465 4.24931   5
  -9   2  -4 -0.6076 3.53606   7
   9  -2   4 8.66553 5.00042   4
   9  -2   4 12.3056 6.21214   1
 -10   2  -4 3.60464 7.94249   2
  10  -2   4 6.54287 6.49914   4
  10  -2   4 30.7043 8.79487   1
  10   1  -4 -0.4282 4.43476   5
  10   1  -4 4.51334 4.56141   4
 -10  -1   4 6.46752 4.36290   2
 -10  -1   4 1.13493 4.27496   7
 -10  -1   4 -1.7732 3.51655   5
   9   1  -4 4.13245 4.05072   5
   9   1  -4 0.23960 3.39656   4
  -9  -1   4 -0.6704 3.59718   7
  -9  -1   4 2.50871 3.80000   2
   8   1  -4 5.83376 3.64898   4
   8   1  -4 4.59201 3.49183   5
  -8  -1   4 9.45789 4.09323   2
  -8  -1   4 7.88362 4.19930   7
   7   1  -4 -0.2379 1.92263   2
   7   1  -4 -0.6010 2.38575   1
   7   1  -4 1.51489 2.75444   4
   7   1  -4 -1.5765 2.18382   5
  -7  -1   4 -1.7356 4.32094   3
  -7  -1   4 -1.0247 2.63245   2
  -7  -1   4 -0.3517 2.71960   7
   6   1  -4 0.69171 2.34479   4
   6   1  -4 0.18985 1.97341   5
   6   1  -4 0.88302 2.37466   1
   6   1  -4 3.42030 2.40343   2
  -6  -1   4 0.66331 3.63881   3
  -6  -1   4 7.82602 3.45459   2
  -6  -1   4 7.09797 3.30242   7
   5   1  -4 177.204 12.4092   4
   5   1  -4 150.253 11.6394   5
   5   1  -4 199.030 12.4213   2
   5   1  -4 186.015 12.0646   1
  -5  -1   4 175.018 11.7411   7
  -5  -1   4 194.290 12.4128   2
  -5  -1   4 182.279 12.5410   3
  -5  -1   4 168.249 10.2885   6
   4   1  -4 132.251 9.24059   4
   4   1  -4 127.946 8.96519   2
   4   1  -4 132.944 8.44427   1
   4   1  -4 126.168 9.14688   5
  -4  -1   4 109.531 8.60886   2
  -4  -1   4 119.542 9.61390   3
  -4  -1   4 131.626 8.91528   7
  -4  -1   4 121.138 8.48450   6
   3   1  -4 58.3243 6.27249   7
   3   1  -4 59.7895 6.22504   4
   3   1  -4 79.4163 7.43465   5
   3   1  -4 66.9327 6.59504   2
   3   1  -4 63.9903 4.53226   1
  -3  -1   4 74.6169 6.55567   6
  -3  -1   4 67.3582 6.72312   7
  -3  -1   4 80.2601 8.38817   3
   2   1  -4 10.1487 2.05045   4
   2   1  -4 12.3404 2.60907   5
   2   1  -4 10.5548 2.35472   2
   2   1  -4 15.0989 2.87764   7
  -2  -1   4 12.0189 1.85274   1
  -2  -1   4 8.50540 1.64991   1
  -2  -1   4 13.7521 3.92189   6
  -2  -1   4 13.7567 3.50085   3
  -2  -1   4 15.0158 2.86260   7
   1   1  -4 365.048 17.7842   5
   1   1  -4 397.940 16.6226   4
   1   1  -4 413.803 18.4307   2
   1   1  -4 392.417 18.1574   7
   1   1  -4 406.312 17.8638   1
  -1  -1   4 398.097 16.6009   4
  -1  -1   4 382.158 18.0739   1
  -1  -1   4 384.762 20.8302   6
  -1  -1   4 432.478 20.1203   3
   0   1  -4 -0.9384 0.57154   2
   0   1  -4 -1.1638 0.73260   7
   0   1  -4 0.52982 1.34860   3
   0   1  -4 1.85967 1.29682   5
   0  -1   4 2.23676 3.55449   6
   0  -1   4 0.78470 1.58252   3
   0  -1   4 3.43150 3.26162   1
  -1   1  -4 690.086 30.0162   5
  -1   1  -4 723.936 31.2696   3
  -1   1  -4 691.951 29.8403   7
  -1   1  -4 724.272 30.8924   2
  -1   1  -4 714.935 29.0881   4
   1  -1   4 646.201 33.3265   1
   1  -1   4 729.492 29.0577   4
   1  -1   4 716.023 31.3230   3
   1  -1   4 683.637 34.3184   6
  -2   1  -4 513.753 24.7071   2
  -2   1  -4 554.519 23.8876   7
  -2   1  -4 539.060 24.4903   3
  -2   1  -4 556.289 24.1665   5
   2  -1   4 535.025 23.9867   4
   2  -1   4 551.180 29.3943   1
   2  -1   4 536.655 24.5916   3
   2  -1   4 544.415 28.9048   6
  -3   1  -4 65.8590 6.08055   7
  -3   1  -4 64.0720 5.17863   5
  -3   1  -4 73.1800 7.32686   2
  -3   1  -4 55.3817 4.74960   3
   3  -1   4 70.6765 6.93714   4
   3  -1   4 65.7020 11.2633   1
   3  -1   4 64.6842 5.03289   3
   3  -1   4 67.5286 10.7904   6
  -4   1  -4 2.04515 1.99512   2
  -4   1  -4 1.10273 1.43257   7
  -4   1  -4 6.29090 2.09161   5
   4  -1   4 1.63096 1.66761   4
   4  -1   4 6.53993 1.85033   3
   4  -1   4 4.33703 6.00127   1
   4  -1   4 15.0258 6.66476   6
  -5   1  -4 24.9413 4.23965   7
  -5   1  -4 27.0292 5.13627   2
  -5   1  -4 27.4431 4.94970   5
   5  -1   4 16.3347 7.42567   6
   5  -1   4 30.9768 9.51421   1
   5  -1   4 28.5708 5.64782   4
  -6   1  -4 0.49555 1.99194   7
  -6   1  -4 1.61323 2.11121   5
  -6   1  -4 0.80318 2.18082   2
   6  -1   4 -4.2691 4.76511   6
   6  -1   4 -4.4906 5.72902   1
   6  -1   4 -0.9463 2.26490   4
  -7   1  -4 13.8519 4.86751   2
  -7   1  -4 22.4824 4.97051   7
  -7   1  -4 19.8702 5.18827   5
   7  -1   4 19.3804 5.71632   4
   7  -1   4 13.2688 7.47251   1
  -8   1  -4 5.02319 3.66030   5
  -8   1  -4 10.6733 4.55053   2
  -8   1  -4 12.1326 4.42596   7
   8  -1   4 15.0055 7.51852   1
   8  -1   4 6.74325 4.21390   4
  -9   1  -4 3.03462 4.32360   2
  -9   1  -4 5.47153 4.10406   5
   9  -1   4 7.18098 4.94155   4
   9  -1   4 22.9748 7.94823   1
  10   0  -4 3.93168 3.62006   4
  10   0  -4 -0.2761 3.78758   5
 -10   0   4 0.33568 3.03808   2
 -10   0   4 2.27425 4.52287   7
 -10   0   4 5.12656 4.30156   5
   9   0  -4 1.92912 2.86460   4
   9   0  -4 0.84762 3.63388   5
  -9   0   4 0.72076 3.02718   2
  -9   0   4 3.76920 3.73365   7
   8   0  -4 5.65192 3.44237   4
   8   0  -4 3.12922 3.37874   5
  -8   0   4 -1.1011 2.66118   7
  -8   0   4 -0.2562 2.34399   2
   7   0  -4 15.9235 4.57092   5
   7   0  -4 12.2226 4.58574   4
   7   0  -4 10.5435 4.37983   1
   7   0  -4 6.67787 2.94539   2
  -7   0   4 12.9112 4.05009   7
  -7   0   4 14.0083 4.52899   2
  -7   0   4 4.72457 4.87597   3
   6   0  -4 25.4698 5.28923   5
   6   0  -4 26.5033 5.56813   1
   6   0  -4 31.6109 5.90501   2
   6   0  -4 27.2930 6.07965   4
  -6   0   4 30.3562 6.96666   3
  -6   0   4 20.0841 4.97158   2
  -6   0   4 30.0160 5.70422   7
   5   0  -4 14.0469 3.40773   1
   5   0  -4 14.3115 3.68837   2
   5   0  -4 5.40481 2.87889   4
   5   0  -4 9.03635 3.12925   5
  -5   0   4 14.4193 2.28817   6
  -5   0   4 12.9776 3.49928   7
  -5   0   4 8.80975 3.03472   2
  -5   0   4 13.6889 2.01045   6
  -5   0   4 9.45702 4.64356   3
   4   0  -4 69.3376 7.22212   2
   4   0  -4 70.4707 7.55975   5
   4   0  -4 66.3591 4.90536   1
   4   0  -4 56.0286 6.92474   4
  -4   0   4 68.6793 8.43519   3
  -4   0   4 64.0314 5.95443   6
  -4   0   4 66.6229 7.26798   7
   3   0  -4 0.69892 1.60548   4
   3   0  -4 3.93593 0.78322   1
   3   0  -4 -0.1629 1.25934   5
   3   0  -4 2.37515 1.42019   2
  -3   0   4 2.49424 1.64112   7
  -3   0   4 7.35314 3.10309   3
  -3   0   4 3.69345 0.91719   1
  -3   0   4 0.03110 2.86604   6
   2   0  -4 34.2145 4.18398   7
   2   0  -4 41.6740 4.72338   5
   2   0  -4 46.5439 4.61974   4
   2   0  -4 34.5807 4.21170   2
  -2   0   4 43.6506 4.82839   7
  -2   0   4 43.7752 6.09580   3
  -2   0   4 45.4854 6.62684   6
   1   0  -4 0.54157 0.89628   7
   1   0  -4 0.23672 1.34337   5
   1   0  -4 0.20262 0.86300   2
   1   0  -4 0.31715 1.76416   1
   1   0  -4 1.38444 1.09291   4
  -1   0   4 2.82697 3.76529   6
  -1   0   4 -2.0866 0.70679   7
  -1   0   4 -1.0969 1.72663   3
  -1   0   4 0.04986 1.25009   1
  -1   0   4 1.20644 1.02631   4
   0   0  -4 1.82903 0.79204   4
   0   0  -4 0.98730 0.96152   7
   0   0  -4 3.09048 1.60854   5
   0   0  -4 0.42007 0.71135   4
   0   0  -4 2.07720 1.30046   2
   0   0   4 -2.4219 2.00760   1
   0   0   4 1.86602 3.88928   6
   0   0   4 2.03734 1.96962   3
   0   0   4 2.26678 0.94297   4
  -1   0  -4 222.186 11.7303   2
  -1   0  -4 211.003 11.5417   5
  -1   0  -4 232.797 10.9333   4
  -1   0  -4 227.763 10.5499   7
   1   0   4 203.369 11.8223   3
   1   0   4 219.265 10.7708   4
   1   0   4 219.103 14.1977   1
   1   0   4 214.553 15.1733   6
  -2   0  -4 789.407 31.2921   7
  -2   0  -4 765.355 32.7336   5
  -2   0  -4 687.581 32.6005   2
   2   0   4 721.228 32.4530   4
   2   0   4 737.705 32.0994   3
   2   0   4 736.151 37.0062   1
   2   0   4 748.384 37.0831   6
  -3   0  -4 12.6484 2.88117   5
  -3   0  -4 8.07885 1.96944   7
  -3   0  -4 13.0217 3.10158   2
   3   0   4 14.2746 2.61211   3
   3   0   4 12.3962 3.00386   4
   3   0   4 8.36796 5.42976   6
   3   0   4 4.44712 4.71882   1
  -4   0  -4 1.24368 1.74260   2
  -4   0  -4 0.51919 1.38959   7
  -4   0  -4 -0.6006 1.40738   5
   4   0   4 -0.6535 1.29724   3
   4   0   4 2.12552 4.07933   6
   4   0   4 -0.8798 1.20120   4
   4   0   4 2.26232 4.72208   1
  -5   0  -4 1.33091 1.74448   7
  -5   0  -4 3.49105 2.52077   2
  -5   0  -4 3.36004 2.39703   5
   5   0   4 -1.7780 1.54879   4
   5   0   4 -3.2949 4.39774   1
   5   0   4 4.37777 4.60571   6
  -6   0  -4 17.4151 3.72318   7
  -6   0  -4 19.5298 4.94558   2
  -6   0  -4 16.5523 4.65772   5
   6   0   4 10.8029 7.73257   1
   6   0   4 14.7242 5.45675   6
   6   0   4 10.5180 4.25163   4
  -7   0  -4 21.0578 4.64506   7
  -7   0  -4 12.8587 4.69889   5
  -7   0  -4 21.9611 5.89200   2
   7   0   4 20.8229 5.91253   4
   7   0   4 18.2407 7.17632   1
  -8   0  -4 10.2134 4.76434   2
  -8   0  -4 -0.6457 3.10347   5
   8   0   4 12.0379 5.29663   4
   8   0   4 13.3542 6.76174   1
  -9   0  -4 -1.2208 3.06962   5
  -9   0  -4 1.41701 3.39864   2
   9   0   4 12.4627 6.66820   1
   9   0   4 -0.2729 3.89895   4
  10  -1  -4 1.47861 4.01410   5
  10  -1  -4 10.7523 5.35562   4
 -10   1   4 3.96230 4.44115   7
 -10   1   4 5.48440 4.01592   2
   9  -1  -4 -1.3195 3.16211   5
   9  -1  -4 5.75476 3.41694   4
  -9   1   4 -1.5458 2.48002   2
  -9   1   4 1.65299 3.79203   7
   8  -1  -4 -0.8645 2.71825   5
   8  -1  -4 1.14522 2.73375   4
  -8   1   4 5.55309 3.44072   2
  -8   1   4 0.38575 3.76178   3
  -8   1   4 -2.4771 2.63662   7
   7  -1  -4 13.0710 4.17581   5
   7  -1  -4 16.1453 5.16544   1
   7  -1  -4 11.1668 3.83944   2
   7  -1  -4 13.7465 4.76937   4
  -7   1   4 13.0672 4.48365   2
  -7   1   4 19.4542 4.82187   7
  -7   1   4 15.8120 6.25827   3
   6  -1  -4 14.6839 4.12129   5
   6  -1  -4 14.1281 3.85622   2
   6  -1  -4 21.0877 5.04747   1
   6  -1  -4 13.8115 4.29920   4
  -6   1   4 13.1644 4.11745   7
  -6   1   4 13.8865 4.06758   2
  -6   1   4 23.0658 6.43840   3
   5  -1  -4 2.93199 1.13609   6
   5  -1  -4 2.30965 2.64918   4
   5  -1  -4 -2.0641 1.20854   5
   5  -1  -4 -0.7452 1.42529   2
   5  -1  -4 3.45546 2.40655   1
  -5   1   4 0.85787 0.85099   6
  -5   1   4 -0.8278 1.81153   7
  -5   1   4 -0.7218 1.02062   6
  -5   1   4 5.24159 3.84853   3
  -5   1   4 0.17871 1.47356   2
   4  -1  -4 37.2520 5.94629   4
   4  -1  -4 49.7698 6.14666   5
   4  -1  -4 44.4335 4.41617   1
   4  -1  -4 42.3368 5.49057   2
  -4   1   4 42.3625 4.27379   6
  -4   1   4 47.5719 7.39447   3
  -4   1   4 49.1351 5.99178   7
   3  -1  -4 21.7356 1.87083   1
   3  -1  -4 28.7775 4.34366   5
   3  -1  -4 28.7201 4.70031   4
   3  -1  -4 18.5631 3.27678   2
   3  -1  -4 23.5520 2.86586   1
  -3   1   4 21.4215 3.54632   7
  -3   1   4 19.4476 4.21258   6
  -3   1   4 37.0575 6.00107   3
   2  -1  -4 27.5272 2.40708   1
   2  -1  -4 22.0601 3.61437   4
   2  -1  -4 36.6112 4.57531   5
   2  -1  -4 20.9033 3.17186   2
   2  -1  -4 28.3598 2.31049   1
  -2   1   4 31.2370 2.36102   1
  -2   1   4 27.0646 3.74576   7
  -2   1   4 28.2575 5.37914   3
  -2   1   4 34.5445 5.90468   6
   1  -1  -4 206.313 11.0055   4
   1  -1  -4 214.508 10.8641   2
   1  -1  -4 233.493 10.7973   7
   1  -1  -4 217.242 11.8456   5
  -1   1   4 212.347 12.7627   3
  -1   1   4 207.070 11.2416   1
  -1   1   4 222.046 10.6742   7
  -1   1   4 217.790 14.1185   6
   0  -1  -4 5.10625 1.52709   4
   0  -1  -4 8.21124 2.37245   5
   0  -1  -4 5.94180 1.42298   7
   0  -1  -4 4.70529 1.72136   2
   0   1   4 7.95103 3.12892   3
   0   1   4 5.37034 2.62603   1
   0   1   4 5.54835 4.17657   6
  -1  -1  -4 66.4647 5.29184   2
  -1  -1  -4 67.0200 4.12514   7
  -1  -1  -4 66.9658 5.17102   4
  -1  -1  -4 77.7831 5.98208   5
   1   1   4 70.5580 9.04154   1
   1   1   4 70.9861 5.24596   4
   1   1   4 71.6085 5.97260   3
   1   1   4 77.3100 10.2835   6
  -2  -1  -4 10.4640 1.68392   7
  -2  -1  -4 6.76445 2.52711   5
  -2  -1  -4 7.75119 2.48241   2
  -2  -1  -4 7.65961 2.30541   4
   2   1   4 13.0252 3.08629   4
   2   1   4 10.7200 2.70556   3
   2   1   4 10.4696 4.54803   1
   2   1   4 5.06672 4.22393   6
  -3  -1  -4 49.8679 6.36991   5
  -3  -1  -4 47.5953 4.34111   7
  -3  -1  -4 50.8570 6.19051   2
   3   1   4 35.0953 8.26986   1
   3   1   4 41.9851 3.82095   3
   3   1   4 58.1445 7.17245   4
   3   1   4 44.4390 8.39714   6
  -4  -1  -4 109.391 10.2772   2
  -4  -1  -4 107.031 8.84530   5
  -4  -1  -4 106.652 6.78695   7
   4   1   4 113.237 9.52712   4
   4   1   4 121.984 16.4256   1
   4   1   4 133.453 15.3848   6
  -5  -1  -4 11.7333 3.71373   5
  -5  -1  -4 10.2830 3.45565   2
  -5  -1  -4 13.2290 2.93153   7
   5   1   4 14.4610 4.40922   4
   5   1   4 12.3148 5.15827   6
   5   1   4 18.8040 7.66686   1
  -6  -1  -4 6.42695 4.06328   7
  -6  -1  -4 0.47785 2.55119   5
  -6  -1  -4 1.59115 2.29073   2
   6   1   4 6.33137 3.51251   6
   6   1   4 3.12236 4.21151   1
   6   1   4 4.36454 3.61396   4
  -7  -1  -4 3.29742 3.16410   2
  -7  -1  -4 6.87967 4.17212   5
   7   1   4 4.18467 3.67874   4
   7   1   4 5.72129 5.36465   1
  -8  -1  -4 5.41475 3.95616   5
  -8  -1  -4 12.8823 4.92034   2
   8   1   4 6.65742 5.29844   1
   8   1   4 0.37206 3.89380   4
  -9  -1  -4 1.05289 3.98664   2
  -9  -1  -4 9.35548 4.97401   5
   9   1   4 5.50665 4.78861   4
   9   1   4 16.9182 7.88489   1
  11  -2  -4 6.47430 6.80915   5
  11  -2  -4 3.15362 6.11371   4
 -11   2   4 0.07502 4.76904   7
 -11   2   4 0.98943 3.89522   2
  10  -2  -4 -1.5312 4.06321   5
  10  -2  -4 5.08607 4.37590   4
 -10   2   4 0.65986 4.35284   7
 -10   2   4 4.76459 3.75093   2
   9  -2  -4 3.97105 3.67105   5
   9  -2  -4 17.9157 5.80945   4
  -9   2   4 2.67367 3.19039   2
  -9   2   4 1.58483 3.73309   7
   8  -2  -4 10.5517 4.99544   4
   8  -2  -4 6.20180 3.70175   5
  -8   2   4 8.81907 4.04431   2
  -8   2   4 16.0462 5.89094   3
  -8   2   4 15.6012 4.92830   7
   7  -2  -4 9.77787 4.85753   4
   7  -2  -4 12.8088 4.03412   2
   7  -2  -4 8.91958 4.89323   1
   7  -2  -4 5.62791 3.38969   5
  -7   2   4 11.3844 4.18327   2
  -7   2   4 7.92470 3.79930   7
  -7   2   4 4.15669 4.84508   3
   6  -2  -4 16.8831 5.59291   4
   6  -2  -4 22.6386 4.79536   2
   6  -2  -4 16.4134 5.60125   1
   6  -2  -4 14.4215 3.96744   5
  -6   2   4 18.5559 4.67108   7
  -6   2   4 25.9978 5.38538   2
  -6   2   4 19.5254 5.73367   3
   5  -2  -4 10.9814 3.12076   5
   5  -2  -4 15.8137 4.74093   4
   5  -2  -4 20.6479 4.05760   2
   5  -2  -4 20.7029 5.55647   1
  -5   2   4 29.8977 6.53412   3
  -5   2   4 14.0319 3.74686   7
  -5   2   4 22.5060 3.33950   6
  -5   2   4 15.3312 3.64230   2
   4  -2  -4 1350.71 60.6855   4
   4  -2  -4 1377.27 58.9607   2
   4  -2  -4 1375.95 58.9974   1
   4  -2  -4 1458.89 59.8072   5
  -4   2   4 1417.95 59.4224   7
  -4   2   4 1426.45 59.0893   6
  -4   2   4 1424.85 61.9594   3
   3  -2  -4 478.732 24.1751   4
   3  -2  -4 496.882 22.7589   1
   3  -2  -4 518.586 23.9069   5
   3  -2  -4 500.614 22.8124   2
  -3   2   4 502.742 23.1345   7
  -3   2   4 509.523 25.8087   3
  -3   2   4 491.198 24.3646   6
   2  -2  -4 1671.20 68.3288   2
   2  -2  -4 1677.52 69.8462   5
   2  -2  -4 1676.51 69.2344   1
   2  -2  -4 1687.49 70.1585   4
  -2   2   4 1712.89 69.0237   1
  -2   2   4 1703.83 71.8428   6
  -2   2   4 1699.06 68.6187   7
  -2   2   4 1628.60 71.4164   3
   1  -2  -4 113.187 8.09913   5
   1  -2  -4 116.182 7.86103   4
   1  -2  -4 123.844 6.93086   2
  -1   2   4 123.449 10.0678   6
  -1   2   4 121.500 9.08861   3
  -1   2   4 125.343 6.69100   7
  -1   2   4 108.895 8.10683   1
   0  -2  -4 9.22152 1.50720   7
   0  -2  -4 4.44979 2.25653   5
   0  -2  -4 7.48574 2.09831   2
   0  -2  -4 4.87428 1.79874   4
   0   2   4 11.7757 4.33717   6
   0   2   4 7.43573 1.34830   7
   0   2   4 9.36589 3.36273   3
   0   2   4 13.5042 3.88799   1
  -1  -2  -4 0.75781 1.21070   2
  -1  -2  -4 1.00743 0.64081   7
  -1  -2  -4 0.03927 1.12866   5
  -1  -2  -4 0.07844 0.96818   4
   1   2   4 2.82109 3.55207   6
   1   2   4 0.56184 2.09095   3
   1   2   4 1.65428 1.51643   4
   1   2   4 1.22846 0.65592   7
   1   2   4 -0.9501 1.51770   1
  -2  -2  -4 2.07565 1.73094   5
  -2  -2  -4 -0.3887 1.32500   2
  -2  -2  -4 0.07459 1.20069   4
  -2  -2  -4 -0.4641 0.56395   7
   2   2   4 -0.4243 0.66769   7
   2   2   4 -1.2170 1.29922   3
   2   2   4 -0.2136 1.32165   4
   2   2   4 -2.0774 1.66856   1
   2   2   4 -1.9264 2.71812   6
  -3  -2  -4 16.0259 2.08400   7
  -3  -2  -4 15.7272 3.51550   2
  -3  -2  -4 9.74847 3.32822   4
  -3  -2  -4 10.0283 3.30412   5
   3   2   4 14.4109 6.18515   6
   3   2   4 5.37413 4.21961   1
   3   2   4 14.3836 2.53923   3
   3   2   4 10.8122 3.21516   4
  -4  -2  -4 57.6328 4.28680   7
  -4  -2  -4 48.4392 6.73230   2
  -4  -2  -4 50.0358 7.22714   5
   4   2   4 63.8910 8.47806   4
   4   2   4 51.0059 10.7446   1
   4   2   4 70.5029 11.3689   6
  -5  -2  -4 17.2322 4.25680   2
  -5  -2  -4 31.1871 6.19017   5
   5   2   4 20.5646 5.30845   4
   5   2   4 6.83307 4.84872   6
   5   2   4 11.0363 6.06571   1
  -6  -2  -4 24.3963 5.40181   2
  -6  -2  -4 22.1020 5.95470   5
   6   2   4 24.1123 6.85615   6
   6   2   4 29.3061 6.91577   4
   6   2   4 24.2277 9.00114   1
  -7  -2  -4 2.00833 3.35875   5
  -7  -2  -4 -3.8147 2.90003   2
   7   2   4 -2.3706 3.06843   4
   7   2   4 10.6525 5.65721   1
  -8  -2  -4 0.57811 3.61931   2
  -8  -2  -4 1.12277 4.10524   5
   8   2   4 7.00714 5.56438   4
   8   2   4 6.99125 5.39034   1
  11  -3  -4 18.5903 9.91186   4
  11  -3  -4 0.75529 5.90720   5
 -11   3   4 -1.0770 3.98988   2
  10  -3  -4 -3.5555 3.59521   5
  10  -3  -4 6.74149 3.82099   4
 -10   3   4 -0.6197 3.15441   2
 -10   3   4 -4.5096 3.26160   7
   9  -3  -4 7.76645 4.07057   4
   9  -3  -4 4.23682 4.11378   5
  -9   3   4 13.7066 5.29419   7
  -9   3   4 12.0040 4.46102   2
   8  -3  -4 11.6149 4.52550   5
   8  -3  -4 13.7519 5.58816   4
  -8   3   4 34.6461 7.67910   3
  -8   3   4 16.9324 4.99528   7
  -8   3   4 24.7444 5.61095   2
   7  -3  -4 6.65040 3.56749   2
   7  -3  -4 12.4194 7.13678   1
   7  -3  -4 2.41174 2.86195   5
   7  -3  -4 6.97913 4.96891   4
  -7   3   4 -1.7720 1.87797   7
  -7   3   4 3.44377 2.78110   2
  -7   3   4 11.9341 5.48255   3
   6  -3  -4 -1.3510 1.57341   2
   6  -3  -4 1.66301 5.42960   1
   6  -3  -4 -3.7834 3.17532   4
   6  -3  -4 -1.8933 1.75606   5
  -6   3   4 2.31058 3.82475   3
  -6   3   4 5.04082 3.05094   7
  -6   3   4 -0.9180 1.73839   2
   5  -3  -4 27.3040 4.94523   5
   5  -3  -4 26.9619 6.20039   4
   5  -3  -4 32.0086 7.24729   1
   5  -3  -4 26.7077 4.74913   2
  -5   3   4 30.5776 5.04466   6
  -5   3   4 29.3573 6.78218   3
  -5   3   4 28.2143 4.70563   2
  -5   3   4 35.9229 5.71031   7
   4  -3  -4 246.241 15.5643   4
   4  -3  -4 253.545 14.8989   1
   4  -3  -4 243.768 14.2000   5
   4  -3  -4 265.611 13.5676   2
  -4   3   4 264.676 14.1409   7
  -4   3   4 232.976 16.1323   3
  -4   3   4 246.273 13.4157   2
  -4   3   4 250.958 14.9193   6
   3  -3  -4 286.986 16.7541   4
   3  -3  -4 296.793 14.4165   2
   3  -3  -4 262.849 15.3480   5
   3  -3  -4 301.095 16.1298   1
  -3   3   4 289.729 14.8314   7
  -3   3   4 294.568 17.2366   6
  -3   3   4 306.273 17.8140   3
   2  -3  -4 59.1885 6.11415   1
   2  -3  -4 80.7663 5.02934   2
   2  -3  -4 75.0538 7.67916   5
   2  -3  -4 69.2317 7.85161   4
  -2   3   4 57.9486 7.91243   3
  -2   3   4 79.0787 9.76440   6
  -2   3   4 64.8934 6.12583   1
  -2   3   4 62.9976 4.87911   7
   1  -3  -4 136.162 7.62138   2
   1  -3  -4 132.218 9.45575   5
   1  -3  -4 131.378 9.40039   4
  -1   3   4 145.253 7.36396   7
  -1   3   4 138.812 11.5148   6
  -1   3   4 147.094 10.4553   1
  -1   3   4 144.865 10.4143   3
   0  -3  -4 279.071 15.0489   5
   0  -3  -4 253.213 14.6269   4
   0  -3  -4 265.119 13.0372   2
   0   3   4 239.170 16.2759   1
   0   3   4 263.970 11.2037   7
   0   3   4 262.582 11.1980   7
   0   3   4 265.605 14.9283   3
   0   3   4 259.455 17.5509   6
  -1  -3  -4 8.44699 2.41515   2
  -1  -3  -4 3.91930 2.43670   5
  -1  -3  -4 4.48980 1.87531   4
   1   3   4 1.74212 3.04927   6
   1   3   4 3.76611 2.42570   3
   1   3   4 2.89328 3.13728   1
   1   3   4 5.26577 2.15867   4
  -2  -3  -4 3.20402 2.11369   2
  -2  -3  -4 0.68042 1.77583   5
  -2  -3  -4 2.03100 1.74948   4
   2   3   4 3.13188 3.03470   1
   2   3   4 2.04388 1.66471   4
   2   3   4 1.59149 3.47474   6
   2   3   4 0.97813 1.55361   3
  -3  -3  -4 7.29402 3.29766   5
  -3  -3  -4 4.98277 2.34360   2
  -3  -3  -4 2.32131 2.15100   4
   3   3   4 3.75733 2.54769   4
   3   3   4 6.01257 2.06697   3
   3   3   4 8.82663 4.94120   6
   3   3   4 -1.7073 2.39315   1
  -4  -3  -4 3.03074 2.78885   2
  -4  -3  -4 1.84867 1.85729   4
  -4  -3  -4 1.02506 2.10196   5
   4   3   4 1.00679 3.39924   6
   4   3   4 -0.5691 2.99063   1
   4   3   4 1.47324 1.84257   4
  -5  -3  -4 0.38362 2.37272   2
  -5  -3  -4 2.04983 2.90929   4
  -5  -3  -4 0.26120 2.49451   5
   5   3   4 4.83959 3.60246   6
   5   3   4 1.94636 2.87196   4
   5   3   4 3.71460 4.14348   1
  -6  -3  -4 9.83003 4.61707   5
  -6  -3  -4 6.42978 3.76624   2
   6   3   4 17.8511 6.00053   4
   6   3   4 18.6867 6.62609   6
   6   3   4 16.6623 7.84809   1
  -7  -3  -4 2.35021 3.82750   2
  -7  -3  -4 -1.6120 3.23309   5
   7   3   4 11.9072 5.87797   1
   7   3   4 -1.1920 3.52527   4
  -8  -3  -4 0.79098 4.72078   5
  -8  -3  -4 11.9507 5.01830   2
   8   3   4 0.49298 4.31184   4
   8   3   4 19.1152 8.22066   1
  10  -4  -4 5.08351 4.76023   4
  10  -4  -4 5.13172 4.71263   5
 -10   4   4 4.73287 4.64694   7
 -10   4   4 6.04831 4.35724   2
   9  -4  -4 -0.1260 3.32732   5
   9  -4  -4 2.83925 4.25012   4
  -9   4   4 0.17352 2.93241   2
  -9   4   4 2.25573 3.40093   7
  -9   4   4 8.72602 5.04605   3
   8  -4  -4 -0.3519 2.99075   5
   8  -4  -4 3.10687 4.28636   4
  -8   4   4 4.77404 3.88362   7
  -8   4   4 11.9637 4.69973   3
  -8   4   4 -3.8936 1.86274   2
   7  -4  -4 -8.7014 8.57659   1
   7  -4  -4 -1.3060 2.35873   5
   7  -4  -4 -4.3389 2.94897   4
  -7   4   4 3.38254 4.21543   3
  -7   4   4 -3.3306 2.10578   7
  -7   4   4 -2.4535 2.05979   2
   6  -4  -4 -5.0145 3.24697   4
   6  -4  -4 -0.4247 1.82553   2
   6  -4  -4 1.65694 2.31946   5
   6  -4  -4 -4.6954 5.16200   1
  -6   4   4 -3.4923 2.80064   3
  -6   4   4 -2.3944 1.25765   2
  -6   4   4 -2.1891 2.12204   7
   5  -4  -4 4.80612 2.84960   5
   5  -4  -4 9.40299 4.60869   4
   5  -4  -4 1.45502 4.44128   1
   5  -4  -4 5.14996 2.29822   2
  -5   4   4 8.41451 2.53281   2
  -5   4   4 3.92687 3.87118   3
  -5   4   4 9.83233 3.48055   7
  -5   4   4 4.97003 2.97808   6
   4  -4  -4 42.4306 7.26437   1
   4  -4  -4 37.9922 5.57211   5
   4  -4  -4 42.4708 5.03119   2
   4  -4  -4 41.6048 7.10359   4
  -4   4   4 36.3574 5.26459   7
  -4   4   4 33.4000 6.92980   3
  -4   4   4 31.4587 4.46164   2
  -4   4   4 28.6583 5.84262   6
   3  -4  -4 7.60659 3.23994   4
   3  -4  -4 17.6348 2.85735   2
   3  -4  -4 13.2781 3.68584   5
   3  -4  -4 16.2208 4.33162   1
  -3   4   4 20.0919 5.32860   6
  -3   4   4 22.7560 5.46291   3
  -3   4   4 20.9885 3.75442   7
   2  -4  -4 15.4640 2.46934   2
   2  -4  -4 21.4146 5.35481   1
   2  -4  -4 16.9787 4.32218   4
   2  -4  -4 10.2822 3.58016   5
  -2   4   4 12.1456 2.52518   7
  -2   4   4 11.9259 4.50777   6
  -2   4   4 14.3960 4.32126   1
  -2   4   4 14.1705 4.30043   3
   1  -4  -4 56.1980 7.32068   4
   1  -4  -4 46.5974 6.78918   5
   1  -4  -4 52.5366 3.99570   2
  -1   4   4 56.0710 8.32514   1
  -1   4   4 57.0633 7.88186   3
  -1   4   4 56.0766 3.79799   7
  -1   4   4 63.0798 9.87287   6
   0  -4  -4 20.5040 4.55170   4
   0  -4  -4 14.9529 2.77027   2
   0  -4  -4 12.2158 3.52600   5
   0   4   4 15.4219 4.03240   3
   0   4   4 14.9956 5.32157   6
   0   4   4 16.9079 5.30988   1
   0   4   4 15.3795 1.35267   7
   0   4   4 14.2894 1.27489   7
  -1  -4  -4 3.90175 2.02065   2
  -1  -4  -4 1.04991 2.25621   5
  -1  -4  -4 2.63240 2.15212   4
   1   4   4 2.85762 2.93387   1
   1   4   4 3.47605 2.29278   3
   1   4   4 -2.6546 2.34775   6
  -2  -4  -4 17.8710 4.50891   5
  -2  -4  -4 16.0858 3.43999   2
  -2  -4  -4 18.0674 4.63753   4
   2   4   4 19.7957 4.00035   3
   2   4   4 13.8746 3.87694   4
   2   4   4 6.53013 4.53810   1
   2   4   4 6.41882 4.29254   6
  -3  -4  -4 30.0835 5.93349   5
  -3  -4  -4 23.5674 5.48859   4
  -3  -4  -4 22.4798 4.49112   2
   3   4   4 25.7971 7.55705   6
   3   4   4 16.2382 6.29887   1
   3   4   4 14.2261 4.12127   4
  -4  -4  -4 1.79400 2.32878   5
  -4  -4  -4 1.67619 2.75032   4
  -4  -4  -4 -0.0343 2.48105   2
   4   4   4 2.35422 4.04857   1
   4   4   4 0.55135 2.33388   4
   4   4   4 8.21119 4.71213   6
  -5  -4  -4 41.1135 8.07644   4
  -5  -4  -4 36.5166 7.49857   5
  -5  -4  -4 39.6367 7.02830   2
   5   4   4 21.0066 5.56541   4
   5   4   4 40.3961 9.36810   6
   5   4   4 17.4558 7.35435   1
  -6  -4  -4 -0.5740 3.21601   4
  -6  -4  -4 1.52347 3.32834   5
  -6  -4  -4 -0.4658 3.24144   2
   6   4   4 6.79894 4.65091   6
   6   4   4 2.50591 3.30569   4
   6   4   4 5.25618 5.93050   1
  -7  -4  -4 16.2177 5.96187   4
  -7  -4  -4 10.8470 5.70197   5
  -7  -4  -4 9.85354 5.34288   2
   7   4   4 14.2894 6.54559   4
   7   4   4 24.9574 9.65306   1
  10  -5  -4 1.12314 4.76110   5
  10  -5  -4 2.54264 4.69304   4
 -10   5   4 1.98405 4.44611   7
 -10   5   4 -0.7869 3.62101   2
   9  -5  -4 1.72157 3.60775   5
   9  -5  -4 4.53678 5.30268   4
  -9   5   4 1.34212 3.68629   7
  -9   5   4 -0.2866 2.98862   2
  -9   5   4 6.34372 4.79296   3
   8  -5  -4 0.01364 4.15487   4
   8  -5  -4 1.82190 2.97645   5
  -8   5   4 2.84961 2.73904   2
  -8   5   4 1.63712 3.85519   3
  -8   5   4 3.07030 3.65164   7
   7  -5  -4 6.17455 4.94501   4
   7  -5  -4 -0.2943 2.46903   5
  -7   5   4 1.34114 2.22742   2
  -7   5   4 3.58762 4.00111   3
  -7   5   4 -0.2401 2.92955   7
   6  -5  -4 112.539 14.9929   1
   6  -5  -4 72.0625 11.2306   4
   6  -5  -4 82.5030 9.68526   5
  -6   5   4 81.9199 8.68433   2
  -6   5   4 97.2132 13.0458   3
  -6   5   4 82.4018 9.70253   7
  -6   5   4 112.616 16.5521   6
   5  -5  -4 195.757 12.3548   5
   5  -5  -4 183.027 10.6548   2
   5  -5  -4 164.656 14.1431   4
   5  -5  -4 178.562 14.4134   1
  -5   5   4 181.594 11.7591   7
  -5   5   4 156.581 13.0745   6
  -5   5   4 151.218 13.7413   3
  -5   5   4 168.383 10.3705   2
   4  -5  -4 2.51929 1.57618   2
   4  -5  -4 10.0249 3.55679   5
   4  -5  -4 5.27366 4.01989   4
   4  -5  -4 9.44534 4.26173   1
  -4   5   4 12.0334 2.62532   2
  -4   5   4 13.6875 3.51463   7
  -4   5   4 10.3598 4.35697   6
  -4   5   4 4.07423 3.46025   3
   3  -5  -4 -2.1487 2.15583   5
   3  -5  -4 -1.8927 2.06163   4
   3  -5  -4 -1.5526 2.07671   1
   3  -5  -4 -0.2727 1.01109   2
  -3   5   4 -2.3396 2.56610   3
  -3   5   4 0.17456 1.74491   7
  -3   5   4 -0.9244 2.27981   6
   2  -5  -4 30.4999 7.10531   1
   2  -5  -4 20.2950 2.75871   2
   2  -5  -4 35.4638 6.52390   4
   2  -5  -4 28.8511 5.30372   5
  -2   5   4 18.5276 5.15403   3
  -2   5   4 36.0400 7.27094   1
  -2   5   4 32.1764 3.95122   7
  -2   5   4 30.1646 7.31539   6
   1  -5  -4 11.8367 2.05779   2
   1  -5  -4 8.79837 3.48378   5
   1  -5  -4 7.80613 3.04271   4
   1  -5  -4 11.6224 5.00301   1
  -1   5   4 5.24908 4.12439   6
  -1   5   4 9.63935 3.83141   3
  -1   5   4 10.4451 1.85773   7
  -1   5   4 13.4907 4.62090   1
   0  -5  -4 0.24485 1.31069   4
   0  -5  -4 4.38949 2.51444   5
   0  -5  -4 0.83092 1.29392   2
   0   5   4 0.39748 2.31468   1
   0   5   4 -1.8475 2.30080   6
   0   5   4 2.27000 2.66614   3
  -1  -5  -4 55.2795 8.11990   5
  -1  -5  -4 58.8339 8.35559   4
  -1  -5  -4 55.9383 5.97687   2
   1   5   4 47.3971 6.98900   3
   1   5   4 52.1854 10.5582   1
   1   5   4 33.1423 8.86810   6
  -2  -5  -4 449.010 21.0526   2
  -2  -5  -4 372.081 23.0083   5
  -2  -5  -4 408.153 24.1474   4
   2   5   4 442.928 24.1853   4
   2   5   4 402.519 27.7151   1
   2   5   4 418.886 28.1029   6
   2   5   4 396.200 21.5007   3
  -3  -5  -4 34.0650 7.02510   5
  -3  -5  -4 43.2097 7.74723   4
  -3  -5  -4 49.2434 6.79418   2
   3   5   4 44.8911 10.0614   6
   3   5   4 48.6418 7.86743   4
   3   5   4 50.4617 11.5175   1
  -4  -5  -4 50.6890 7.23129   2
  -4  -5  -4 56.9916 9.08170   5
  -4  -5  -4 61.9822 9.58218   4
   4   5   4 73.2185 13.5812   6
   4   5   4 63.6187 13.4952   1
   4   5   4 62.5510 9.91108   4
  -5  -5  -4 0.20709 2.62809   4
  -5  -5  -4 4.18393 3.72807   2
  -5  -5  -4 -1.3458 2.92270   5
   5   5   4 -0.3883 3.11750   4
   5   5   4 4.01187 4.09351   6
   5   5   4 -0.2309 4.66052   1
  -6  -5  -4 -3.4868 3.57148   5
  -6  -5  -4 3.06823 4.10091   2
  -6  -5  -4 -0.4608 3.62725   4
   6   5   4 2.37886 4.18316   4
   6   5   4 10.2167 6.30738   6
   6   5   4 7.79298 6.36868   1
  -7  -5  -4 2.64148 4.55743   5
  -7  -5  -4 3.99348 4.80508   4
  -7  -5  -4 7.90194 5.98656   2
   7   5   4 0.12368 4.54312   4
   7   5   4 7.89885 7.21370   1
  10  -6  -4 -2.5253 6.42534   5
  10  -6  -4 -0.6161 4.91608   4
 -10   6   4 5.65937 4.87078   7
   9  -6  -4 0.13726 4.58751   4
   9  -6  -4 3.87959 4.49271   5
  -9   6   4 8.05291 4.84029   3
  -9   6   4 3.35306 3.80775   7
   8  -6  -4 4.93522 3.70123   5
   8  -6  -4 -0.4974 4.29669   4
  -8   6   4 -3.8623 2.80420   7
  -8   6   4 8.09400 4.93575   3
   7  -6  -4 2.29012 4.52449   4
   7  -6  -4 -2.0712 2.46987   5
  -7   6   4 -3.3255 2.14234   7
  -7   6   4 6.38353 3.81280   3
   6  -6  -4 -0.8423 3.00840   4
   6  -6  -4 -0.5105 5.39675   1
   6  -6  -4 3.90946 2.80395   5
  -6   6   4 1.39429 3.80360   6
  -6   6   4 1.26483 2.65728   7
  -6   6   4 10.8559 4.81918   3
   5  -6  -4 141.871 14.0035   1
   5  -6  -4 136.758 10.4549   5
   5  -6  -4 121.177 14.4823   4
  -5   6   4 135.205 10.1783   7
  -5   6   4 160.103 16.9870   3
  -5   6   4 141.787 13.1484   6
   4  -6  -4 193.087 12.3207   5
   4  -6  -4 144.969 13.8329   1
   4  -6  -4 147.376 16.2245   4
  -4   6   4 162.525 14.5108   6
  -4   6   4 169.841 10.8993   7
  -4   6   4 175.425 14.1642   3
   3  -6  -4 3.74934 2.91108   4
   3  -6  -4 -0.4987 2.65049   1
   3  -6  -4 2.97056 3.28153   5
  -3   6   4 0.08920 2.66274   3
  -3   6   4 -0.6219 2.59885   1
  -3   6   4 1.28564 1.84669   7
  -3   6   4 3.24703 3.47662   6
   2  -6  -4 18.1173 6.60009   1
   2  -6  -4 12.0609 4.41482   4
   2  -6  -4 13.8594 4.50522   5
  -2   6   4 11.2117 2.41940   7
  -2   6   4 15.2659 5.89223   1
  -2   6   4 10.0540 4.56573   3
  -2   6   4 10.5856 4.88964   6
   1  -6  -4 91.9245 11.3290   4
   1  -6  -4 78.4296 12.8597   1
   1  -6  -4 77.3596 9.85371   5
  -1   6   4 117.308 15.7771   6
  -1   6   4 63.5914 10.0194   3
  -1   6   4 120.175 15.4272   1
   0  -6  -4 -0.0630 2.37328   5
   0  -6  -4 -0.5574 1.36887   4
   0   6   4 -1.7806 2.89638   6
   0   6   4 -2.2252 1.96413   1
   0   6   4 -1.7246 2.04262   3
  -1  -6  -4 22.0485 5.88472   4
  -1  -6  -4 12.5212 4.55564   5
   1   6   4 17.4225 7.35378   6
   1   6   4 27.7876 5.98771   3
   1   6   4 19.4291 7.08522   1
  -2  -6  -4 178.631 14.1757   4
  -2  -6  -4 166.353 13.0160   5
   2   6   4 116.519 17.4818   6
   2   6   4 135.735 11.0968   3
   2   6   4 128.639 18.8144   1
  -3  -6  -4 137.132 14.9832   5
  -3  -6  -4 158.381 16.7848   4
   3   6   4 159.828 21.8348   1
   3   6   4 133.921 14.9417   4
   3   6   4 158.605 20.2668   6
  -4  -6  -4 1.52297 3.36683   4
  -4  -6  -4 -0.3611 3.31357   5
   4   6   4 1.73496 4.69210   6
   4   6   4 2.35139 3.29528   4
   4   6   4 0.27293 3.58953   1
  -5  -6  -4 0.82330 3.02461   4
  -5  -6  -4 1.81548 4.06469   5
   5   6   4 -1.8375 2.91638   4
   5   6   4 2.15201 5.09389   1
   5   6   4 4.20118 5.36346   6
  -6  -6  -4 2.29984 4.74332   5
  -6  -6  -4 1.92501 4.12147   4
   6   6   4 3.74497 6.59619   1
   6   6   4 6.46726 6.73365   6
   6   6   4 2.35900 4.22378   4
 -10   7   4 1.35298 5.23276   7
 -10   7   4 13.2722 8.58019   3
   9  -7  -4 -1.5213 3.92931   4
  -9   7   4 5.67775 4.65076   7
  -9   7   4 9.80411 5.04308   3
   8  -7  -4 0.84660 4.94862   4
   8  -7  -4 5.29928 4.55136   5
  -8   7   4 6.87397 4.77846   3
  -8   7   4 1.23119 3.72647   7
   7  -7  -4 4.25838 5.54360   4
   7  -7  -4 0.21243 3.34904   5
  -7   7   4 0.89326 3.91512   3
  -7   7   4 1.00092 3.12689   7
   6  -7  -4 2.01475 5.76093   1
   6  -7  -4 4.10262 5.17564   4
   6  -7  -4 2.85465 3.01491   5
  -6   7   4 2.66234 4.31378   6
  -6   7   4 3.58459 4.09837   3
  -6   7   4 1.51419 2.92302   7
   5  -7  -4 3.39686 3.94994   4
   5  -7  -4 1.21021 3.27507   5
   5  -7  -4 1.20286 4.71629   1
  -5   7   4 1.32810 2.66357   7
  -5   7   4 0.39790 2.64819   3
  -5   7   4 1.92307 3.85292   6
   4  -7  -4 38.3197 8.08411   4
   4  -7  -4 39.4390 9.70660   1
   4  -7  -4 42.7121 7.23477   5
  -4   7   4 32.0127 5.20231   7
  -4   7   4 33.2769 9.16519   6
  -4   7   4 36.5040 8.20730   3
   3  -7  -4 0.48714 3.68506   1
   3  -7  -4 -0.1727 2.78054   5
   3  -7  -4 -1.7673 2.94496   4
  -3   7   4 2.45697 2.04845   7
  -3   7   4 1.19457 3.17272   3
  -3   7   4 5.55291 4.51528   6
   2  -7  -4 20.8800 7.97723   1
   2  -7  -4 28.5209 7.01643   4
   2  -7  -4 30.6269 6.65848   5
  -2   7   4 24.7080 7.85309   6
  -2   7   4 41.1157 9.80573   1
  -2   7   4 27.6748 6.75501   3
   1  -7  -4 -2.5044 3.54444   5
   1  -7  -4 10.3800 4.27678   4
   1  -7  -4 2.09661 4.25512   1
  -1   7   4 3.34249 3.68871   1
  -1   7   4 3.89568 3.37371   3
  -1   7   4 1.42050 3.48733   6
   0  -7  -4 3.74914 4.44330   1
   0  -7  -4 -2.0815 2.29633   4
   0  -7  -4 -1.3180 3.10097   5
   0   7   4 -0.6185 3.16388   1
   0   7   4 -3.5573 2.07887   3
   0   7   4 2.07681 3.09688   6
  -1  -7  -4 -0.3105 3.22734   5
  -1  -7  -4 -0.9222 1.92922   4
   1   7   4 2.66613 4.37500   6
   1   7   4 -1.9293 3.00836   1
   1   7   4 2.71802 3.01601   3
  -2  -7  -4 0.62187 3.54525   5
  -2  -7  -4 -3.6035 1.43041   4
   2   7   4 0.40314 3.30068   1
   2   7   4 2.84673 5.11796   6
  -3  -7  -4 -1.3435 3.69222   5
  -3  -7  -4 0.39155 3.31712   4
   3   7   4 2.73139 5.57331   1
   3   7   4 0.62331 4.32621   6
  -4  -7  -4 6.35463 5.49652   5
  -4  -7  -4 -2.4128 3.13466   4
   4   7   4 -0.1666 3.43604   4
   4   7   4 -0.0632 4.60535   6
   4   7   4 -2.9166 4.83090   1
  -5  -7  -4 3.44300 5.25129   5
  -5  -7  -4 -1.2488 3.40690   4
   5   7   4 -4.2991 5.41742   1
   5   7   4 2.28688 6.53631   6
   5   7   4 3.94005 4.62612   4
   9  -8  -4 -1.6605 5.66482   4
  -9   8   4 11.2666 5.31817   7
  -9   8   4 19.0551 8.13025   3
   8  -8  -4 -2.3564 5.53351   4
  -8   8   4 8.49903 5.38152   3
  -8   8   4 -3.1957 3.13308   7
   7  -8  -4 3.95807 4.85708   4
  -7   8   4 20.1295 7.03347   3
  -7   8   4 1.32746 3.65689   7
   6  -8  -4 5.04578 4.13713   5
   6  -8  -4 2.81028 5.11246   4
   6  -8  -4 3.40428 7.22630   1
  -6   8   4 6.57977 3.59892   7
  -6   8   4 0.16304 5.43345   6
  -6   8   4 1.79901 4.29133   3
   5  -8  -4 -3.6862 4.44225   1
   5  -8  -4 -2.3770 3.27574   4
   5  -8  -4 -0.6390 2.77365   5
  -5   8   4 5.58493 3.95242   3
  -5   8   4 1.42236 4.80049   6
  -5   8   4 1.05220 2.66088   7
   4  -8  -4 3.20904 3.31718   5
   4  -8  -4 -5.2475 2.95141   4
   4  -8  -4 1.99325 4.41700   1
  -4   8   4 3.28948 3.77022   3
  -4   8   4 0.97222 3.51342   6
   3  -8  -4 4.59112 4.22894   4
   3  -8  -4 0.47906 3.87102   1
   3  -8  -4 -5.0561 3.38461   5
  -3   8   4 5.12199 5.27254   6
  -3   8   4 -0.3008 3.39396   3
   2  -8  -4 33.5951 9.52394   1
   2  -8  -4 36.3272 8.26535   4
   2  -8  -4 33.2611 7.44971   5
  -2   8   4 36.7511 10.4735   6
  -2   8   4 49.4558 9.63028   3
  -2   8   4 28.4337 8.48723   1
   1  -8  -4 9.75258 5.38140   5
   1  -8  -4 10.1297 4.41632   4
   1  -8  -4 13.1679 6.89756   1
  -1   8   4 24.8469 6.69238   3
  -1   8   4 15.5901 7.28318   1
  -1   8   4 0.90250 3.70294   6
   0  -8  -4 -2.3888 3.50232   5
   0  -8  -4 -5.2039 2.53932   4
   0  -8  -4 2.77890 5.01564   1
   0   8   4 10.2242 4.71762   3
   0   8   4 1.50929 4.26867   6
   0   8   4 -1.2917 3.45492   1
  -1  -8  -4 4.77028 4.50299   5
  -1  -8  -4 11.5117 4.93171   4
  -1  -8  -4 5.54856 6.58747   1
   1   8   4 9.08215 5.27909   1
   1   8   4 6.45287 5.88564   6
   1   8   4 12.5787 5.11095   3
  -2  -8  -4 4.75646 5.25961   5
  -2  -8  -4 5.07930 4.83777   4
   2   8   4 2.68586 5.01129   6
   2   8   4 8.53731 5.58960   1
  -3  -8  -4 6.44046 5.14089   4
  -3  -8  -4 -6.1717 3.93998   5
   3   8   4 8.02825 6.90383   6
   3   8   4 -2.3274 4.74988   1
  -4  -8  -4 -1.4144 4.09605   4
  -4  -8  -4 -6.5416 3.46745   5
   4   8   4 5.10672 6.53543   1
   4   8   4 6.27456 6.21341   6
   8  -9  -4 3.46414 7.22061   4
  -8   9   4 10.1581 5.31589   7
  -8   9   4 15.6516 6.51478   3
   7  -9  -4 -0.4637 3.90896   4
  -7   9   4 14.6579 6.85609   3
  -7   9   4 -0.7130 2.91030   7
   6  -9  -4 16.3671 10.0185   1
   6  -9  -4 27.6350 8.65064   4
  -6   9   4 16.3598 6.23254   3
  -6   9   4 12.9461 9.31155   6
  -6   9   4 26.1323 7.11414   7
   5  -9  -4 -4.9909 4.23213   4
   5  -9  -4 -0.9121 5.42603   1
  -5   9   4 -1.2822 4.46774   6
  -5   9   4 0.65982 3.01796   3
   4  -9  -4 -2.2552 2.93722   4
   4  -9  -4 2.59670 4.26601   5
   4  -9  -4 0.27034 4.86985   1
  -4   9   4 -2.3115 3.29534   3
  -4   9   4 -1.9978 4.29576   6
   3  -9  -4 5.75175 6.69932   1
   3  -9  -4 8.31044 5.87404   4
   3  -9  -4 7.81259 4.84805   5
  -3   9   4 7.22899 4.53458   3
  -3   9   4 5.81147 5.53601   6
   2  -9  -4 7.33660 5.64308   5
   2  -9  -4 7.54892 4.75152   4
   2  -9  -4 11.6109 7.04938   1
  -2   9   4 10.6002 7.06493   6
  -2   9   4 10.5805 4.57468   3
  -2   9   4 8.11246 6.05997   1
   1  -9  -4 -0.6916 5.17838   1
   1  -9  -4 -4.9842 3.95651   5
   1  -9  -4 -1.4554 2.19175   4
  -1   9   4 1.22820 5.17973   6
  -1   9   4 7.40530 4.36515   3
  -1   9   4 -0.5524 4.29082   1
   0  -9  -4 -3.6299 4.03508   5
   0  -9  -4 1.64272 5.71063   1
   0  -9  -4 -1.1426 2.95434   4
   0   9   4 -0.2835 3.73309   3
   0   9   4 -0.5643 4.98495   1
   0   9   4 -2.6614 4.14773   6
  -1  -9  -4 -2.7998 4.71921   5
  -1  -9  -4 -2.0952 3.08649   4
  -1  -9  -4 10.9511 7.70899   1
   1   9   4 1.19775 5.73490   6
   1   9   4 -0.5816 5.30686   1
  -2  -9  -4 -3.4511 4.96275   5
  -2  -9  -4 6.96222 7.51678   1
  -2  -9  -4 3.73782 4.62988   4
   2   9   4 2.65342 4.43774   1
   2   9   4 3.59817 6.47322   6
  -3  -9  -4 -6.7828 6.53089   5
  -3  -9  -4 -2.7515 3.94799   4
   3   9   4 1.43296 5.69567   6
   3   9   4 -0.1563 5.32361   1
   7 -10  -4 -5.5428 5.04318   4
  -7  10   4 7.43879 5.57284   3
   6 -10  -4 -4.4767 5.21171   4
  -6  10   4 3.83335 5.46866   3
   5 -10  -4 -5.3416 4.47567   4
   5 -10  -4 -4.2524 6.78772   1
  -5  10   4 5.70722 5.65761   3
  -5  10   4 3.74384 6.91964   6
   4 -10  -4 -2.4018 3.88002   4
   4 -10  -4 4.64536 6.70721   1
  -4  10   4 0.91541 5.64348   6
  -4  10   4 -3.0387 4.04855   3
   3 -10  -4 19.1294 9.01069   1
   3 -10  -4 18.9232 7.71797   4
  -3  10   4 23.0531 9.76358   6
  -3  10   4 22.0621 7.90280   3
   2 -10  -4 -0.5885 6.11903   5
   2 -10  -4 21.2529 8.74472   1
   2 -10  -4 -2.5994 3.88506   4
  -2  10   4 -0.3982 5.14369   1
  -2  10   4 12.4354 6.28466   3
  -2  10   4 11.7386 8.25146   6
   1 -10  -4 12.8600 6.56907   4
   1 -10  -4 14.8091 8.00071   1
   1 -10  -4 17.9306 7.17410   5
  -1  10   4 5.11148 4.76042   3
  -1  10   4 11.2969 7.09552   1
  -1  10   4 13.5079 8.02341   6
   0 -10  -4 -0.5564 7.33720   1
   0 -10  -4 3.61759 6.77507   5
   0 -10  -4 -5.9814 1.81607   4
   0  10   4 6.08653 7.27622   6
   0  10   4 -5.9621 4.87756   1
   0  10   4 -0.8860 4.48940   3
  -1 -10  -4 -4.8479 6.32712   1
  -1 -10  -4 -5.3571 7.17286   5
  -1 -10  -4 -4.6769 4.40174   4
   1  10   4 1.88764 5.63405   1
   1  10   4 -1.4649 5.72805   6
   4 -11  -4 -12.653 5.00314   4
   4 -11  -4 7.25669 9.26714   1
  -4  11   4 8.64736 6.57964   3
  -4  11   4 4.41646 9.05081   6
   3 -11  -4 -2.8528 5.86197   4
   3 -11  -4 0.98853 7.00422   1
  -3  11   4 0.87770 4.52766   3
  -3  11   4 -2.1374 6.55319   6
   2 -11  -4 0.84462 8.35244   1
  -2  11   4 -3.2421 6.78149   1
  -2  11   4 4.28193 5.96206   3
  -2  11   4 -0.6662 7.43752   6
  -1  12  -5 -1.6322 6.67256   6
  -1  12  -5 -3.3710 6.37497   3
   1 -12   5 6.99544 7.87990   6
   1 -12   5 -1.9734 6.49235   1
  -2  12  -5 -2.0324 5.87451   6
  -2  12  -5 2.98490 5.42448   3
   2 -12   5 9.83981 8.44783   6
   2 -12   5 -3.8073 7.22641   1
  -3  12  -5 -0.6213 7.41496   6
  -3  12  -5 3.85145 3.94971   7
  -3  12  -5 3.82693 6.54829   3
   3 -12   5 -9.5143 7.07363   1
   3 -12   5 4.54168 6.73909   6
  -4  12  -5 -1.1448 3.78971   7
  -4  12  -5 3.14968 8.31718   6
   4 -12   5 3.92331 7.01161   6
   2  11  -5 1.32407 6.55560   6
   2  11  -5 5.15044 6.09511   3
  -2 -11   5 0.63065 6.63812   4
  -2 -11   5 1.77746 7.59797   1
  -2 -11   5 15.5314 7.25045   6
   1  11  -5 3.01907 5.88436   3
   1  11  -5 -0.5805 5.95762   6
  -1 -11   5 6.81542 6.75299   6
  -1 -11   5 -1.3414 7.55930   1
  -1 -11   5 -0.6729 7.27757   4
   0  11  -5 -0.0788 5.24855   3
   0  11  -5 -1.6922 4.63411   6
   0 -11   5 -0.1673 5.62817   1
   0 -11   5 16.5846 8.64547   6
   0 -11   5 -5.0492 6.10532   4
  -1  11  -5 1.21101 3.56412   7
  -1  11  -5 -0.2611 4.84151   3
  -1  11  -5 -2.9599 5.25091   6
   1 -11   5 -5.4621 5.41094   1
   1 -11   5 -1.9910 6.56682   4
   1 -11   5 5.31216 6.20873   6
  -2  11  -5 -1.5084 2.47146   7
  -2  11  -5 2.12523 6.65556   6
  -2  11  -5 5.34241 5.40445   3
   2 -11   5 3.70812 6.04844   6
   2 -11   5 -2.3155 8.97529   4
   2 -11   5 -9.0410 6.90301   1
  -3  11  -5 -2.6855 5.82474   6
  -3  11  -5 -0.7022 3.23528   7
  -3  11  -5 0.80641 4.92999   3
   3 -11   5 -7.0067 6.82963   1
   3 -11   5 4.06826 6.96009   6
  -4  11  -5 5.22260 3.99459   7
  -4  11  -5 -2.8313 6.96707   6
  -4  11  -5 -1.2806 4.89120   3
   4 -11   5 -6.9788 7.41800   1
   4 -11   5 3.46411 6.09665   6
  -5  11  -5 8.04781 4.16112   7
  -5  11  -5 7.01130 6.15296   3
   5 -11   5 1.11011 9.76210   1
   5 -11   5 8.78973 7.76898   6
  -6  11  -5 -0.0960 3.71637   7
  -6  11  -5 4.71970 7.32354   3
   6 -11   5 0.40391 7.28344   6
   6 -11   5 -13.544 10.4354   1
   4  10  -5 4.19114 6.85070   6
   4  10  -5 -1.6614 5.62400   1
  -4 -10   5 8.85494 8.54282   6
  -4 -10   5 1.59628 6.18897   4
  -4 -10   5 2.49134 6.40455   1
   3  10  -5 3.40663 5.68075   3
   3  10  -5 3.60293 6.33764   1
   3  10  -5 0.69938 5.54183   6
  -3 -10   5 2.21993 5.38481   4
  -3 -10   5 2.39641 5.97341   1
  -3 -10   5 7.65671 5.29218   6
   2  10  -5 3.48063 5.12071   3
   2  10  -5 3.04653 5.29505   6
  -2 -10   5 7.45101 5.83805   6
  -2 -10   5 5.52028 7.06438   1
  -2 -10   5 10.1603 5.57664   4
   1  10  -5 4.03681 4.89375   3
   1  10  -5 3.87531 5.64601   7
   1  10  -5 0.02422 4.91209   6
  -1 -10   5 6.78559 6.23876   6
  -1 -10   5 -3.5725 4.41676   4
  -1 -10   5 3.01631 6.65183   1
   0  10  -5 -0.3326 4.27734   3
   0  10  -5 -0.7628 3.39260   7
   0  10  -5 0.58733 4.59623   6
   0 -10   5 4.47723 4.63357   4
   0 -10   5 5.12204 5.77468   1
   0 -10   5 0.20538 4.19538   6
  -1  10  -5 -4.3683 2.50968   7
  -1  10  -5 3.01032 5.01826   3
  -1  10  -5 -2.0259 4.24847   6
   1 -10   5 -0.7872 4.55810   4
   1 -10   5 5.96096 6.09916   1
   1 -10   5 5.48352 4.96952   6
  -2  10  -5 -0.1360 3.94478   3
  -2  10  -5 -3.5486 2.84068   7
  -2  10  -5 1.22348 4.56227   6
   2 -10   5 -2.8145 4.87055   1
   2 -10   5 -0.7660 4.20670   6
   2 -10   5 -2.2521 3.85681   4
  -3  10  -5 -3.9575 3.57660   3
  -3  10  -5 -1.2648 5.34709   6
  -3  10  -5 -0.0011 2.82927   7
   3 -10   5 4.71765 5.24884   6
   3 -10   5 1.81563 5.72401   4
   3 -10   5 -3.8381 5.53506   1
  -4  10  -5 -5.5332 5.73038   6
  -4  10  -5 -3.2511 2.91266   7
  -4  10  -5 2.63902 5.09025   3
   4 -10   5 1.09883 6.93502   1
   4 -10   5 6.70397 6.20981   4
   4 -10   5 1.77469 5.82428   6
  -5  10  -5 12.9225 4.59535   7
  -5  10  -5 2.46417 5.78732   3
   5 -10   5 3.47964 5.60938   6
   5 -10   5 -6.9049 5.75925   4
   5 -10   5 -10.818 8.06752   1
  -6  10  -5 4.51456 5.62453   3
  -6  10  -5 2.18961 3.11616   7
   6 -10   5 0.74234 11.1907   1
   6 -10   5 3.02169 6.13959   6
  -7  10  -5 0.86376 5.01008   3
  -7  10  -5 1.71254 3.46269   7
   7 -10   5 -11.642 13.5915   1
   5   9  -5 -0.7164 3.49390   4
   5   9  -5 -7.1229 5.89968   1
  -5  -9   5 5.90987 6.91307   1
  -5  -9   5 3.90627 5.38721   4
  -5  -9   5 13.4613 12.8388   6
   4   9  -5 7.26682 8.48271   3
   4   9  -5 -2.7454 4.91648   1
   4   9  -5 7.68165 6.55293   6
  -4  -9   5 9.64976 6.59223   3
  -4  -9   5 9.48116 6.69830   1
  -4  -9   5 13.2776 6.63234   6
  -4  -9   5 4.56513 4.73687   4
   3   9  -5 0.54265 4.68041   3
   3   9  -5 -2.7734 4.68782   1
   3   9  -5 5.17214 5.50532   6
  -3  -9   5 6.56757 5.18341   1
  -3  -9   5 -0.1620 3.26853   4
  -3  -9   5 12.0225 6.41481   6
  -3  -9   5 4.50701 4.24806   3
   2   9  -5 0.87906 3.04242   7
   2   9  -5 5.25350 4.76009   3
   2   9  -5 5.36984 5.24398   6
  -2  -9   5 -1.4961 5.06649   1
  -2  -9   5 1.87811 4.01643   4
  -2  -9   5 6.62917 5.03369   6
   1   9  -5 2.30716 4.12189   3
   1   9  -5 5.31926 3.31247   7
   1   9  -5 5.63829 5.15358   6
  -1  -9   5 11.3461 5.49886   6
  -1  -9   5 7.25731 4.52271   4
  -1  -9   5 -0.3233 4.19471   1
   0   9  -5 -2.4785 2.96055   3
   0   9  -5 -1.0873 2.12416   7
   0   9  -5 0.84528 3.72722   6
   0  -9   5 -2.1198 2.61880   4
   0  -9   5 2.77572 4.03336   6
   0  -9   5 6.83221 5.43346   1
  -1   9  -5 13.3118 5.90493   3
  -1   9  -5 3.57752 5.08552   6
  -1   9  -5 9.89517 3.89148   7
   1  -9   5 17.8864 8.31538   1
   1  -9   5 7.41394 5.39462   6
   1  -9   5 0.59621 3.46613   4
  -2   9  -5 31.6383 8.59999   3
  -2   9  -5 20.5688 7.86498   6
  -2   9  -5 13.6905 4.47416   7
   2  -9   5 16.0129 7.05340   6
   2  -9   5 10.9221 7.76255   1
   2  -9   5 19.6359 6.23072   4
  -3   9  -5 -1.7380 2.80798   3
  -3   9  -5 -0.5483 4.60093   6
  -3   9  -5 0.23802 2.45549   7
   3  -9   5 -1.6398 4.54922   1
   3  -9   5 -0.2008 3.83473   6
   3  -9   5 0.56693 4.62119   4
  -4   9  -5 -0.9861 4.64134   6
  -4   9  -5 -0.9663 3.64875   3
  -4   9  -5 1.42505 2.28204   7
   4  -9   5 3.98297 4.69033   6
   4  -9   5 0.54775 6.70965   1
   4  -9   5 -5.6023 4.34918   4
  -5   9  -5 -2.9943 4.05961   3
  -5   9  -5 2.13100 3.10672   7
   5  -9   5 -1.1634 7.70853   1
   5  -9   5 -2.8640 4.63670   6
   5  -9   5 -1.9026 4.16094   4
  -6   9  -5 2.16172 4.98708   3
  -6   9  -5 7.64749 3.89578   7
   6  -9   5 -11.646 7.64379   1
   6  -9   5 -4.1376 5.59189   6
   6  -9   5 4.37988 6.47856   4
  -7   9  -5 -1.2577 4.49902   3
  -7   9  -5 2.12760 3.48419   7
   7  -9   5 1.86350 6.38466   4
   7  -9   5 -12.115 9.83421   1
  -8   9  -5 -0.2277 3.28060   7
   8  -9   5 -26.680 9.86666   1
   6   8  -5 4.12797 7.71160   1
   6   8  -5 1.59685 3.83174   5
   6   8  -5 4.66329 4.29807   4
  -6  -8   5 17.5205 9.38162   1
  -6  -8   5 5.93944 5.28990   5
  -6  -8   5 -0.8336 4.21452   4
   5   8  -5 -0.2514 3.66569   4
   5   8  -5 -1.3214 5.24389   1
   5   8  -5 6.00972 6.06365   6
   5   8  -5 0.12440 3.23203   5
  -5  -8   5 -1.8154 3.21151   4
  -5  -8   5 0.04381 3.99674   5
  -5  -8   5 9.59166 7.85784   6
  -5  -8   5 5.04173 5.98059   1
   4   8  -5 -3.0263 2.56003   4
   4   8  -5 2.07698 4.37220   3
   4   8  -5 -0.7190 4.08147   6
   4   8  -5 -1.1166 4.11905   1
   4   8  -5 0.69691 2.57677   5
  -4  -8   5 4.49153 4.09597   7
  -4  -8   5 0.22665 4.49919   1
  -4  -8   5 10.7806 6.36241   6
  -4  -8   5 -1.0009 2.91883   4
  -4  -8   5 10.7455 4.79944   3
  -4  -8   5 1.67971 3.89696   5
   3   8  -5 -3.8104 4.35023   1
   3   8  -5 -2.3987 4.04930   3
   3   8  -5 -0.3676 3.73541   6
   3   8  -5 1.96818 2.78737   7
  -3  -8   5 4.36784 3.61047   3
  -3  -8   5 4.13133 4.60205   1
  -3  -8   5 -1.9185 2.51618   4
  -3  -8   5 -1.1830 2.53676   7
  -3  -8   5 -1.6096 4.16701   6
  -3  -8   5 -0.4258 3.20817   2
  -3  -8   5 -0.0878 3.69034   5
   2   8  -5 1.04907 3.80207   1
   2   8  -5 -2.4220 2.26278   7
   2   8  -5 -0.7854 4.08245   6
   2   8  -5 2.48175 3.82151   3
  -2  -8   5 1.09647 2.60245   2
  -2  -8   5 2.33754 3.30823   4
  -2  -8   5 -0.8615 3.66306   1
  -2  -8   5 -0.0626 3.79999   6
   1   8  -5 0.64813 2.17937   7
   1   8  -5 -6.8334 2.30620   3
   1   8  -5 2.42487 4.23017   6
  -1  -8   5 -0.4627 3.79532   6
  -1  -8   5 4.03685 3.16360   4
  -1  -8   5 0.67875 3.72276   1
   0   8  -5 11.7384 3.99963   7
   0   8  -5 4.64893 4.77470   6
   0   8  -5 14.0079 5.88964   3
   0  -8   5 6.90293 3.88260   4
   0  -8   5 20.1182 7.65094   1
   0  -8   5 11.7448 5.62708   6
  -1   8  -5 -0.1628 2.02254   7
  -1   8  -5 -0.0381 3.09668   3
  -1   8  -5 4.97284 4.26627   6
   1  -8   5 0.41843 4.31552   1
   1  -8   5 -0.9625 3.64748   6
   1  -8   5 0.45845 3.19657   4
  -2   8  -5 -1.2324 2.73199   6
  -2   8  -5 0.22177 2.97739   3
  -2   8  -5 2.95134 2.56565   7
   2  -8   5 -2.3508 3.31769   6
   2  -8   5 -6.2655 2.74542   4
   2  -8   5 -1.1578 4.84902   1
  -3   8  -5 -0.2150 3.14217   3
  -3   8  -5 10.0206 5.41025   6
  -3   8  -5 0.81876 2.50265   7
   3  -8   5 -0.8657 3.63091   4
   3  -8   5 -1.1722 5.11258   1
   3  -8   5 1.92497 4.99564   6
  -4   8  -5 60.2920 11.1823   3
  -4   8  -5 57.5462 8.54595   7
   4  -8   5 41.9197 8.20502   4
   4  -8   5 55.5085 13.9915   1
   4  -8   5 46.8662 11.3331   6
  -5   8  -5 35.6082 6.83012   7
  -5   8  -5 22.5140 7.53329   3
   5  -8   5 21.8711 8.20851   6
   5  -8   5 21.1073 6.39365   4
   5  -8   5 20.0908 11.1372   1
  -6   8  -5 -0.5295 4.25072   3
  -6   8  -5 0.82195 3.02181   7
   6  -8   5 -5.2572 10.2172   1
   6  -8   5 -4.0350 3.46285   4
   6  -8   5 -1.0350 5.51364   6
[truncated: 3,190,190 more chars]
