# Supplementary material for: Crystal structures, DFT studies and UV–visible absorption spectra of two anthracenyl chalcone derivatives
Source: Acta Crystallogr E Crystallogr Commun. 2018 Sep 28;74(Pt 10):1491–6. doi: 10.1107/S2056989018013087 (PMC6176452; doi:10.1107/S2056989018013087)
Supplement: Supplementary file 2 [file e-74-01491-Isup2.hkl]

data_I                                                                 
_shelx_title ' a_a.res in P-1'                                                  
_shelx_refln_list_code          4                                               
_shelx_F_calc_maximum      132.34                                               
_exptl_crystal_F_000       364.00                                               
_reflns_d_resolution_high  0.7648                                               
                                                                                
loop_                                                                           
 _space_group_symop_operation_xyz                                               
 'x, y, z'                                                                      
 '-x, -y, -z'                                                                   
                                                                                
_cell_length_a     8.5422                                                       
_cell_length_b     9.5001                                                       
_cell_length_c    11.5207                                                       
_cell_angle_alpha 100.315                                                       
_cell_angle_beta   98.456                                                       
_cell_angle_gamma 103.336                                                       
                                                                                
_shelx_F_squared_multiplier     1.000                                           
                                                                                
loop_                                                                           
 _refln_index_h                                                                 
 _refln_index_k                                                                 
 _refln_index_l                                                                 
 _refln_F_squared_calc                                                          
 _refln_F_squared_meas                                                          
 _refln_F_squared_sigma                                                         
 _refln_observed_status                                                         
   1   0   0        611.62        567.10         6.92 o                         
   2   0   0       2313.80       2368.36        31.93 o                         
   3   0   0        141.95        137.25         3.15 o                         
   4   0   0         63.28         60.45         2.65 o                         
   5   0   0          0.15          0.29         0.83 o                         
   6   0   0        117.10        118.10         5.35 o                         
   7   0   0        211.42        200.00         9.09 o                         
   8   0   0        146.57        156.09         9.57 o                         
   9   0   0          4.80          6.63         3.34 o                         
  10   0   0          0.01          4.09         3.01 o                         
 -10   1   0          1.85          2.62         3.06 o                         
  -9   1   0          0.43          3.86         3.39 o                         
  -8   1   0         34.79         38.31         4.16 o                         
  -7   1   0        259.23        259.13         9.62 o                         
  -6   1   0        100.00        104.87         5.83 o                         
  -5   1   0        175.39        180.51         4.77 o                         
  -4   1   0         79.08         70.05         2.85 o                         
  -3   1   0       1294.38       1326.12        18.91 o                         
  -2   1   0         87.36         97.54         2.20 o                         
  -1   1   0         18.66         13.33         0.64 o                         
   0   1   0          4.40          6.09         0.40 o                         
   1   1   0       4583.01       4359.92        44.50 o                         
   2   1   0        196.73        172.56         3.82 o                         
   3   1   0        407.91        467.53         7.86 o                         
   4   1   0         48.66         52.80         2.92 o                         
   5   1   0         12.82         13.25         1.34 o                         
   6   1   0          9.62          8.29         1.87 o                         
   7   1   0          5.77          4.05         2.01 o                         
   8   1   0          3.97          5.74         2.26 o                         
   9   1   0          0.90          3.69         2.93 o                         
  10   1   0          0.39          5.95         3.94 o                         
 -10   2   0          6.97         13.68         3.96 o                         
  -9   2   0          2.51          7.37         2.42 o                         
  -8   2   0          4.52          7.45         2.37 o                         
  -7   2   0         18.85         17.15         2.92 o                         
  -6   2   0        111.17        113.25         5.06 o                         
  -5   2   0        107.73        106.07         4.78 o                         
  -4   2   0         31.09         34.55         2.43 o                         
  -3   2   0         82.85         84.76         3.06 o                         
  -2   2   0          9.07          9.94         1.09 o                         
  -1   2   0         45.16         53.59         1.54 o                         
   0   2   0        470.98        501.44         6.85 o                         
   1   2   0        195.89        204.83         3.41 o                         
   2   2   0        531.99        559.04         9.70 o                         
   3   2   0         23.55         27.05         1.70 o                         
   4   2   0         22.81         23.37         1.75 o                         
   5   2   0          0.12          0.23         1.13 o                         
   6   2   0          3.97          6.71         1.86 o                         
   7   2   0         21.48         27.30         3.54 o                         
   8   2   0          4.56          3.63         2.51 o                         
   9   2   0         26.16         32.75         5.14 o                         
  10   2   0          1.02         34.69        15.26 o                         
 -11   3   0          1.22          6.52         4.16 o                         
 -10   3   0          5.86         12.48         4.61 o                         
  -9   3   0          0.42          1.10         2.32 o                         
  -8   3   0          6.71          3.75         2.96 o                         
  -7   3   0          1.57          2.61         1.97 o                         
  -6   3   0         15.23         14.55         2.28 o                         
  -5   3   0        143.99        144.51         5.42 o                         
  -4   3   0        482.48        534.81        10.06 o                         
  -3   3   0       1531.28       1616.85        24.78 o                         
  -2   3   0        373.04        323.89         5.62 o                         
  -1   3   0        113.64        104.17         3.20 o                         
   0   3   0        442.68        453.71         7.39 o                         
   1   3   0          1.69          1.19         0.58 o                         
   2   3   0          4.75          5.28         0.83 o                         
   3   3   0        883.75        972.78        16.47 o                         
   4   3   0        372.76        364.51         7.43 o                         
   5   3   0         25.73         20.43         2.52 o                         
   6   3   0         70.83         72.82         5.04 o                         
   7   3   0          1.60          6.03         2.96 o                         
   8   3   0         12.43         12.11         3.56 o                         
   9   3   0          0.11         -1.60         3.11 o                         
 -11   4   0          1.28         20.12        11.51 o                         
 -10   4   0          4.92          6.16         3.06 o                         
  -9   4   0          0.57          1.94         4.18 o                         
  -8   4   0          9.20         12.04         3.39 o                         
  -7   4   0         11.70         10.30         2.55 o                         
  -6   4   0          8.76          7.83         2.58 o                         
  -5   4   0        146.38        143.35         5.29 o                         
  -4   4   0        262.87        309.19         6.97 o                         
  -3   4   0         43.91         58.34         2.99 o                         
  -2   4   0         24.64         25.27         1.28 o                         
  -1   4   0         24.16         26.44         2.12 o                         
   0   4   0        103.87        100.05         2.72 o                         
   1   4   0         38.88         40.29         2.54 o                         
   2   4   0         43.08         46.43         2.37 o                         
   3   4   0         51.19         49.64         3.04 o                         
   4   4   0         31.30         38.29         2.65 o                         
   5   4   0        116.51        115.84         5.94 o                         
   6   4   0          2.15          1.30         2.12 o                         
   7   4   0          4.84          5.52         3.30 o                         
   8   4   0          0.71          1.70         3.79 o                         
   9   4   0          0.00         -0.20         5.74 o                         
 -10   5   0          0.07          3.25         4.45 o                         
  -9   5   0          1.15          0.85         3.17 o                         
  -8   5   0          3.83          4.29         3.27 o                         
  -7   5   0          3.93          5.96         2.39 o                         
  -6   5   0         54.28         56.39         4.25 o                         
  -5   5   0         24.71         20.27         2.27 o                         
  -4   5   0         99.06        106.35         4.36 o                         
  -3   5   0         14.82         13.14         1.52 o                         
  -2   5   0         64.05         72.21         4.13 o                         
  -1   5   0         16.26         13.83         1.82 o                         
   0   5   0        284.59        278.17         5.62 o                         
   1   5   0          9.01          9.67         1.33 o                         
   2   5   0        142.47        149.71         4.45 o                         
   3   5   0          8.59          5.00         1.31 o                         
   4   5   0          6.27          4.63         1.85 o                         
   5   5   0          9.34          4.01         2.23 o                         
   6   5   0          4.99          3.53         2.65 o                         
   7   5   0          0.95          3.57         3.02 o                         
   8   5   0          0.26          8.47         3.87 o                         
 -10   6   0          0.39         -1.13         3.52 o                         
  -9   6   0          7.38          7.63         5.86 o                         
  -8   6   0         24.25         19.45         4.08 o                         
  -7   6   0          6.04          2.21         4.47 o                         
  -6   6   0          0.51          2.23         1.65 o                         
  -5   6   0         37.57         42.47         5.24 o                         
  -4   6   0         18.76         16.16         2.05 o                         
  -3   6   0        117.22        105.23         6.78 o                         
  -2   6   0         44.66         48.37         3.67 o                         
  -1   6   0         62.53         71.32         4.61 o                         
   0   6   0        331.25        352.05         7.02 o                         
   1   6   0          2.01          0.36         1.01 o                         
   2   6   0          5.79          6.81         1.32 o                         
   3   6   0         40.40         35.20         4.16 o                         
   4   6   0          0.36          1.16         1.94 o                         
   5   6   0         17.80         17.97         3.29 o                         
   6   6   0          5.11          3.37         2.89 o                         
   7   6   0          2.12          3.18         3.45 o                         
 -10   7   0          9.01         11.39         6.10 o                         
  -9   7   0          1.04          1.28         7.45 o                         
  -8   7   0         10.62          9.02         4.70 o                         
  -7   7   0         43.77         41.14         6.46 o                         
  -6   7   0         25.54         23.25         3.86 o                         
  -5   7   0          5.93          4.63         2.40 o                         
  -4   7   0          1.31         -0.37         1.63 o                         
  -3   7   0        153.04        161.85         7.24 o                         
  -2   7   0        101.97         98.47         5.81 o                         
  -1   7   0          4.22          3.78         1.55 o                         
   0   7   0         55.53         55.30         4.10 o                         
   1   7   0        174.32        201.98         9.94 o                         
   2   7   0          9.84          9.69         2.70 o                         
   3   7   0          9.22          4.95         2.48 o                         
   4   7   0          8.41          4.18         2.84 o                         
   5   7   0          2.87          1.43         2.93 o                         
   6   7   0          0.25         -0.41         3.83 o                         
   7   7   0          5.64          9.01         8.26 o                         
  -9   8   0          0.94         -3.58         5.13 o                         
  -8   8   0          0.95          6.51         4.20 o                         
  -7   8   0          2.79          5.01         4.13 o                         
  -6   8   0          4.57          5.36         2.84 o                         
  -5   8   0          0.00          1.99         2.38 o                         
  -4   8   0          0.96          3.74         2.87 o                         
  -3   8   0          1.34          2.97         3.34 o                         
  -2   8   0          1.93          2.72         1.98 o                         
  -1   8   0          1.50          0.80         1.62 o                         
   0   8   0         58.92         56.34         5.40 o                         
   1   8   0         95.90         90.14         6.89 o                         
   2   8   0          7.28          4.70         2.59 o                         
   3   8   0         16.25         12.74         5.05 o                         
   4   8   0          1.56          1.61         2.99 o                         
   5   8   0          0.50          1.05         3.16 o                         
   6   8   0          1.43         -2.00         4.29 o                         
  -9   9   0          0.49         -4.34         7.04 o                         
  -8   9   0         11.11          8.52         5.34 o                         
  -7   9   0         14.18          9.86         4.87 o                         
  -6   9   0          4.34          5.35         4.07 o                         
  -5   9   0         18.75         23.58         4.15 o                         
  -4   9   0        190.48        232.57        20.37 o                         
  -3   9   0          4.82          5.03         2.94 o                         
  -2   9   0         20.87         14.94         3.69 o                         
  -1   9   0         79.00         97.49         9.78 o                         
   0   9   0          5.15          5.58         3.04 o                         
   1   9   0          1.22          1.30         2.79 o                         
   2   9   0          9.90          7.50         3.30 o                         
   3   9   0         68.25         73.61         8.12 o                         
   4   9   0          9.62          8.63         4.27 o                         
   5   9   0          0.08          7.27         5.94 o                         
  -8  10   0          5.40          1.24        10.13 o                         
  -7  10   0          0.13         -1.18         5.14 o                         
  -6  10   0          2.49          2.07         3.47 o                         
  -5  10   0         25.49         28.96         4.85 o                         
  -4  10   0        139.76        145.10        10.54 o                         
  -3  10   0        211.99        240.35        16.74 o                         
  -2  10   0          0.88          5.28         4.32 o                         
  -1  10   0          5.26          5.41         3.40 o                         
   0  10   0          6.16          6.33         4.02 o                         
   1  10   0          2.74         -0.30         3.49 o                         
   2  10   0          2.84          3.27         4.97 o                         
   3  10   0          5.62          8.15         5.49 o                         
  -7  11   0          1.42          5.45        10.05 o                         
  -6  11   0          0.08          5.39         3.99 o                         
  -5  11   0          0.05          6.98         6.99 o                         
  -4  11   0          1.89          0.83         5.14 o                         
  -3  11   0          7.98         -1.03         4.76 o                         
  -2  11   0          4.31          4.92         5.21 o                         
  -1  11   0          0.28          1.21         4.36 o                         
   0  11   0          0.04          4.79         4.46 o                         
   1  11   0          0.01          4.60         4.66 o                         
  -4  12   0          3.74          0.85         6.84 o                         
  -3  12   0          0.00         -5.33         5.33 o                         
  -2  12   0          0.00         -0.40         5.41 o                         
  -1  12   0          7.84         17.37        11.68 o                         
   1 -12   1          0.15          0.44         6.03 o                         
   2 -12   1          1.86         -2.13         5.41 o                         
   3 -12   1          3.04          2.16         5.13 o                         
   4 -12   1          0.17          6.26         5.60 o                         
   5 -12   1          1.74          3.81         7.11 o                         
  -2 -11   1          0.10          3.33         5.76 o                         
  -1 -11   1          1.57          2.61         4.55 o                         
   0 -11   1          0.42          3.15         4.38 o                         
   1 -11   1          0.17         -1.31         5.46 o                         
   2 -11   1          1.05         -4.08         4.08 o                         
   3 -11   1          4.47          6.34         4.32 o                         
   4 -11   1          0.03         -3.85         5.35 o                         
   5 -11   1          6.03          4.32         4.53 o                         
   6 -11   1          3.11          5.27         3.95 o                         
   7 -11   1          1.11          2.33         5.56 o                         
  -3 -10   1         11.13         11.13         5.55 o                         
  -2 -10   1          6.81          7.30         4.63 o                         
  -1 -10   1          0.14          3.92         3.77 o                         
   0 -10   1          1.13          3.66         3.54 o                         
   1 -10   1          0.66          1.76         3.66 o                         
   2 -10   1         17.63         19.11         8.73 o                         
   3 -10   1         68.18         80.92         7.85 o                         
   4 -10   1         11.86         14.99         3.84 o                         
   5 -10   1          1.53          7.96         3.43 o                         
   6 -10   1          5.73          5.19         4.88 o                         
   7 -10   1          8.53          6.08         5.57 o                         
   8 -10   1         23.06         24.32        10.03 o                         
  -5  -9   1          1.76          6.48         3.79 o                         
  -4  -9   1          3.70          7.96         4.29 o                         
  -3  -9   1         13.11         12.87         4.34 o                         
  -2  -9   1          3.72          1.85         3.00 o                         
  -1  -9   1          2.40          1.54         2.81 o                         
   0  -9   1         26.98         35.05         5.59 o                         
   1  -9   1         96.05        109.97         9.24 o                         
   2  -9   1          0.44         -0.09         2.53 o                         
   3  -9   1        160.46        208.59        12.39 o                         
   4  -9   1         58.16         55.65         5.81 o                         
   5  -9   1          1.56         -0.98         3.66 o                         
   6  -9   1          8.53          5.24         3.20 o                         
   7  -9   1          2.68         -2.84         3.50 o                         
   8  -9   1         27.44         28.33         6.19 o                         
   9  -9   1          9.00          3.88         7.74 o                         
  -6  -8   1          1.28          1.40         4.26 o                         
  -5  -8   1          2.40          8.99         4.10 o                         
  -4  -8   1          1.31          1.23         2.54 o                         
  -3  -8   1          1.90          1.89         2.32 o                         
  -2  -8   1          7.18          4.19         3.51 o                         
  -1  -8   1          8.79          6.62         2.85 o                         
   0  -8   1          4.85          4.94         2.06 o                         
   1  -8   1          5.65          1.45         1.61 o                         
   2  -8   1         35.44         34.75         4.88 o                         
   3  -8   1          5.41          2.18         3.56 o                         
   4  -8   1          1.82          4.21         2.33 o                         
   5  -8   1          1.99         -1.57         2.96 o                         
   6  -8   1          2.09          1.70         2.64 o                         
   7  -8   1          6.49          4.47         3.77 o                         
   8  -8   1          6.05          3.93         4.95 o                         
   9  -8   1          1.44         -7.70        13.56 o                         
  -7  -7   1          1.30         -0.31         4.39 o                         
  -6  -7   1          0.05          0.76         3.91 o                         
  -5  -7   1          9.25          8.93         3.04 o                         
  -4  -7   1          4.23          3.14         2.14 o                         
  -3  -7   1         90.36         77.45         5.09 o                         
  -2  -7   1         87.82         83.31         5.30 o                         
  -1  -7   1          2.20          2.41         1.62 o                         
   0  -7   1        127.84        137.00         6.52 o                         
   1  -7   1          6.10          2.40         1.55 o                         
   2  -7   1         11.87         11.73         2.29 o                         
   3  -7   1         28.11         28.85         3.40 o                         
   4  -7   1          6.46          3.25         2.26 o                         
   5  -7   1          8.24         10.90         3.07 o                         
   6  -7   1         14.04          8.44         3.07 o                         
   7  -7   1         37.62         23.84         5.26 o                         
   8  -7   1          0.30         -3.40         5.82 o                         
   9  -7   1          1.96          3.36         8.18 o                         
  10  -7   1         13.12         20.97         6.58 o                         
  -8  -6   1          0.01         -0.71         8.17 o                         
  -7  -6   1          1.02          4.74         3.40 o                         
  -6  -6   1          4.77          2.58         2.65 o                         
  -5  -6   1         14.50          6.91         2.58 o                         
  -4  -6   1          7.12          3.44         2.12 o                         
  -3  -6   1         67.14         69.01         3.66 o                         
  -2  -6   1          9.24         10.14         1.53 o                         
  -1  -6   1         62.15         66.83         3.66 o                         
   0  -6   1         91.69         85.11         6.16 o                         
   1  -6   1          1.22          0.03         0.59 o                         
   2  -6   1          0.16          0.18         0.66 o                         
   3  -6   1         43.22         43.22         2.68 o                         
   4  -6   1         60.88         63.74         3.59 o                         
   5  -6   1          4.64          3.27         1.71 o                         
   6  -6   1          0.10         -0.90         1.94 o                         
   7  -6   1         83.12         83.63         6.86 o                         
   8  -6   1         51.89         53.79         9.09 o                         
   9  -6   1         21.54         24.08         5.53 o                         
  10  -6   1          0.95          5.36         4.12 o                         
  -8  -5   1          0.10          4.22         3.57 o                         
  -7  -5   1          8.49          2.76         4.09 o                         
  -6  -5   1          6.23          4.50         3.01 o                         
  -5  -5   1          0.10         -0.68         1.57 o                         
  -4  -5   1        122.53        115.63         4.78 o                         
  -3  -5   1         29.22         27.73         2.25 o                         
  -2  -5   1          3.73          4.56         1.10 o                         
  -1  -5   1          1.07          1.11         0.74 o                         
   0  -5   1        402.00        409.94         7.62 o                         
   1  -5   1         42.74         41.81         2.55 o                         
   2  -5   1         89.47         83.09         2.98 o                         
   3  -5   1         19.24         16.52         1.77 o                         
   4  -5   1        233.14        241.14         6.14 o                         
   5  -5   1          0.11         -0.87         1.40 o                         
   6  -5   1        100.33        115.43         6.78 o                         
   7  -5   1          5.09          5.06         2.21 o                         
   8  -5   1         13.00          5.17         2.91 o                         
   9  -5   1          1.69          4.66         4.27 o                         
  10  -5   1          2.30          5.41         5.48 o                         
  -9  -4   1          0.06          2.45         3.52 o                         
  -8  -4   1          1.41          1.59         3.15 o                         
  -7  -4   1          2.17         -0.09         2.45 o                         
  -6  -4   1          0.00          3.00         2.02 o                         
  -5  -4   1          5.48          4.26         1.74 o                         
  -4  -4   1         23.89         27.69         2.60 o                         
  -3  -4   1        147.49        146.95         4.35 o                         
  -2  -4   1         43.84         38.45         2.02 o                         
  -1  -4   1        154.30        171.20         3.90 o                         
   0  -4   1          7.18          7.80         0.93 o                         
   1  -4   1         97.14         83.47         3.52 o                         
   2  -4   1          1.82          1.69         0.65 o                         
   3  -4   1        764.09        763.44        13.31 o                         
   4  -4   1         58.97         58.52         3.26 o                         
   5  -4   1          8.85          8.16         1.77 o                         
   6  -4   1          6.36          5.39         2.23 o                         
   7  -4   1          0.21          0.02         1.61 o                         
   8  -4   1          0.37          0.93         2.15 o                         
   9  -4   1          4.66          6.85         3.21 o                         
  10  -4   1          0.30          5.42         7.40 o                         
  -9  -3   1          1.01          2.44         3.48 o                         
  -8  -3   1         40.76         48.18         5.76 o                         
  -7  -3   1         20.36         13.68         2.90 o                         
  -6  -3   1         96.89         83.88         7.32 o                         
  -5  -3   1          5.96          3.71         1.47 o                         
  -4  -3   1         24.76         19.37         1.82 o                         
  -3  -3   1        202.29        179.69         4.52 o                         
  -2  -3   1         56.57         50.72         2.23 o                         
  -1  -3   1        194.37        196.76         3.88 o                         
   0  -3   1        785.49        813.27        12.24 o                         
   1  -3   1        197.16        204.01         3.74 o                         
   2  -3   1        239.75        260.78         4.91 o                         
   3  -3   1        425.71        422.68         8.13 o                         
   4  -3   1        486.48        561.13        11.30 o                         
   5  -3   1         23.94         21.36         2.38 o                         
   6  -3   1         42.56         42.77         3.24 o                         
   7  -3   1          1.93         -0.81         1.65 o                         
   8  -3   1          6.29          2.86         2.31 o                         
   9  -3   1         12.84         13.33         4.08 o                         
  10  -3   1          5.81          7.01         4.42 o                         
 -10  -2   1          1.45          8.24         4.16 o                         
  -9  -2   1          1.10          4.86         4.20 o                         
  -8  -2   1         94.57         80.76        11.10 o                         
  -7  -2   1        214.43        245.51         9.77 o                         
  -6  -2   1          7.68          6.79         2.05 o                         
  -5  -2   1          7.72          6.35         1.51 o                         
  -4  -2   1          1.32          0.68         0.95 o                         
  -3  -2   1        284.70        303.52         5.72 o                         
  -2  -2   1       1473.59       1563.06        21.07 o                         
  -1  -2   1       3921.65       4268.40        53.98 o                         
   0  -2   1        760.36        844.84        10.89 o                         
   1  -2   1         15.91         37.09         2.05 o                         
   2  -2   1         54.87         45.58         1.86 o                         
   3  -2   1         40.30         39.49         2.40 o                         
   4  -2   1          1.72          0.67         0.95 o                         
   5  -2   1        130.80        132.59         4.92 o                         
   6  -2   1        173.37        167.84         5.95 o                         
   7  -2   1          9.84          9.57         2.46 o                         
   8  -2   1          9.60          8.59         2.68 o                         
   9  -2   1          9.15          7.62         3.45 o                         
  10  -2   1          1.67          5.75         3.93 o                         
 -10  -1   1          0.76          2.38         3.32 o                         
  -9  -1   1         10.23          9.18         2.88 o                         
  -8  -1   1          6.93          8.17         2.74 o                         
  -7  -1   1         13.46         11.28         2.54 o                         
  -6  -1   1         26.94         22.57         3.37 o                         
  -5  -1   1         39.30         50.11         3.05 o                         
  -4  -1   1          1.08          1.48         0.92 o                         
  -3  -1   1        112.54        101.94         3.35 o                         
  -2  -1   1         55.85         55.40         1.86 o                         
  -1  -1   1        131.72        143.03         2.21 o                         
   0  -1   1        496.33        494.47         5.33 o                         
   1  -1   1        453.21        530.43         6.21 o                         
   2  -1   1        657.58        654.00         9.86 o                         
   3  -1   1         23.98         21.73         1.60 o                         
   4  -1   1        191.59        180.04         4.64 o                         
   5  -1   1        131.35        132.05         4.87 o                         
   6  -1   1         67.43         69.79         3.91 o                         
   7  -1   1          8.88         10.06         2.49 o                         
   8  -1   1         94.54         95.12         8.91 o                         
   9  -1   1         23.95         27.02         5.90 o                         
  10  -1   1          0.25          8.69         3.32 o                         
 -10   0   1          0.56          1.56         2.90 o                         
  -9   0   1          0.70          0.83         2.65 o                         
  -8   0   1          1.91          3.33         2.25 o                         
  -7   0   1         78.20         65.70         5.20 o                         
  -6   0   1         55.15         49.26         3.74 o                         
  -5   0   1        259.76        255.81         5.69 o                         
  -4   0   1         19.40         16.09         1.64 o                         
  -3   0   1         29.28         24.63         1.84 o                         
  -2   0   1        515.89        510.72         6.66 o                         
  -1   0   1       2354.72       2214.65        26.62 o                         
   0   0   1          0.14          0.54         0.22 o                         
   1   0   1       3303.93       3581.62        39.41 o                         
   2   0   1        349.51        317.14         6.39 o                         
   3   0   1        118.59        118.39         3.10 o                         
   4   0   1         21.91         22.76         2.91 o                         
   5   0   1         72.35         71.33         4.05 o                         
   6   0   1         92.72         85.33         4.88 o                         
   7   0   1        457.79        460.79        14.35 o                         
   8   0   1         34.02         33.07         4.43 o                         
   9   0   1          1.97          2.70         3.81 o                         
  10   0   1          0.01          7.05         3.66 o                         
 -10   1   1          2.49          4.68         2.90 o                         
  -9   1   1          2.31          5.34         3.11 o                         
  -8   1   1          0.57          1.49         2.10 o                         
  -7   1   1          7.46          6.16         2.48 o                         
  -6   1   1          7.75          6.38         1.98 o                         
  -5   1   1        113.77        107.00         5.70 o                         
  -4   1   1         50.62         56.61         3.45 o                         
  -3   1   1          0.05         -0.45         0.62 o                         
  -2   1   1       5801.59       5990.08        74.99 o                         
  -1   1   1        107.10         77.86         1.41 o                         
   0   1   1       4088.38       3901.26        42.74 o                         
   1   1   1        357.11        300.38         4.81 o                         
   2   1   1        281.58        280.05         4.89 o                         
   3   1   1        953.51        964.78        17.01 o                         
   4   1   1         75.69         77.76         3.99 o                         
   5   1   1          7.87          6.21         1.62 o                         
   6   1   1         39.15         37.15         3.41 o                         
   7   1   1         57.23         46.22         4.59 o                         
   8   1   1         32.83         26.49         3.73 o                         
   9   1   1          3.19          7.07         3.19 o                         
  10   1   1          0.58          2.35         4.36 o                         
 -11   2   1         11.59         17.58         5.23 o                         
 -10   2   1         10.44         16.04         3.90 o                         
  -9   2   1          3.00          1.88         3.32 o                         
  -8   2   1          0.08         -1.00         2.54 o                         
  -7   2   1         22.78         27.14         3.71 o                         
  -6   2   1         75.22         86.18         5.17 o                         
  -5   2   1        108.08        120.14         6.57 o                         
  -4   2   1          0.27         -0.33         0.78 o                         
  -3   2   1        312.00        355.61         6.85 o                         
  -2   2   1        270.64        276.74         5.28 o                         
  -1   2   1         64.20         76.59         1.90 o                         
   0   2   1        234.50        241.42         4.08 o                         
   1   2   1         89.93         85.44         2.09 o                         
   2   2   1          0.53          1.61         0.57 o                         
   3   2   1         93.53        101.89         4.69 o                         
   4   2   1         29.06         22.43         2.15 o                         
   5   2   1          0.74          0.89         1.32 o                         
   6   2   1          2.18          3.02         1.69 o                         
   7   2   1          2.26          2.35         2.05 o                         
   8   2   1          0.16         -1.46         2.43 o                         
   9   2   1          1.35          6.03         4.00 o                         
 -11   3   1          2.20          5.20         3.87 o                         
 -10   3   1          8.46         13.12         6.27 o                         
  -9   3   1          1.53          3.39         2.82 o                         
  -8   3   1          0.53         -0.28         3.28 o                         
  -7   3   1         27.93         29.53         3.52 o                         
  -6   3   1         15.96         13.67         3.31 o                         
  -5   3   1         16.39         14.64         2.23 o                         
  -4   3   1        193.32        214.30         5.30 o                         
  -3   3   1         10.88         12.93         1.50 o                         
  -2   3   1          9.61          8.83         0.96 o                         
  -1   3   1          9.59          6.54         1.00 o                         
   0   3   1        682.30        718.97        10.84 o                         
   1   3   1        106.40        118.48         2.55 o                         
   2   3   1         46.82         51.54         2.36 o                         
   3   3   1         50.32         45.55         2.80 o                         
   4   3   1        269.41        298.76         6.66 o                         
   5   3   1         64.91         59.47         4.44 o                         
   6   3   1          2.67          3.84         2.40 o                         
   7   3   1         71.57         88.47         8.54 o                         
   8   3   1         13.48         13.73         4.19 o                         
   9   3   1          0.34          2.88         4.22 o                         
 -11   4   1          0.70          0.07         4.09 o                         
 -10   4   1          1.08          3.16         3.61 o                         
  -9   4   1          3.10         -0.13         3.74 o                         
  -8   4   1         80.62         64.48         5.34 o                         
  -7   4   1          1.52          2.17         2.04 o                         
  -6   4   1          3.25          0.20         1.45 o                         
  -5   4   1          4.12          2.97         1.23 o                         
  -4   4   1         28.35         26.94         2.37 o                         
  -3   4   1          7.60          7.60         1.28 o                         
  -2   4   1         75.71         60.18         3.65 o                         
  -1   4   1        104.36        118.66         4.27 o                         
   0   4   1        117.12        107.88         2.72 o                         
   1   4   1         77.15         67.92         2.32 o                         
   2   4   1        288.49        296.96         6.01 o                         
   3   4   1         35.53         33.51         2.41 o                         
   4   4   1        241.29        245.96         8.43 o                         
   5   4   1         20.70         11.89         2.75 o                         
   6   4   1          9.31          8.71         2.85 o                         
   7   4   1          8.08          7.78         3.27 o                         
   8   4   1          0.04         -0.47         3.44 o                         
 -10   5   1          0.10          1.93         4.16 o                         
  -9   5   1          0.00          4.73         3.31 o                         
  -8   5   1         10.23          8.97         2.94 o                         
  -7   5   1         60.93         55.95         4.89 o                         
  -6   5   1          1.91          2.12         1.51 o                         
  -5   5   1         42.36         40.48         3.05 o                         
  -4   5   1          0.14         -0.79         1.21 o                         
  -3   5   1         68.19         62.83         3.02 o                         
  -2   5   1         10.56          8.73         1.73 o                         
  -1   5   1          1.19          0.02         0.94 o                         
   0   5   1        214.09        222.52         4.85 o                         
   1   5   1        152.56        167.25         4.95 o                         
   2   5   1         75.09         72.99         3.93 o                         
   3   5   1          6.31          4.61         1.60 o                         
   4   5   1          3.15          0.22         1.70 o                         
   5   5   1          4.53          3.09         2.12 o                         
   6   5   1          1.92          4.64         2.66 o                         
   7   5   1          0.41          0.91         3.05 o                         
   8   5   1          0.08          5.93         3.86 o                         
 -10   6   1          0.85          5.11         7.28 o                         
  -9   6   1          0.00         -3.08         3.08 o                         
  -8   6   1         23.70         19.16         3.76 o                         
  -7   6   1          4.75          4.83         2.44 o                         
  -6   6   1         47.90         49.79         4.89 o                         
  -5   6   1         49.49         44.70         3.93 o                         
  -4   6   1          1.93          1.81         1.24 o                         
  -3   6   1         28.85         29.08         3.59 o                         
  -2   6   1        171.39        160.74         6.45 o                         
  -1   6   1         51.86         57.74         3.92 o                         
   0   6   1        185.04        193.42         5.46 o                         
   1   6   1         26.50         24.05         2.31 o                         
   2   6   1          9.71          7.03         1.86 o                         
   3   6   1          9.19          6.55         2.05 o                         
   4   6   1          6.61          2.24         2.23 o                         
   5   6   1         18.18         27.56         4.08 o                         
   6   6   1          0.00          3.33         2.93 o                         
   7   6   1          7.17         10.93         4.08 o                         
 -10   7   1          3.15          6.58         5.50 o                         
  -9   7   1          2.75          3.56         7.02 o                         
  -8   7   1          5.49          9.62         6.84 o                         
  -7   7   1          0.79          3.96         3.38 o                         
  -6   7   1          4.44          3.17         2.40 o                         
  -5   7   1         36.09         33.46         3.85 o                         
  -4   7   1        118.13        122.74         8.39 o                         
  -3   7   1          6.86          4.59         1.98 o                         
  -2   7   1         20.11         18.95         2.69 o                         
  -1   7   1          5.34          4.46         1.55 o                         
   0   7   1         10.48          5.06         2.27 o                         
   1   7   1          9.12          5.87         2.35 o                         
   2   7   1          5.05          4.06         2.89 o                         
   3   7   1          6.19          7.74         2.69 o                         
   4   7   1          2.12         -1.49         2.64 o                         
   5   7   1          0.02          2.40         3.34 o                         
   6   7   1          0.82         -1.39         3.25 o                         
  -9   8   1          1.28          1.93         4.86 o                         
  -8   8   1          2.07          2.64         4.05 o                         
  -7   8   1          0.00          1.22         3.64 o                         
  -6   8   1          2.48          0.27         2.57 o                         
  -5   8   1        110.34        120.92         8.79 o                         
  -4   8   1        110.21        105.53         9.91 o                         
  -3   8   1         51.76         52.11         5.04 o                         
  -2   8   1         12.68         11.96         2.58 o                         
  -1   8   1          7.55          0.91         2.23 o                         
   0   8   1         62.56         65.80         6.50 o                         
   1   8   1        121.66        127.71         8.62 o                         
   2   8   1          1.57          3.73         2.72 o                         
   3   8   1         83.49         87.02        13.85 o                         
   4   8   1          5.23          6.99         3.39 o                         
   5   8   1          0.86          4.88         4.07 o                         
  -9   9   1          0.49         -2.56         7.69 o                         
  -8   9   1          0.26         -2.22         4.05 o                         
  -7   9   1          5.53         -2.16         4.12 o                         
  -6   9   1          0.02          0.91         3.69 o                         
  -5   9   1          4.60          0.54         3.80 o                         
  -4   9   1          5.45          5.81         3.55 o                         
  -3   9   1          4.42          1.25         3.14 o                         
  -2   9   1          0.02          0.61         3.20 o                         
  -1   9   1          1.10          1.94         2.68 o                         
   0   9   1          0.82         -1.36         2.50 o                         
   1   9   1          4.42          2.59         3.01 o                         
   2   9   1         18.39         17.09         4.74 o                         
   3   9   1          7.76          5.18         3.88 o                         
   4   9   1         17.71         18.53         6.41 o                         
  -8  10   1          8.02          1.48        11.21 o                         
  -7  10   1          0.19         -5.30         8.56 o                         
  -6  10   1          0.60          8.69         3.53 o                         
  -5  10   1          7.25          8.26         3.96 o                         
  -4  10   1          1.81          5.25         4.53 o                         
  -3  10   1         10.80          9.09         5.05 o                         
  -2  10   1         18.60         18.25         5.44 o                         
  -1  10   1          0.58          4.34         3.28 o                         
   0  10   1          8.80         10.10         4.26 o                         
   1  10   1          0.02          6.43         4.10 o                         
   2  10   1          0.16         -1.25         4.16 o                         
   3  10   1         13.37         14.83         6.02 o                         
  -7  11   1          4.32         -8.11         8.94 o                         
  -6  11   1          2.98          7.05         6.24 o                         
  -5  11   1          0.36          2.91         5.33 o                         
  -4  11   1          0.90          4.90         5.70 o                         
  -3  11   1          0.20          3.24         4.82 o                         
  -2  11   1          0.72          2.24         4.67 o                         
  -1  11   1          3.87          5.91         4.45 o                         
   0  11   1         13.60         18.80         5.89 o                         
   1  11   1          0.40         -0.22         5.17 o                         
  -3  12   1          0.01         -6.23         6.23 o                         
   0 -12   2          1.26         -6.41         7.19 o                         
   1 -12   2          1.18          0.28         5.09 o                         
   2 -12   2         22.33         24.61         8.81 o                         
   3 -12   2         25.80         21.84         6.88 o                         
   4 -12   2          2.82          2.25         6.49 o                         
   5 -12   2          0.77         -1.69         6.86 o                         
  -2 -11   2          0.16         -0.02         5.36 o                         
  -1 -11   2          2.69          3.02         5.13 o                         
   0 -11   2          1.15         -4.35         4.35 o                         
   1 -11   2          0.27         -0.12         4.10 o                         
   2 -11   2          0.06          3.44         4.18 o                         
   3 -11   2         69.09         85.16        10.07 o                         
   4 -11   2         14.15         12.69         4.31 o                         
   5 -11   2          1.29          5.59         3.89 o                         
   6 -11   2          0.20          0.53         4.69 o                         
   7 -11   2          0.00          2.92         5.65 o                         
  -4 -10   2          0.11          6.28         5.83 o                         
  -3 -10   2          0.01          1.44         4.81 o                         
  -2 -10   2          0.00         -3.40         3.40 o                         
  -1 -10   2          0.78          2.39         3.64 o                         
   0 -10   2          0.02          3.23         4.04 o                         
   1 -10   2          0.01         -2.69         3.50 o                         
   2 -10   2          2.64          1.50         2.63 o                         
   3 -10   2          6.50          7.85         3.32 o                         
   4 -10   2          1.84         -2.37         2.94 o                         
   5 -10   2          1.27          3.05         3.26 o                         
   6 -10   2         23.20         23.03         5.13 o                         
   7 -10   2          0.12         -3.50         4.34 o                         
   8 -10   2          5.58          0.33         7.95 o                         
  -5  -9   2          3.31          2.74         3.96 o                         
  -4  -9   2          2.78          3.63         4.04 o                         
  -3  -9   2          1.01          4.63         3.46 o                         
  -2  -9   2          3.37          3.70         3.26 o                         
  -1  -9   2         43.67         28.66         6.15 o                         
   0  -9   2         42.18         39.59         5.78 o                         
   1  -9   2         40.77         40.11         5.88 o                         
   2  -9   2         24.54         23.21         5.01 o                         
   3  -9   2         79.36        100.00        11.04 o                         
   4  -9   2          0.00         -2.24         2.24 o                         
   5  -9   2          2.51          2.04         2.77 o                         
   6  -9   2          0.26         -1.54         3.42 o                         
   7  -9   2         18.70          7.36         5.32 o                         
   8  -9   2          3.15         -2.55         7.80 o                         
   9  -9   2          2.14         -2.00        11.22 o                         
  -6  -8   2          1.27          5.21         5.64 o                         
  -5  -8   2          2.85          5.07         3.25 o                         
  -4  -8   2          0.01          2.16         2.97 o                         
  -3  -8   2          1.69          1.23         2.22 o                         
  -2  -8   2         27.11         32.58         4.48 o                         
  -1  -8   2          8.02          5.86         2.19 o                         
   0  -8   2        190.53        217.89         9.17 o                         
   1  -8   2         56.99         55.52         5.54 o                         
   2  -8   2         75.71         70.79         7.52 o                         
   3  -8   2          1.67          0.62         2.25 o                         
   4  -8   2         10.16          8.26         3.03 o                         
   5  -8   2          9.22         10.59         4.17 o                         
   6  -8   2        124.96        138.90        10.90 o                         
   7  -8   2          2.36         -2.91         3.35 o                         
   8  -8   2          0.04          1.55         3.97 o                         
   9  -8   2          0.34          5.58         6.85 o                         
  -7  -7   2          0.51          3.36         3.73 o                         
  -6  -7   2          0.74          2.99         3.37 o                         
  -5  -7   2          5.61          3.03         2.53 o                         
  -4  -7   2          2.24          0.96         1.94 o                         
  -3  -7   2         98.42        100.25         6.17 o                         
  -2  -7   2         74.15         85.67         4.49 o                         
  -1  -7   2          1.22          0.94         1.16 o                         
   0  -7   2          0.24          0.55         1.11 o                         
   1  -7   2          1.87          0.42         1.46 o                         
   2  -7   2          1.40         -0.04         1.42 o                         
   3  -7   2          0.01         -0.33         1.62 o                         
   4  -7   2          0.22         -0.77         1.85 o                         
   5  -7   2         28.95         28.26         3.73 o                         
   6  -7   2         13.39         13.52         3.16 o                         
   7  -7   2          0.43          0.96         3.30 o                         
   8  -7   2          4.35          8.30         7.35 o                         
   9  -7   2          0.00          3.74         4.71 o                         
  10  -7   2          0.50          6.54         5.87 o                         
  -8  -6   2          0.19          3.02         3.86 o                         
  -7  -6   2          0.44         -1.77         3.13 o                         
  -6  -6   2          6.18          5.39         2.44 o                         
  -5  -6   2          2.26          1.07         2.00 o                         
  -4  -6   2         67.05         61.61         3.64 o                         
  -3  -6   2         32.52         32.95         2.96 o                         
  -2  -6   2         47.63         46.10         2.90 o                         
  -1  -6   2          0.29         -0.74         0.90 o                         
   0  -6   2        136.94        126.74         4.02 o                         
   1  -6   2        178.53        184.42         5.32 o                         
   2  -6   2         25.86         25.07         1.78 o                         
   3  -6   2         31.59         32.66         2.19 o                         
   4  -6   2          0.19         -0.69         1.23 o                         
   5  -6   2          6.72          5.01         2.90 o                         
   6  -6   2         12.74         14.07         2.90 o                         
   7  -6   2          0.28          6.67         4.28 o                         
   8  -6   2         39.15         39.23         7.01 o                         
   9  -6   2         34.11         34.13         7.89 o                         
  10  -6   2         10.94         17.26         7.90 o                         
  -8  -5   2          0.42          0.16         2.94 o                         
  -7  -5   2          3.33          6.66         3.23 o                         
  -6  -5   2          0.72          1.25         2.28 o                         
  -5  -5   2        111.70        101.03         7.70 o                         
  -4  -5   2        160.48        182.77         5.83 o                         
  -3  -5   2          0.69         -0.20         0.89 o                         
  -2  -5   2         41.27         41.99         2.38 o                         
  -1  -5   2         16.61         16.53         2.01 o                         
   0  -5   2         89.82         98.64         3.69 o                         
   1  -5   2        398.20        392.59         8.31 o                         
   2  -5   2        238.23        234.11         4.36 o                         
   3  -5   2        823.57        867.53        13.94 o                         
   4  -5   2         24.43         27.34         2.29 o                         
   5  -5   2         50.29         57.03         4.07 o                         
   6  -5   2         19.43         20.15         2.41 o                         
   7  -5   2         32.34         41.10         4.34 o                         
   8  -5   2         12.39         13.07         5.70 o                         
   9  -5   2         10.27          6.68         4.01 o                         
  10  -5   2         11.71         34.70         5.95 o                         
  -9  -4   2          4.19          7.12         3.76 o                         
  -8  -4   2          0.00          3.34         2.96 o                         
  -7  -4   2          4.92          5.38         2.36 o                         
  -6  -4   2         10.20          8.85         2.51 o                         
  -5  -4   2          5.40          5.20         1.55 o                         
  -4  -4   2          9.17          7.80         1.38 o                         
  -3  -4   2         72.99         86.26         4.08 o                         
  -2  -4   2        217.84        209.18         4.86 o                         
  -1  -4   2         85.40         98.49         3.34 o                         
   0  -4   2        112.63        117.91         3.51 o                         
   1  -4   2        141.41        153.15         3.53 o                         
   2  -4   2        334.14        348.61         9.31 o                         
   3  -4   2        190.74        188.86         4.33 o                         
   4  -4   2        184.66        192.35         7.66 o                         
   5  -4   2         43.40         48.58         4.28 o                         
   6  -4   2          7.01          4.86         1.69 o                         
   7  -4   2          0.40         -1.32         1.54 o                         
   8  -4   2          0.24          1.01         2.22 o                         
   9  -4   2          1.47         -0.58         2.98 o                         
  10  -4   2          0.96          7.46         7.97 o                         
  -9  -3   2          5.21          8.93         3.64 o                         
  -8  -3   2         12.73         16.54         3.48 o                         
  -7  -3   2         16.26         17.27         3.96 o                         
  -6  -3   2          1.25          1.74         1.72 o                         
  -5  -3   2         94.39         99.97         4.89 o                         
  -4  -3   2         25.82         26.81         2.08 o                         
  -3  -3   2        198.70        182.07         4.09 o                         
  -2  -3   2        460.22        456.21         7.65 o                         
  -1  -3   2       1004.49       1085.22        15.36 o                         
   0  -3   2        372.91        370.69         5.80 o                         
   1  -3   2          0.38          0.77         0.76 o                         
   2  -3   2         59.33         49.64         1.48 o                         
   3  -3   2         93.65         99.92         5.23 o                         
   4  -3   2        239.65        215.12         7.32 o                         
   5  -3   2          0.38          0.54         1.14 o                         
   6  -3   2        419.35        420.64         9.57 o                         
   7  -3   2         12.20         12.83         3.10 o                         
   8  -3   2         24.87         27.86         3.61 o                         
   9  -3   2          0.01          0.51         2.48 o                         
  10  -3   2          0.01          4.84         6.09 o                         
 -10  -2   2          5.60          4.76         4.05 o                         
  -9  -2   2         19.04         15.51         3.64 o                         
  -8  -2   2        249.77        281.98        24.56 o                         
  -7  -2   2         53.82         52.61         5.86 o                         
  -6  -2   2         22.62         17.57         3.19 o                         
  -5  -2   2          3.48          3.53         1.34 o                         
  -4  -2   2        200.02        201.98         5.40 o                         
  -3  -2   2          1.05         -0.19         0.63 o                         
  -2  -2   2        115.68        109.26         2.80 o                         
  -1  -2   2      13681.31      14475.06       189.61 o                         
   0  -2   2      11087.02      11438.93       135.44 o                         
   1  -2   2        459.34        451.76         7.05 o                         
   2  -2   2         92.25        101.14         3.53 o                         
   3  -2   2          1.60          1.84         0.77 o                         
   4  -2   2          3.07          1.48         1.29 o                         
   5  -2   2         66.18         70.40         3.77 o                         
   6  -2   2        600.02        579.10        11.77 o                         
   7  -2   2        118.51        109.82         7.14 o                         
   8  -2   2          0.35          0.74         2.57 o                         
   9  -2   2          1.60          3.68         3.66 o                         
  10  -2   2          0.87         10.94         4.05 o                         
 -10  -1   2          1.14          0.19         3.07 o                         
  -9  -1   2         17.95         20.08         4.32 o                         
  -8  -1   2         42.10         51.53         6.39 o                         
  -7  -1   2         66.23         70.36         6.31 o                         
  -6  -1   2          0.46          0.86         1.47 o                         
  -5  -1   2         24.00         20.63         2.46 o                         
  -4  -1   2         97.53         93.73         3.29 o                         
  -3  -1   2         54.66         56.06         2.29 o                         
  -2  -1   2        219.91        251.78         4.52 o                         
  -1  -1   2       1370.25       1520.01        18.92 o                         
   0  -1   2       2439.30       2443.64        32.89 o                         
   1  -1   2          4.33          3.15         0.99 o                         
   2  -1   2         37.43         26.64         2.44 o                         
   3  -1   2        549.02        522.31         9.42 o                         
   4  -1   2        389.27        390.01         8.59 o                         
   5  -1   2         31.67         34.39         2.65 o                         
   6  -1   2          3.87          2.29         1.72 o                         
   7  -1   2         22.78         19.72         3.01 o                         
   8  -1   2         21.92         21.61         3.58 o                         
   9  -1   2         14.07         16.16         3.38 o                         
  10  -1   2          3.37         11.73         5.91 o                         
 -10   0   2          0.15         -2.03         2.94 o                         
  -9   0   2          0.62          3.70         2.57 o                         
  -8   0   2          2.30          4.36         2.27 o                         
  -7   0   2          0.61          3.38         2.21 o                         
  -6   0   2         14.98         14.04         2.46 o                         
  -5   0   2         72.30         73.09         4.14 o                         
  -4   0   2        174.06        166.19         4.88 o                         
  -3   0   2        108.23         97.69         2.69 o                         
  -2   0   2       1001.96       1049.16        14.95 o                         
  -1   0   2          1.01          0.13         0.47 o                         
   0   0   2         27.71         28.08         0.92 o                         
   1   0   2       1289.69       1258.64        16.68 o                         
   2   0   2        717.82        776.83        12.41 o                         
   3   0   2        482.31        487.32         8.02 o                         
   4   0   2         32.53         35.51         2.72 o                         
   5   0   2         77.72         79.45         5.25 o                         
   6   0   2        108.51        123.17         6.11 o                         
   7   0   2         87.69        100.77         6.32 o                         
   8   0   2         24.16         22.96         3.55 o                         
   9   0   2         10.48         15.50         5.26 o                         
  10   0   2          1.41          5.58         4.22 o                         
 -11   1   2          4.64          9.17         5.77 o                         
 -10   1   2          6.50          3.04         3.27 o                         
  -9   1   2          1.10          1.98         2.26 o                         
  -8   1   2          2.17          1.44         2.42 o                         
  -7   1   2          4.06          7.37         2.30 o                         
  -6   1   2          0.35          0.41         1.56 o                         
  -5   1   2        359.14        385.45         9.05 o                         
  -4   1   2       1984.07       2168.48        35.04 o                         
  -3   1   2        572.78        582.78         9.26 o                         
  -2   1   2      17513.21      17714.54       231.19 o                         
  -1   1   2       4184.73       4437.06        58.81 o                         
   0   1   2       3785.86       3810.79        50.58 o                         
   1   1   2          0.25          0.16         0.75 o                         
   2   1   2        749.59        817.27        13.07 o                         
   3   1   2        876.08        918.68        17.93 o                         
   4   1   2         17.80         24.67         2.52 o                         
   5   1   2         28.68         28.24         3.03 o                         
   6   1   2         24.73         25.19         2.88 o                         
   7   1   2          5.19          2.39         2.45 o                         
   8   1   2          0.02          0.80         2.73 o                         
   9   1   2         10.67         17.67         4.91 o                         
 -11   2   2          0.10          4.54         3.89 o                         
 -10   2   2         12.83         22.27         4.24 o                         
  -9   2   2         16.86         22.84         3.98 o                         
  -8   2   2          0.20          0.78         2.20 o                         
  -7   2   2         20.52         17.26         3.61 o                         
  -6   2   2          3.47          4.66         1.85 o                         
  -5   2   2        114.32        103.44         5.32 o                         
  -4   2   2        275.98        298.13         6.40 o                         
  -3   2   2        160.63        139.76         3.68 o                         
  -2   2   2       1011.03       1052.28        17.58 o                         
  -1   2   2       1471.03       1338.49        18.98 o                         
   0   2   2          2.34          0.59         0.57 o                         
   1   2   2        562.68        610.14        11.36 o                         
   2   2   2        351.23        377.29         6.97 o                         
   3   2   2        229.30        232.87         5.11 o                         
   4   2   2          2.58          2.41         1.38 o                         
   5   2   2          3.50          1.55         1.80 o                         
   6   2   2          0.11          0.66         1.71 o                         
   7   2   2          3.76          4.16         2.82 o                         
   8   2   2          0.79          3.78         4.67 o                         
   9   2   2          2.23          5.85         5.19 o                         
 -11   3   2          0.51          2.95         4.12 o                         
 -10   3   2          2.94          4.28         3.78 o                         
  -9   3   2          7.72         13.30         3.50 o                         
  -8   3   2         28.56         33.07         4.01 o                         
  -7   3   2         15.86         17.50         3.01 o                         
  -6   3   2          0.01         -1.55         1.60 o                         
  -5   3   2         16.10         12.83         1.72 o                         
  -4   3   2          0.20          0.13         0.90 o                         
  -3   3   2         65.08         66.82         3.01 o                         
  -2   3   2        268.24        272.69         6.13 o                         
  -1   3   2         22.47         19.37         1.28 o                         
   0   3   2        136.42        119.27         2.87 o                         
   1   3   2        396.30        434.88         9.16 o                         
   2   3   2         10.85         12.88         1.36 o                         
   3   3   2         17.10         17.26         1.63 o                         
   4   3   2         10.14          7.31         1.78 o                         
   5   3   2         50.44         47.15         4.91 o                         
   6   3   2          5.74          3.70         2.28 o                         
   7   3   2         48.26         61.40         7.02 o                         
   8   3   2          0.33          1.33         3.43 o                         
   9   3   2          4.78          0.72         6.20 o                         
 -11   4   2          0.47         -0.04         3.71 o                         
 -10   4   2          3.01          3.85         3.32 o                         
  -9   4   2          4.55          3.37         2.62 o                         
  -8   4   2         14.50          8.61         2.73 o                         
  -7   4   2         79.25         66.94         5.24 o                         
  -6   4   2          0.41          0.35         1.50 o                         
  -5   4   2         41.26         42.70         3.30 o                         
  -4   4   2         43.55         45.23         3.59 o                         
  -3   4   2         23.75         19.94         1.69 o                         
  -2   4   2        132.87        145.39         3.28 o                         
  -1   4   2        515.06        559.70         9.37 o                         
   0   4   2        103.89        102.57         3.40 o                         
   1   4   2         88.28         94.24         4.51 o                         
   2   4   2          9.10          4.92         1.68 o                         
   3   4   2         12.08          9.75         1.84 o                         
   4   4   2        154.01        147.85         7.75 o                         
   5   4   2          6.84          7.65         2.38 o                         
   6   4   2        118.95        137.45        13.45 o                         
   7   4   2          8.49          4.26         4.11 o                         
   8   4   2          1.93          3.36         4.49 o                         
 -10   5   2          0.60          5.53         4.07 o                         
  -9   5   2          1.81          5.87         3.21 o                         
  -8   5   2         53.87         54.18         5.03 o                         
  -7   5   2          4.00          0.03         2.12 o                         
  -6   5   2         28.73         32.83         3.01 o                         
  -5   5   2         11.53          8.65         1.91 o                         
  -4   5   2          4.30          1.70         1.21 o                         
  -3   5   2         57.39         57.58         3.17 o                         
  -2   5   2         34.64         37.37         3.39 o                         
  -1   5   2        335.63        373.83         6.32 o                         
   0   5   2        543.23        579.93        11.61 o                         
   1   5   2         82.51         87.38         7.70 o                         
   2   5   2          0.61          1.65         1.36 o                         
   3   5   2        147.26        150.15         6.53 o                         
   4   5   2          2.75          4.19         2.05 o                         
   5   5   2         19.87         15.99         3.21 o                         
   6   5   2         10.08          8.69         3.01 o                         
   7   5   2          5.25          5.84         3.75 o                         
 -10   6   2          0.58          7.89         5.85 o                         
  -9   6   2          0.03          4.18         7.24 o                         
  -8   6   2          8.39          2.15         4.38 o                         
  -7   6   2          1.49         -1.14         2.28 o                         
  -6   6   2         19.78         16.70         2.77 o                         
  -5   6   2          3.56          2.95         1.73 o                         
  -4   6   2          7.59          3.40         2.03 o                         
  -3   6   2          2.52          1.93         1.64 o                         
  -2   6   2         93.83         99.88         5.38 o                         
  -1   6   2          2.96          5.65         2.04 o                         
   0   6   2        106.83        110.54         5.21 o                         
   1   6   2          6.29          5.57         1.76 o                         
   2   6   2          3.86          1.30         1.53 o                         
   3   6   2          6.47          4.24         2.43 o                         
   4   6   2          5.40          3.32         2.34 o                         
   5   6   2          3.04          1.06         2.47 o                         
   6   6   2          0.12          1.11         3.07 o                         
   7   6   2          3.17          6.73         4.14 o                         
 -10   7   2          0.50         -0.47         6.18 o                         
  -9   7   2          2.11          5.41         4.41 o                         
  -8   7   2          8.73          8.65         4.77 o                         
  -7   7   2         13.42         10.61         3.91 o                         
  -6   7   2          0.05          1.65         2.13 o                         
  -5   7   2        315.14        328.56        10.68 o                         
  -4   7   2         59.21         63.39         5.13 o                         
  -3   7   2          7.79         11.60         3.07 o                         
  -2   7   2          0.01         -0.43         1.50 o                         
  -1   7   2         55.97         68.41         5.76 o                         
   0   7   2          7.85          7.81         2.66 o                         
   1   7   2          8.69          5.10         2.47 o                         
   2   7   2        142.42        141.64        11.48 o                         
   3   7   2        206.34        232.90        14.32 o                         
   4   7   2          0.37          1.03         2.34 o                         
   5   7   2          0.20         -1.07         3.24 o                         
   6   7   2          0.15         -0.25         3.98 o                         
  -9   8   2          3.60          8.91         5.04 o                         
  -8   8   2          0.46         -4.17         6.45 o                         
  -7   8   2          2.41         -2.16         5.02 o                         
  -6   8   2          2.64          3.16         3.30 o                         
  -5   8   2          3.09         -1.85         2.65 o                         
  -4   8   2        502.67        542.89        14.64 o                         
  -3   8   2         57.11         55.54         4.91 o                         
  -2   8   2          0.17          1.71         2.20 o                         
  -1   8   2         14.11         14.33         3.21 o                         
   0   8   2          0.06         -0.40         2.40 o                         
   1   8   2          5.82         -0.23         2.74 o                         
   2   8   2         56.96         53.32         5.78 o                         
   3   8   2         45.77         42.49         6.67 o                         
   4   8   2         22.06         28.04         5.64 o                         
   5   8   2          0.03          1.78         3.25 o                         
  -9   9   2          0.04          0.62         5.43 o                         
  -8   9   2          1.62         -6.13         6.13 o                         
  -7   9   2          0.17         -0.86         4.75 o                         
  -6   9   2          1.02         -2.93         2.93 o                         
  -5   9   2          0.02         -2.40         2.40 o                         
  -4   9   2          1.88          2.20         2.83 o                         
  -3   9   2         17.21         11.13         4.29 o                         
  -2   9   2         20.77         20.07         6.08 o                         
  -1   9   2         56.47         60.46         6.29 o                         
   0   9   2          4.32          2.89         2.97 o                         
   1   9   2         20.83         21.02         4.44 o                         
   2   9   2          1.02          0.12         3.45 o                         
   3   9   2          0.00          5.14         4.06 o                         
   4   9   2          2.68         -0.11         4.98 o                         
  -8  10   2          3.53          0.74         8.77 o                         
  -7  10   2          0.03         -3.45         4.44 o                         
  -6  10   2          6.22          4.33         3.87 o                         
  -5  10   2          7.66          5.52         4.86 o                         
  -4  10   2          9.34         10.73         5.45 o                         
  -3  10   2         24.41         21.36         6.23 o                         
  -2  10   2         23.92         21.23         6.00 o                         
  -1  10   2          9.00          8.16         4.23 o                         
   0  10   2          0.93          3.09         4.02 o                         
   1  10   2          1.59          3.03         4.58 o                         
   2  10   2          2.28          1.19         4.93 o                         
  -6  11   2          7.59          7.14         7.00 o                         
  -5  11   2          9.71         10.28         6.35 o                         
  -4  11   2          9.75          5.08         5.94 o                         
  -3  11   2          1.70         -0.22         6.42 o                         
  -2  11   2          1.34          2.34         4.99 o                         
  -1  11   2         23.41         26.17         5.93 o                         
   0  11   2          4.07          1.94         3.97 o                         
   0 -12   3          0.02         -3.62         7.24 o                         
   1 -12   3          0.15          5.10         4.87 o                         
   2 -12   3         18.70         19.76         6.42 o                         
   3 -12   3         42.14         41.08         8.28 o                         
   4 -12   3          0.67          4.13         6.02 o                         
   5 -12   3          0.51         -1.19         5.66 o                         
  -2 -11   3          0.49          7.96         4.44 o                         
  -1 -11   3          0.17          8.32         5.29 o                         
   0 -11   3          0.10          0.09         4.12 o                         
   1 -11   3          0.14          7.27         4.20 o                         
   2 -11   3          6.53          6.06         4.36 o                         
   3 -11   3         20.01         20.16         4.56 o                         
   4 -11   3         17.45         11.28         4.15 o                         
   5 -11   3          1.50         -3.20         3.44 o                         
   6 -11   3          0.02         -2.95         4.09 o                         
   7 -11   3          0.08         -4.32         6.08 o                         
  -4 -10   3          0.03          2.47         5.78 o                         
  -3 -10   3          1.79          7.07         4.74 o                         
  -2 -10   3          4.26          4.97         3.93 o                         
  -1 -10   3          4.72          8.01         3.78 o                         
   0 -10   3          0.92          2.81         3.82 o                         
   1 -10   3          7.10         10.43         3.41 o                         
   2 -10   3          0.05         -0.79         2.64 o                         
   3 -10   3         22.08         24.77         4.39 o                         
   4 -10   3          3.84          0.15         3.31 o                         
   5 -10   3          5.97          3.00         5.53 o                         
   6 -10   3          1.40         -3.28         3.34 o                         
   7 -10   3          0.38         -1.07         6.58 o                         
   8 -10   3          0.21         -7.39         7.39 o                         
  -5  -9   3          0.71          7.94         4.44 o                         
  -4  -9   3          4.06          4.80         3.95 o                         
  -3  -9   3          1.42          3.97         3.61 o                         
  -2  -9   3          0.19         -1.83         2.85 o                         
  -1  -9   3         17.57         20.15         4.63 o                         
   0  -9   3          0.04          2.06         2.31 o                         
   1  -9   3          0.33          0.45         2.36 o                         
   2  -9   3         31.63         20.66         3.74 o                         
   3  -9   3          4.77          4.72         2.71 o                         
   4  -9   3         16.17         19.69         5.10 o                         
   5  -9   3          1.83          2.61         3.04 o                         
   6  -9   3        157.52        175.53        11.73 o                         
   7  -9   3          1.73          5.25         5.13 o                         
   8  -9   3          0.03          3.71         4.62 o                         
   9  -9   3          0.01        -27.05        27.05 o                         
  -6  -8   3          1.55          3.12         5.50 o                         
  -5  -8   3          3.53          3.43         3.09 o                         
  -4  -8   3          1.16          2.98         2.84 o                         
  -3  -8   3          5.36          3.32         2.50 o                         
  -2  -8   3         21.35         16.43         2.98 o                         
  -1  -8   3        225.11        252.23         9.06 o                         
   0  -8   3          8.76          3.45         2.54 o                         
   1  -8   3         94.35        113.62         9.15 o                         
   2  -8   3         13.10         11.91         2.81 o                         
   3  -8   3         11.90         13.80         3.15 o                         
   4  -8   3          0.90          2.08         2.56 o                         
   5  -8   3         14.71         14.05         3.70 o                         
   6  -8   3         17.75         21.24         5.57 o                         
   7  -8   3         92.24         97.88         9.94 o                         
   8  -8   3          0.00         -2.46         7.24 o                         
   9  -8   3          0.00          1.22         6.82 o                         
  -7  -7   3          2.13          6.25         3.92 o                         
  -6  -7   3          0.35         -2.95         2.95 o                         
  -5  -7   3         14.75         15.77         4.18 o                         
  -4  -7   3         16.55         14.75         2.49 o                         
  -3  -7   3          0.10          0.35         1.35 o                         
  -2  -7   3          4.09          2.15         1.47 o                         
  -1  -7   3         19.71         19.32         2.13 o                         
   0  -7   3         63.46         70.35         3.90 o                         
   1  -7   3          1.67          2.16         1.15 o                         
   2  -7   3          8.25          6.50         1.68 o                         
   3  -7   3         12.56         10.41         2.67 o                         
   4  -7   3          9.23          5.64         2.18 o                         
   5  -7   3         18.14         17.10         3.06 o                         
   6  -7   3         37.16         29.72         4.10 o                         
   7  -7   3          1.49          1.06         3.85 o                         
   8  -7   3          6.52          3.91         3.79 o                         
   9  -7   3          6.61          6.61        11.46 o                         
  -8  -6   3          0.09         -1.26         3.30 o                         
  -7  -6   3          1.98          1.92         2.86 o                         
  -6  -6   3          2.39          0.42         2.41 o                         
  -5  -6   3         57.95         55.85         4.24 o                         
  -4  -6   3         48.01         50.76         3.02 o                         
  -3  -6   3          6.68          3.94         1.28 o                         
  -2  -6   3         40.65         33.48         2.30 o                         
  -1  -6   3         12.28         10.52         1.54 o                         
   0  -6   3         28.67         28.55         2.38 o                         
   1  -6   3         68.20         68.68         3.77 o                         
   2  -6   3        111.26        116.62         6.04 o                         
   3  -6   3        148.73        156.79         6.52 o                         
   4  -6   3          0.34          0.95         1.69 o                         
   5  -6   3          1.14          0.73         2.22 o                         
   6  -6   3          0.55         -2.15         2.15 o                         
   7  -6   3          7.03          8.47         5.96 o                         
   8  -6   3         20.12         19.56         5.35 o                         
   9  -6   3          0.10          3.10         3.80 o                         
  10  -6   3          0.77          1.67         4.49 o                         
  -8  -5   3          0.40          6.10         3.60 o                         
  -7  -5   3          2.63          3.89         3.09 o                         
  -6  -5   3          0.89          0.13         2.03 o                         
  -5  -5   3         10.70          7.96         1.91 o                         
  -4  -5   3        101.04        100.08         4.08 o                         
  -3  -5   3         96.01        100.75         3.76 o                         
  -2  -5   3         75.21         82.68         3.76 o                         
  -1  -5   3         15.32         15.37         1.50 o                         
   0  -5   3         66.77         66.07         3.25 o                         
   1  -5   3         31.29         33.08         1.71 o                         
   2  -5   3          6.52          4.68         1.45 o                         
   3  -5   3        455.89        463.31        11.43 o                         
   4  -5   3         10.96         12.59         1.67 o                         
   5  -5   3         10.87          8.27         1.61 o                         
   6  -5   3         51.29         56.06         4.54 o                         
   7  -5   3         51.24         78.36         6.60 o                         
   8  -5   3          6.38          7.15         3.36 o                         
   9  -5   3         41.47         51.45         6.83 o                         
  10  -5   3          8.37         27.85         7.23 o                         
  -9  -4   3         13.30          8.32         4.22 o                         
  -8  -4   3         55.91         51.34         6.37 o                         
  -7  -4   3         13.19          9.53         2.85 o                         
  -6  -4   3         12.41         12.96         2.76 o                         
  -5  -4   3          1.11          1.59         1.36 o                         
  -4  -4   3          7.15          5.37         1.28 o                         
  -3  -4   3          4.96          6.48         1.15 o                         
  -2  -4   3       1403.28       1529.60        20.95 o                         
  -1  -4   3        239.57        241.37         4.85 o                         
   0  -4   3        134.94        120.69         3.34 o                         
   1  -4   3        191.58        193.90         5.38 o                         
   2  -4   3        358.02        388.63         8.84 o                         
   3  -4   3         29.25         34.13         1.97 o                         
   4  -4   3        189.00        181.01         5.48 o                         
   5  -4   3          6.01          5.36         1.39 o                         
   6  -4   3          0.70          0.40         1.39 o                         
   7  -4   3          1.82          1.07         2.08 o                         
   8  -4   3          7.83          7.45         2.87 o                         
   9  -4   3          0.00          9.52         4.24 o                         
  10  -4   3          1.26          8.95         8.20 o                         
  -9  -3   3          6.82          8.78         3.72 o                         
  -8  -3   3          2.78          4.66         2.31 o                         
  -7  -3   3          0.00          0.29         1.87 o                         
  -6  -3   3          2.37          0.17         1.66 o                         
  -5  -3   3         49.21         50.49         3.14 o                         
  -4  -3   3         23.17         23.37         1.90 o                         
  -3  -3   3        105.70        121.65         4.64 o                         
  -2  -3   3         20.07         18.98         1.61 o                         
  -1  -3   3        107.53         83.90         2.78 o                         
   0  -3   3          1.08          0.69         0.52 o                         
   1  -3   3        547.98        562.54         9.09 o                         
   2  -3   3         34.95         35.22         1.69 o                         
   3  -3   3         14.36         12.39         1.64 o                         
   4  -3   3         10.62          9.56         2.38 o                         
   5  -3   3         50.42         49.09         3.17 o                         
   6  -3   3         99.58         98.98         5.00 o                         
   7  -3   3          2.99          3.22         1.96 o                         
   8  -3   3          6.18          3.39         2.46 o                         
   9  -3   3          0.05          2.47         3.42 o                         
  10  -3   3          1.89          8.10         8.44 o                         
 -10  -2   3          0.70         -3.33         3.33 o                         
  -9  -2   3          4.25          1.69         3.07 o                         
  -8  -2   3          0.39          0.36         2.21 o                         
  -7  -2   3          5.88         -0.15         1.59 o                         
  -6  -2   3         19.13         22.86         2.77 o                         
  -5  -2   3          2.13          2.15         1.09 o                         
  -4  -2   3          5.13          2.68         1.04 o                         
  -3  -2   3          9.17          7.48         1.07 o                         
  -2  -2   3         87.02         89.31         2.74 o                         
  -1  -2   3       2923.14       3085.73        42.12 o                         
   0  -2   3       5042.13       5254.61        63.04 o                         
   1  -2   3          9.16         11.30         1.51 o                         
   2  -2   3          0.15          1.65         0.90 o                         
   3  -2   3        399.11        417.36         8.84 o                         
   4  -2   3        430.15        443.32         9.77 o                         
   5  -2   3         40.81         33.63         2.78 o                         
   6  -2   3        404.42        390.22        10.07 o                         
   7  -2   3        446.37        468.42        12.70 o                         
   8  -2   3          0.32          0.42         3.02 o                         
   9  -2   3          0.41          8.57         3.99 o                         
  10  -2   3          1.01          8.97         6.55 o                         
 -10  -1   3          0.04          2.62         3.08 o                         
  -9  -1   3          6.25          3.00         2.37 o                         
  -8  -1   3          0.02          2.98         2.08 o                         
  -7  -1   3          2.50          0.73         1.69 o                         
  -6  -1   3         86.05         80.00         5.48 o                         
  -5  -1   3        360.47        382.07         7.60 o                         
  -4  -1   3        122.42        127.12         4.43 o                         
  -3  -1   3          3.08          3.99         0.98 o                         
  -2  -1   3        503.43        477.40         8.37 o                         
  -1  -1   3         32.74         21.40         1.12 o                         
   0  -1   3         65.66         81.44         3.24 o                         
   1  -1   3        134.90        145.23         3.21 o                         
   2  -1   3        163.64        154.47         3.86 o                         
   3  -1   3        485.51        478.38         8.96 o                         
   4  -1   3        132.06        142.75         7.26 o                         
   5  -1   3          1.85          0.17         0.97 o                         
   6  -1   3         55.73         54.36         4.62 o                         
   7  -1   3          3.64          4.42         2.29 o                         
   8  -1   3          0.14         -0.52         2.87 o                         
   9  -1   3          5.48         12.15         4.27 o                         
  10  -1   3          4.91         14.03         7.72 o                         
 -10   0   3          1.17         -0.27         3.10 o                         
  -9   0   3          0.58          4.10         2.72 o                         
  -8   0   3          2.25          0.18         2.17 o                         
  -7   0   3         17.47         14.07         2.99 o                         
  -6   0   3          2.89          2.04         1.52 o                         
  -5   0   3          1.30          1.99         1.21 o                         
  -4   0   3         49.99         49.66         3.76 o                         
  -3   0   3         34.81         44.18         2.66 o                         
  -2   0   3         33.97         36.32         3.23 o                         
  -1   0   3        414.95        470.61         6.99 o                         
   0   0   3        795.45        799.66        11.77 o                         
   1   0   3         68.80         76.58         3.57 o                         
   2   0   3        377.74        366.60         7.63 o                         
   3   0   3        157.72        166.79         4.14 o                         
   4   0   3         13.35         17.51         2.27 o                         
   5   0   3         83.46         87.14         5.20 o                         
   6   0   3         92.05         84.69         5.63 o                         
   7   0   3         88.27         83.45         7.08 o                         
   8   0   3          0.70         -0.02         2.69 o                         
   9   0   3          0.04          6.68         3.97 o                         
 -11   1   3          0.39          0.74         5.30 o                         
 -10   1   3          2.72          2.25         3.30 o                         
  -9   1   3          0.01          3.35         2.89 o                         
  -8   1   3          0.47          3.85         2.29 o                         
  -7   1   3         16.63         11.13         3.24 o                         
  -6   1   3         24.19         21.82         2.66 o                         
  -5   1   3         59.34         72.67         4.19 o                         
  -4   1   3          1.04          2.05         0.86 o                         
  -3   1   3        108.54         93.81         3.42 o                         
  -2   1   3       2781.26       3006.42        43.18 o                         
  -1   1   3        384.66        437.85         7.21 o                         
   0   1   3       1120.41       1167.60        17.85 o                         
   1   1   3         71.13         54.62         2.28 o                         
   2   1   3        898.14        959.76        16.78 o                         
   3   1   3        691.64        776.98        12.15 o                         
   4   1   3          4.96          2.10         1.74 o                         
   5   1   3         48.05         42.80         3.72 o                         
   6   1   3         43.83         44.12         4.69 o                         
   7   1   3          7.81          8.97         3.26 o                         
   8   1   3          0.87          2.03         3.23 o                         
   9   1   3          5.26          7.40         5.25 o                         
 -11   2   3          0.27          0.75         3.83 o                         
 -10   2   3          0.03         -1.18         3.11 o                         
  -9   2   3         35.99         22.25         4.22 o                         
  -8   2   3         19.32         18.24         4.18 o                         
  -7   2   3         11.00         11.84         3.06 o                         
  -6   2   3         72.81         73.56         4.60 o                         
  -5   2   3          0.33          0.13         0.96 o                         
  -4   2   3       1023.09       1071.29        17.63 o                         
  -3   2   3        632.47        685.19        12.69 o                         
  -2   2   3        806.28        746.12        12.44 o                         
  -1   2   3       2015.53       1998.20        31.78 o                         
   0   2   3        130.80        125.19         3.15 o                         
   1   2   3         14.39         16.32         1.39 o                         
   2   2   3        146.39        156.54         3.64 o                         
   3   2   3          1.71          2.22         0.97 o                         
   4   2   3        126.81        137.26         7.17 o                         
   5   2   3          5.88          6.94         1.97 o                         
   6   2   3          1.31          3.96         2.26 o                         
   7   2   3          6.69          8.49         3.33 o                         
   8   2   3          3.13         10.66         4.14 o                         
   9   2   3          9.89         15.67         4.97 o                         
 -11   3   3          1.36         -0.27         3.90 o                         
 -10   3   3          0.03          3.46         4.81 o                         
  -9   3   3          0.10          1.18         2.81 o                         
  -8   3   3         73.18         71.88         7.41 o                         
  -7   3   3         21.95         20.95         3.43 o                         
  -6   3   3         17.97         14.22         3.22 o                         
  -5   3   3         12.82         11.03         1.77 o                         
  -4   3   3         63.52         71.30         3.55 o                         
  -3   3   3          6.32          3.38         1.87 o                         
  -2   3   3        306.37        289.87         6.28 o                         
  -1   3   3        173.47        186.45         4.79 o                         
   0   3   3          8.23          7.99         1.04 o                         
   1   3   3         96.96         92.16         4.38 o                         
   2   3   3         57.27         62.38         4.79 o                         
   3   3   3          0.02          0.37         0.83 o                         
   4   3   3          0.21         -1.41         1.41 o                         
   5   3   3          2.09          2.11         2.14 o                         
   6   3   3          1.04          0.88         2.23 o                         
   7   3   3          0.23          3.24         3.26 o                         
   8   3   3          6.90          9.14         4.23 o                         
 -11   4   3          0.32          3.56         6.61 o                         
 -10   4   3          0.10         -3.06         3.32 o                         
  -9   4   3          1.41          5.41         3.43 o                         
  -8   4   3          0.69          0.12         2.33 o                         
  -7   4   3          1.17         -2.04         2.04 o                         
  -6   4   3          0.68         -1.66         2.29 o                         
  -5   4   3          5.23          4.95         1.57 o                         
  -4   4   3          7.50          9.70         1.53 o                         
  -3   4   3          0.40          1.02         0.88 o                         
  -2   4   3         48.90         40.00         2.52 o                         
  -1   4   3        638.16        709.51        12.75 o                         
   0   4   3        191.41        183.72         3.79 o                         
   1   4   3         32.76         32.34         2.79 o                         
   2   4   3         94.21         97.46         5.47 o                         
   3   4   3         66.82         58.91         4.67 o                         
   4   4   3          4.13          2.66         1.79 o                         
   5   4   3        116.97        118.45         8.41 o                         
   6   4   3          3.50          8.53         2.88 o                         
   7   4   3          1.07          0.78         3.03 o                         
   8   4   3          4.72          3.74         4.71 o                         
 -10   5   3          3.07          1.19         3.23 o                         
  -9   5   3         11.83         12.41         4.41 o                         
  -8   5   3          0.38          0.25         3.41 o                         
  -7   5   3         14.92         13.31         2.87 o                         
  -6   5   3         80.14         82.88         5.19 o                         
  -5   5   3        126.75        122.75         5.86 o                         
  -4   5   3          0.70         -0.31         1.10 o                         
  -3   5   3          6.81          4.64         1.08 o                         
  -2   5   3          0.13         -0.13         0.84 o                         
  -1   5   3          0.02          0.84         0.82 o                         
   0   5   3          0.23          0.20         0.69 o                         
   1   5   3          5.75          4.94         1.74 o                         
   2   5   3          7.48          3.56         1.54 o                         
   3   5   3         55.78         47.20         4.38 o                         
   4   5   3         11.34         12.39         2.71 o                         
   5   5   3          8.58          8.13         2.82 o                         
   6   5   3          6.67          8.90         3.20 o                         
   7   5   3          3.93         -0.20         2.81 o                         
 -10   6   3          0.19         11.95         7.93 o                         
  -9   6   3          0.79          3.35         3.77 o                         
  -8   6   3          3.46          9.59         3.66 o                         
  -7   6   3          3.63          1.91         4.59 o                         
  -6   6   3         21.46         17.71         3.44 o                         
  -5   6   3        344.27        381.46        11.26 o                         
  -4   6   3        138.08        149.13         7.63 o                         
  -3   6   3          1.04         -0.90         1.56 o                         
  -2   6   3         11.12         15.49         2.57 o                         
  -1   6   3         26.39         26.96         2.79 o                         
   0   6   3         39.33         40.87         4.42 o                         
   1   6   3         17.56         20.93         3.01 o                         
   2   6   3         15.25         11.37         2.55 o                         
   3   6   3          5.96          8.31         2.50 o                         
   4   6   3          8.50          7.16         2.70 o                         
   5   6   3          0.29         -0.48         2.54 o                         
   6   6   3          0.19          2.82         3.43 o                         
 -10   7   3          1.66          3.15         5.91 o                         
  -9   7   3          1.91          4.19         4.62 o                         
  -8   7   3         11.14         10.37         6.25 o                         
  -7   7   3          3.82          3.09         3.16 o                         
  -6   7   3          0.01         -1.36         2.38 o                         
  -5   7   3          0.31          1.60         2.28 o                         
  -4   7   3         74.61         91.78         6.24 o                         
  -3   7   3          9.06          7.12         2.53 o                         
  -2   7   3         14.77          9.57         2.80 o                         
  -1   7   3          0.66          0.09         2.22 o                         
   0   7   3          0.31          1.20         2.15 o                         
   1   7   3         23.60         25.92         4.48 o                         
   2   7   3         89.42        104.80         9.35 o                         
   3   7   3          3.55          1.77         2.33 o                         
   4   7   3         15.72         13.93         4.19 o                         
   5   7   3          0.04          0.30         3.41 o                         
   6   7   3          0.31         -1.53         8.81 o                         
  -9   8   3          1.62          6.69         5.23 o                         
  -8   8   3          0.20         -0.97         4.41 o                         
  -7   8   3          4.86         -1.50         4.56 o                         
  -6   8   3          0.66         -1.02         2.89 o                         
  -5   8   3          3.62          1.92         2.50 o                         
  -4   8   3          5.28          0.65         2.28 o                         
  -3   8   3          1.32          2.04         2.79 o                         
  -2   8   3          2.87          1.42         2.61 o                         
  -1   8   3          6.93          4.27         2.77 o                         
   0   8   3         10.84         12.77         3.25 o                         
   1   8   3          9.80          8.60         3.08 o                         
   2   8   3          2.02         -0.52         3.42 o                         
   3   8   3         59.43         44.11         7.59 o                         
   4   8   3         20.30         12.99         5.80 o                         
   5   8   3          0.03         10.07         8.34 o                         
  -8   9   3          9.96         13.77        11.30 o                         
  -7   9   3          2.21         -0.17         5.86 o                         
  -6   9   3          1.29          0.51         3.21 o                         
  -5   9   3          2.14          4.82         3.20 o                         
  -4   9   3          1.47          1.26         4.44 o                         
  -3   9   3          1.32         -0.83         2.93 o                         
  -2   9   3          0.73          1.06         3.18 o                         
  -1   9   3        131.38        136.05         9.58 o                         
   0   9   3          0.88         -2.04         2.73 o                         
   1   9   3         16.95         21.27         4.65 o                         
   2   9   3          0.68          0.11         5.14 o                         
   3   9   3          0.30          6.22         4.74 o                         
  -7  10   3          2.53          1.83         4.95 o                         
  -6  10   3          3.59         -1.04         5.44 o                         
  -5  10   3          0.58         -0.66         4.75 o                         
  -4  10   3          0.30          3.74         4.41 o                         
  -3  10   3          0.58          2.85         4.43 o                         
  -2  10   3          1.47          1.34         3.95 o                         
  -1  10   3          8.69         11.14         4.54 o                         
   0  10   3          7.47         13.04         4.62 o                         
   1  10   3          0.07          0.55         4.15 o                         
   2  10   3          0.97          1.86         4.72 o                         
  -6  11   3          1.22        -11.21        11.21 o                         
  -5  11   3         18.95         23.40         9.99 o                         
  -4  11   3          8.95          6.90         6.16 o                         
  -3  11   3          4.14          0.61         5.07 o                         
  -2  11   3          3.64          2.84         5.57 o                         
  -1  11   3          1.58          4.43         4.92 o                         
   0  11   3          2.77         12.69        24.63 o                         
   0 -12   4          2.62         -4.43         8.13 o                         
   1 -12   4          0.04         -0.23         4.99 o                         
   2 -12   4          1.31         -3.87         4.96 o                         
   3 -12   4          1.20          1.96         5.52 o                         
   4 -12   4          2.39          6.76         4.98 o                         
  -2 -11   4         11.27         18.36         5.60 o                         
  -1 -11   4          1.67          5.65         4.76 o                         
   0 -11   4          0.12          6.85         4.47 o                         
   1 -11   4          0.41         -3.80         3.80 o                         
   2 -11   4          0.78         -0.23         3.38 o                         
   3 -11   4          2.00          0.18         4.11 o                         
   4 -11   4          0.14         -3.56         4.20 o                         
   5 -11   4          3.25          0.94         4.52 o                         
   6 -11   4          9.49         -0.57         5.99 o                         
  -4 -10   4          0.06          8.10         5.28 o                         
  -3 -10   4          5.18          7.67         3.96 o                         
  -2 -10   4          3.18          7.46         3.93 o                         
  -1 -10   4         10.09          6.71         4.12 o                         
   0 -10   4         15.53         21.82         4.44 o                         
   1 -10   4         13.27         15.92         4.06 o                         
   2 -10   4          0.08          3.27         2.96 o                         
   3 -10   4          7.85          3.71         3.34 o                         
   4 -10   4          0.94         -3.07         3.07 o                         
   5 -10   4          6.41          0.69         3.69 o                         
   6 -10   4         10.96          8.46         5.76 o                         
   7 -10   4          0.55         -0.64         4.69 o                         
  -5  -9   4          0.00          6.63         4.03 o                         
  -4  -9   4          0.49          6.97         4.33 o                         
  -3  -9   4          0.26          6.46         3.48 o                         
  -2  -9   4          0.07          4.24         3.04 o                         
  -1  -9   4          0.00         -1.34         2.38 o                         
   0  -9   4          0.14          1.13         2.38 o                         
   1  -9   4          1.84          1.83         2.47 o                         
   2  -9   4          0.89         -1.95         2.29 o                         
   3  -9   4          6.97          3.38         2.97 o                         
   4  -9   4         13.69         12.34         3.55 o                         
   5  -9   4          0.05         -2.99         4.19 o                         
   6  -9   4          9.34          4.54         5.13 o                         
   7  -9   4          7.42          6.74         7.08 o                         
   8  -9   4          0.01          0.98         5.25 o                         
  -6  -8   4          0.13          3.16         3.38 o                         
  -5  -8   4         13.92         19.19         5.24 o                         
  -4  -8   4          1.22          1.66         2.18 o                         
  -3  -8   4          0.79          4.13         2.00 o                         
  -2  -8   4          8.90          9.05         2.39 o                         
  -1  -8   4         26.93         24.60         3.55 o                         
   0  -8   4         38.32         32.93         4.72 o                         
   1  -8   4        232.68        250.69        10.31 o                         
   2  -8   4         72.14         63.72         7.30 o                         
   3  -8   4          4.53          2.71         2.48 o                         
   4  -8   4         90.49        104.75         7.77 o                         
   5  -8   4         16.11          4.55         3.22 o                         
   6  -8   4         23.38          7.98         4.14 o                         
   7  -8   4          9.16          7.93         7.61 o                         
   8  -8   4          2.68          4.84         6.49 o                         
   9  -8   4          1.39          8.48        17.69 o                         
  -7  -7   4          1.54          7.97         3.66 o                         
  -6  -7   4          4.05          5.70         2.82 o                         
  -5  -7   4         41.80         43.52         4.29 o                         
  -4  -7   4         47.09         53.25         3.37 o                         
  -3  -7   4         57.88         60.25         3.20 o                         
  -2  -7   4         62.58         68.24         3.71 o                         
  -1  -7   4         82.28         79.36         4.40 o                         
   0  -7   4        161.40        159.94         5.82 o                         
   1  -7   4          0.41          2.01         1.52 o                         
   2  -7   4        234.51        247.30         8.11 o                         
   3  -7   4          9.01          5.12         1.98 o                         
   4  -7   4        119.97        149.19        10.44 o                         
   5  -7   4         14.71         10.36         2.87 o                         
   6  -7   4          2.33          3.39         2.52 o                         
   7  -7   4          2.32          2.54         3.09 o                         
   8  -7   4          3.68          7.20         3.89 o                         
   9  -7   4          9.51         13.15         4.89 o                         
  -8  -6   4          0.00          0.68         3.92 o                         
  -7  -6   4          1.27          2.97         2.97 o                         
  -6  -6   4          0.11         -0.70         2.99 o                         
  -5  -6   4         69.64         71.82         3.89 o                         
  -4  -6   4         23.95         24.72         2.45 o                         
  -3  -6   4          2.99          1.70         1.18 o                         
  -2  -6   4          0.17          0.63         0.99 o                         
  -1  -6   4          0.89         -0.96         0.96 o                         
   0  -6   4          1.02          0.15         1.04 o                         
   1  -6   4          1.59          0.73         0.90 o                         
   2  -6   4          0.09         -0.16         1.27 o                         
   3  -6   4         45.46         50.49         4.47 o                         
   4  -6   4         35.80         32.28         3.65 o                         
   5  -6   4          4.05          2.58         2.23 o                         
   6  -6   4          1.39          0.91         2.15 o                         
   7  -6   4          0.17         -0.36         3.55 o                         
   8  -6   4          1.72          4.01         4.98 o                         
   9  -6   4          0.25          1.58         3.44 o                         
  -8  -5   4         10.13          8.49         4.08 o                         
  -7  -5   4          0.21         -0.09         2.48 o                         
  -6  -5   4         10.57          8.52         2.56 o                         
  -5  -5   4          9.56         10.42         1.91 o                         
  -4  -5   4         14.22         13.40         1.59 o                         
  -3  -5   4          1.15          0.74         0.95 o                         
  -2  -5   4        607.16        634.29        10.62 o                         
  -1  -5   4          5.93          3.84         1.10 o                         
   0  -5   4          4.60          3.40         0.97 o                         
   1  -5   4         27.42         25.68         2.04 o                         
   2  -5   4          5.08          0.94         1.25 o                         
   3  -5   4         46.46         56.68         4.32 o                         
   4  -5   4          6.77          7.74         2.23 o                         
   5  -5   4        171.39        170.52        10.59 o                         
   6  -5   4        257.95        259.42        10.68 o                         
   7  -5   4        115.67        139.35        10.28 o                         
   8  -5   4         16.25         28.10         6.33 o                         
   9  -5   4         20.63         17.58         4.87 o                         
  10  -5   4          3.69         17.58         5.97 o                         
  -9  -4   4         34.23         47.35         9.99 o                         
  -8  -4   4         32.02         46.91         5.69 o                         
  -7  -4   4          1.94          1.24         2.26 o                         
  -6  -4   4          0.07         -1.67         1.67 o                         
  -5  -4   4         88.16         95.11         4.60 o                         
  -4  -4   4         24.73         27.44         2.60 o                         
  -3  -4   4          4.40          2.33         1.00 o                         
  -2  -4   4       1017.26       1084.44        15.81 o                         
  -1  -4   4       4304.01       4795.13        65.41 o                         
   0  -4   4         29.25         22.71         1.82 o                         
   1  -4   4        112.61        115.62         3.21 o                         
   2  -4   4        122.76        128.70         5.35 o                         
   3  -4   4         67.33         59.68         2.85 o                         
   4  -4   4         19.60         15.33         2.90 o                         
   5  -4   4         76.54         63.13         5.00 o                         
   6  -4   4        534.39        558.43        13.10 o                         
   7  -4   4        104.16        128.85         8.89 o                         
   8  -4   4         23.77         31.43         5.37 o                         
   9  -4   4          0.36          4.52         5.03 o                         
  10  -4   4          0.15         14.76        10.16 o                         
  -9  -3   4          0.48         -2.91         2.91 o                         
  -8  -3   4         42.91         49.88         5.45 o                         
  -7  -3   4          2.71          2.14         2.17 o                         
  -6  -3   4          1.36          1.68         1.73 o                         
  -5  -3   4         13.36         14.42         1.95 o                         
  -4  -3   4         51.00         51.30         2.96 o                         
  -3  -3   4         55.03         56.04         3.16 o                         
  -2  -3   4        359.79        394.22         7.34 o                         
  -1  -3   4         45.85         42.41         2.11 o                         
   0  -3   4       1039.77       1106.47        16.35 o                         
   1  -3   4        263.22        264.43         6.21 o                         
   2  -3   4        280.27        286.55         6.71 o                         
   3  -3   4        202.77        178.96         8.27 o                         
   4  -3   4         19.24         24.04         2.43 o                         
   5  -3   4          0.00         -0.52         1.20 o                         
   6  -3   4          0.90          4.68         2.00 o                         
   7  -3   4          0.81          3.39         2.22 o                         
   8  -3   4          1.41          1.28         2.50 o                         
   9  -3   4          0.04          5.74         6.81 o                         
  10  -3   4          0.00         -2.94         5.03 o                         
 -10  -2   4          0.01          1.25         3.54 o                         
  -9  -2   4          7.24          5.20         3.16 o                         
  -8  -2   4          5.77          5.80         2.81 o                         
  -7  -2   4         25.25         26.67         3.54 o                         
  -6  -2   4         27.24         30.12         4.39 o                         
  -5  -2   4        103.66        112.11         5.11 o                         
  -4  -2   4         23.77         17.53         2.20 o                         
  -3  -2   4          0.04         -0.51         0.76 o                         
  -2  -2   4         17.03         15.21         1.33 o                         
  -1  -2   4        126.84        114.97         3.07 o                         
   0  -2   4         38.29         37.49         4.36 o                         
   1  -2   4         43.06         48.94         2.40 o                         
   2  -2   4        389.99        367.69         7.47 o                         
   3  -2   4         18.40         20.90         1.94 o                         
   4  -2   4        159.44        165.74         5.06 o                         
   5  -2   4          8.57          6.06         1.55 o                         
   6  -2   4          1.27          1.69         2.04 o                         
   7  -2   4         47.01         44.21         4.86 o                         
   8  -2   4          0.00          2.82         3.01 o                         
   9  -2   4          5.12          8.44         3.58 o                         
  10  -2   4          0.13         24.26        14.49 o                         
 -10  -1   4          6.67          3.24         3.38 o                         
  -9  -1   4          3.44          2.62         3.34 o                         
  -8  -1   4         14.68         12.33         3.46 o                         
  -7  -1   4          0.00         -0.97         1.71 o                         
  -6  -1   4          3.37          4.65         1.95 o                         
  -5  -1   4        296.49        324.30         7.77 o                         
  -4  -1   4        218.94        227.25         5.70 o                         
  -3  -1   4        147.65        123.05         4.61 o                         
  -2  -1   4         21.29         21.45         1.43 o                         
  -1  -1   4        772.17        718.98        10.94 o                         
   0  -1   4          1.40          0.24         1.11 o                         
   1  -1   4       1168.93       1275.48        18.63 o                         
   2  -1   4        899.25        979.80        16.18 o                         
   3  -1   4         96.34        117.12         4.01 o                         
   4  -1   4         11.41          7.24         2.47 o                         
   5  -1   4         51.02         47.51         4.10 o                         
   6  -1   4          2.16         -0.57         1.85 o                         
   7  -1   4         28.25         33.59         4.41 o                         
   8  -1   4         10.87         16.71         3.63 o                         
   9  -1   4         13.85         14.38         6.05 o                         
 -10   0   4          1.15          3.86         3.03 o                         
  -9   0   4          1.27          3.19         2.94 o                         
  -8   0   4          0.41          2.66         2.65 o                         
  -7   0   4         20.89         19.75         2.81 o                         
  -6   0   4         44.34         49.45         3.90 o                         
  -5   0   4         23.18         22.25         1.76 o                         
  -4   0   4        108.82        119.30         4.52 o                         
  -3   0   4          7.72          5.09         1.30 o                         
  -2   0   4         85.43         74.28         3.32 o                         
  -1   0   4          0.44          0.18         0.63 o                         
   0   0   4          0.88          2.48         0.72 o                         
   1   0   4        404.15        397.96         7.57 o                         
   2   0   4       1248.19       1344.03        22.85 o                         
   3   0   4         16.48         20.34         2.13 o                         
   4   0   4          0.08          0.19         1.09 o                         
   5   0   4          4.55          1.90         2.10 o                         
   6   0   4         32.81         28.32         3.52 o                         
   7   0   4         31.00         34.79         4.41 o                         
   8   0   4          9.53         12.88         5.75 o                         
   9   0   4          0.67          3.21         4.20 o                         
 -10   1   4          1.52          9.22         3.95 o                         
  -9   1   4          1.14          1.53         2.80 o                         
  -8   1   4          2.68          0.95         2.40 o                         
  -7   1   4         31.87         26.50         3.18 o                         
  -6   1   4         27.69         28.83         3.00 o                         
  -5   1   4          0.76          1.05         1.14 o                         
  -4   1   4         77.06         80.57         3.69 o                         
  -3   1   4         39.51         42.69         3.16 o                         
  -2   1   4         49.85         51.62         2.40 o                         
  -1   1   4        398.96        392.62         7.37 o                         
   0   1   4          7.06         10.81         1.37 o                         
   1   1   4        151.21        126.78         3.65 o                         
   2   1   4         19.01         17.13         1.65 o                         
   3   1   4         81.48         85.17         4.00 o                         
   4   1   4        199.85        201.75         7.22 o                         
   5   1   4         25.79         23.48         2.94 o                         
   6   1   4          4.29          6.00         2.30 o                         
   7   1   4          6.47          8.74         3.51 o                         
   8   1   4          1.19         10.72         3.98 o                         
   9   1   4          5.35         12.50         5.15 o                         
 -11   2   4          0.35          4.05         4.55 o                         
 -10   2   4          0.89          4.11         3.72 o                         
  -9   2   4          5.40          9.68         5.33 o                         
  -8   2   4         16.68         19.77         3.66 o                         
  -7   2   4         18.25         15.68         2.86 o                         
  -6   2   4         31.73         35.43         3.41 o                         
  -5   2   4         33.42         33.85         3.21 o                         
  -4   2   4       2436.64       2543.58        40.92 o                         
  -3   2   4        881.09        904.86        16.28 o                         
  -2   2   4       2793.86       3045.61        44.65 o                         
  -1   2   4        182.35        216.37         5.41 o                         
   0   2   4         11.93         14.55         1.68 o                         
   1   2   4          1.73          1.31         0.62 o                         
   2   2   4          0.84         -0.62         0.62 o                         
   3   2   4         24.02         24.34         2.10 o                         
   4   2   4        107.27        102.40         5.74 o                         
   5   2   4         42.83         33.34         6.35 o                         
   6   2   4         44.73         45.01         5.29 o                         
   7   2   4          0.10          0.62         4.92 o                         
   8   2   4          1.62          6.11         4.02 o                         
 -11   3   4          2.75          6.02         9.49 o                         
 -10   3   4          0.05         -1.25         3.71 o                         
  -9   3   4         26.10         16.49         3.99 o                         
  -8   3   4         32.79         36.94         6.79 o                         
  -7   3   4          8.19          7.36         3.15 o                         
  -6   3   4          0.50         -0.69         1.75 o                         
  -5   3   4         54.37         53.54         3.50 o                         
  -4   3   4        450.49        455.41         9.29 o                         
  -3   3   4        567.75        526.93        10.91 o                         
  -2   3   4        114.10        125.59         5.08 o                         
  -1   3   4        240.09        252.70         6.24 o                         
   0   3   4        450.84        474.60         8.79 o                         
   1   3   4         15.43          8.33         1.64 o                         
   2   3   4          5.39          3.34         1.34 o                         
   3   3   4         10.83          7.31         1.97 o                         
   4   3   4          1.91          2.47         1.70 o                         
   5   3   4          2.56          3.46         2.14 o                         
   6   3   4         29.27         22.95         4.39 o                         
   7   3   4          0.64          3.19         4.46 o                         
   8   3   4          8.86         11.81         7.78 o                         
 -10   4   4          5.10          9.53         4.17 o                         
  -9   4   4          2.54          4.07         2.91 o                         
  -8   4   4          2.33          2.63         4.10 o                         
  -7   4   4          0.36         -2.17         2.17 o                         
  -6   4   4          0.01         -1.43         1.43 o                         
  -5   4   4         10.17         11.00         1.99 o                         
  -4   4   4         73.36         66.86         3.64 o                         
  -3   4   4         33.85         30.97         2.88 o                         
  -2   4   4         27.22         26.20         2.26 o                         
  -1   4   4        103.53         99.05         3.92 o                         
   0   4   4         28.94         27.24         1.45 o                         
   1   4   4          6.03          3.46         1.69 o                         
   2   4   4         26.28         27.11         3.17 o                         
   3   4   4         49.86         40.27         3.92 o                         
   4   4   4          6.64          3.41         2.06 o                         
   5   4   4         60.47         60.55         7.05 o                         
   6   4   4          5.29          3.65         2.70 o                         
   7   4   4         21.87         25.85         5.06 o                         
 -10   5   4          0.10          1.97         3.89 o                         
  -9   5   4          0.97          4.13         3.10 o                         
  -8   5   4          2.00          3.58         2.71 o                         
  -7   5   4          4.40          2.80         2.37 o                         
  -6   5   4        141.16        160.10         9.70 o                         
  -5   5   4        307.75        316.05         8.39 o                         
  -4   5   4         16.96         14.86         2.33 o                         
  -3   5   4          0.33         -1.18         1.18 o                         
  -2   5   4         55.24         50.04         3.74 o                         
  -1   5   4         22.56         18.58         1.88 o                         
   0   5   4          0.18          1.59         1.33 o                         
   1   5   4         92.37         94.95         5.73 o                         
   2   5   4        724.68        751.14        16.32 o                         
   3   5   4         81.72         81.70         5.96 o                         
   4   5   4        101.87        107.80         7.20 o                         
   5   5   4          0.33          1.58         2.46 o                         
   6   5   4          8.29          4.09         3.20 o                         
   7   5   4          4.68          7.31         4.19 o                         
 -10   6   4          4.09          2.06         5.51 o                         
  -9   6   4          3.62          6.84         3.96 o                         
  -8   6   4          0.11          2.52         4.54 o                         
  -7   6   4          0.33         -0.28         3.68 o                         
  -6   6   4         12.89          4.33         2.50 o                         
  -5   6   4        225.58        250.90         9.29 o                         
  -4   6   4        308.10        306.57        11.26 o                         
  -3   6   4          2.79          2.37         1.79 o                         
  -2   6   4         20.46         22.41         2.82 o                         
  -1   6   4        134.17        161.48        14.84 o                         
   0   6   4          0.40         -1.57         1.57 o                         
   1   6   4         29.79         36.90         4.78 o                         
   2   6   4        239.65        274.05        20.91 o                         
   3   6   4        252.12        267.01        13.88 o                         
   4   6   4          0.08          1.95         2.88 o                         
   5   6   4          0.03          1.80         3.01 o                         
   6   6   4          0.96          5.55         4.00 o                         
 -10   7   4          1.13         10.62        10.79 o                         
  -9   7   4          2.69          7.53         5.48 o                         
  -8   7   4          1.85          6.25         4.00 o                         
  -7   7   4          0.07          2.37         3.37 o                         
  -6   7   4          5.45          4.89         2.83 o                         
  -5   7   4          3.80          2.67         2.43 o                         
  -4   7   4         62.60         66.42         5.49 o                         
  -3   7   4          2.28          2.06         2.16 o                         
  -2   7   4         50.36         52.75         5.53 o                         
  -1   7   4          1.80          5.28         2.75 o                         
   0   7   4          0.27         -1.48         2.05 o                         
   1   7   4          0.83          0.31         2.27 o                         
   2   7   4          0.00         -2.04         2.54 o                         
   3   7   4          3.94          0.72         3.62 o                         
   4   7   4          0.31         -0.42         3.25 o                         
   5   7   4          0.34          1.22         3.80 o                         
  -9   8   4          9.46         15.48        10.00 o                         
  -8   8   4          2.28          0.35         6.08 o                         
  -7   8   4         15.87         11.76         9.11 o                         
  -6   8   4          8.13          6.44         3.41 o                         
  -5   8   4          0.79          0.33         2.50 o                         
  -4   8   4          0.87          1.01         2.83 o                         
  -3   8   4          0.14          0.85         3.14 o                         
  -2   8   4         52.09         66.52         6.50 o                         
  -1   8   4         28.19         20.46         4.43 o                         
   0   8   4          3.95         -0.03         3.16 o                         
   1   8   4          8.80         15.22         3.89 o                         
   2   8   4          7.83          9.38         4.66 o                         
   3   8   4          0.78          0.81         6.00 o                         
   4   8   4          0.63         -0.94         5.05 o                         
  -8   9   4          8.37         18.07         6.48 o                         
  -7   9   4          4.94          4.31         7.77 o                         
  -6   9   4         25.73         36.99         6.38 o                         
  -5   9   4          0.92         -2.63         3.62 o                         
  -4   9   4          0.30         -1.75         3.02 o                         
  -3   9   4         10.22         12.75         4.33 o                         
  -2   9   4         16.66         16.63         4.14 o                         
  -1   9   4         10.57         -0.29         2.69 o                         
   0   9   4          0.30         -2.25         2.95 o                         
   1   9   4          3.14          0.44         3.75 o                         
   2   9   4          0.17          4.26         4.27 o                         
   3   9   4          0.07         -3.56         4.62 o                         
  -7  10   4          0.13          1.13        11.75 o                         
  -6  10   4          0.65         -0.76         7.52 o                         
  -5  10   4          1.20         -0.71         5.15 o                         
  -4  10   4          4.72         -1.12         4.25 o                         
  -3  10   4         30.88         37.50         7.68 o                         
  -2  10   4          2.69          8.94         6.61 o                         
  -1  10   4         24.15         21.62         4.88 o                         
   0  10   4          0.20         -3.38         3.38 o                         
   1  10   4          0.06         -4.55         4.55 o                         
  -4  11   4          4.49          0.18         8.56 o                         
  -3  11   4          0.25         -1.26         5.19 o                         
  -2  11   4          0.01          0.80         6.31 o                         
   1 -12   5          0.09         -0.58         6.14 o                         
   2 -12   5          2.11          2.49         5.84 o                         
   3 -12   5          2.80          1.75         4.71 o                         
   4 -12   5          3.08          2.19         5.60 o                         
  -2 -11   5          3.96          8.64         5.48 o                         
  -1 -11   5          4.82          2.77         5.33 o                         
   0 -11   5          0.37          1.43         4.69 o                         
   1 -11   5          1.47         -1.13         3.69 o                         
   2 -11   5          0.62         -0.40         3.41 o                         
   3 -11   5          0.02         -1.78         3.97 o                         
   4 -11   5          1.22          0.54         4.39 o                         
   5 -11   5         11.83         12.33         5.43 o                         
   6 -11   5          6.07         -1.77         5.36 o                         
  -4 -10   5          1.01          4.77         5.29 o                         
  -3 -10   5          0.23          6.09         4.19 o                         
  -2 -10   5          2.69         10.61         4.59 o                         
  -1 -10   5          8.12          3.63         3.91 o                         
   0 -10   5          2.09          2.28         3.19 o                         
   1 -10   5          3.79          0.37         2.98 o                         
   2 -10   5          0.28         -2.80         2.85 o                         
   3 -10   5          0.04         -1.09         3.12 o                         
   4 -10   5          0.32         -0.03         3.53 o                         
   5 -10   5          8.06          2.75         6.35 o                         
   6 -10   5          8.79          4.97         4.40 o                         
   7 -10   5          4.97         -0.61         6.21 o                         
  -5  -9   5          0.13          2.55         5.38 o                         
  -4  -9   5          2.51         11.65         4.14 o                         
  -3  -9   5          0.34          5.57         3.13 o                         
  -2  -9   5          2.86          5.14         3.16 o                         
  -1  -9   5          8.42          8.99         3.17 o                         
   0  -9   5          0.80          0.01         2.25 o                         
   1  -9   5         14.43         13.68         3.98 o                         
   2  -9   5         30.06         33.30         4.80 o                         
   3  -9   5          3.80         -1.00         2.55 o                         
   4  -9   5          1.24         -0.25         2.75 o                         
   5  -9   5          0.01         -2.00         3.39 o                         
   6  -9   5          2.21          1.59         5.27 o                         
   7  -9   5          0.00         -1.44         4.54 o                         
   8  -9   5          0.19        -12.36        23.94 o                         
  -6  -8   5          2.62          7.56         3.68 o                         
  -5  -8   5          0.00          2.24         2.74 o                         
  -4  -8   5          0.53          2.65         1.98 o                         
  -3  -8   5          0.00         -0.30         1.83 o                         
  -2  -8   5          0.94          0.40         2.05 o                         
  -1  -8   5          0.14         -0.69         2.17 o                         
   0  -8   5         21.20         19.36         3.62 o                         
   1  -8   5          2.41          1.02         2.28 o                         
   2  -8   5          1.78         -2.22         2.22 o                         
   3  -8   5          6.93          2.33         2.70 o                         
   4  -8   5         83.39         94.98         8.14 o                         
   5  -8   5         42.48         47.31         6.16 o                         
   6  -8   5          0.34         -2.74         3.36 o                         
   7  -8   5          0.71         -0.79         4.16 o                         
   8  -8   5          1.60          3.51         5.80 o                         
  -7  -7   5          0.44         -1.91         3.46 o                         
  -6  -7   5          0.25          1.96         3.17 o                         
  -5  -7   5          9.29         12.24         2.19 o                         
  -4  -7   5          0.00         -0.72         1.41 o                         
  -3  -7   5         30.02         33.45         2.51 o                         
  -2  -7   5         19.50         15.66         2.21 o                         
  -1  -7   5         69.83         82.18         4.22 o                         
   0  -7   5         19.08         20.68         2.80 o                         
   1  -7   5         66.41         67.11         4.72 o                         
   2  -7   5         92.22         96.16         5.72 o                         
   3  -7   5        118.37        146.71        14.05 o                         
   4  -7   5        180.16        221.18        10.15 o                         
   5  -7   5         65.93         66.26         5.84 o                         
   6  -7   5          0.75         -2.94         2.94 o                         
   7  -7   5          0.64         -1.55         3.06 o                         
   8  -7   5          0.11         -0.56         7.18 o                         
   9  -7   5          9.31         15.13         5.25 o                         
  -8  -6   5          3.58          7.55         4.24 o                         
  -7  -6   5          0.01          3.98         3.22 o                         
  -6  -6   5          0.33         -0.20         2.07 o                         
  -5  -6   5          0.14          0.64         1.52 o                         
  -4  -6   5          0.10          0.69         1.25 o                         
  -3  -6   5        118.04        126.08         4.52 o                         
  -2  -6   5          9.61          5.61         1.32 o                         
  -1  -6   5         29.81         28.46         2.43 o                         
   0  -6   5          0.02         -0.10         0.92 o                         
   1  -6   5          0.05          1.00         1.32 o                         
   2  -6   5          0.97          0.32         1.48 o                         
   3  -6   5          1.46          1.73         1.74 o                         
   4  -6   5         47.57         52.86         4.85 o                         
   5  -6   5         63.93         73.15         5.91 o                         
   6  -6   5          4.54          4.22         2.77 o                         
   7  -6   5         13.36         11.97         5.77 o                         
   8  -6   5          6.06          8.56         6.15 o                         
   9  -6   5          0.20          0.83         3.84 o                         
  -8  -5   5          3.32          3.54         3.51 o                         
  -7  -5   5         18.81         10.84         3.49 o                         
  -6  -5   5         27.21         29.21         3.54 o                         
  -5  -5   5          4.39          5.72         1.56 o                         
  -4  -5   5         53.75         58.10         3.02 o                         
  -3  -5   5         13.94         14.38         1.74 o                         
  -2  -5   5          0.28         -0.83         0.83 o                         
  -1  -5   5        121.80        123.40         5.50 o                         
   0  -5   5         44.81         52.18         3.07 o                         
   1  -5   5          7.25          8.78         1.46 o                         
   2  -5   5         49.28         61.60         5.09 o                         
   3  -5   5          0.18          1.07         1.50 o                         
   4  -5   5          0.04          1.61         1.75 o                         
   5  -5   5        211.66        191.39        13.50 o                         
   6  -5   5          0.19          3.67         2.89 o                         
   7  -5   5          8.65          8.98         4.20 o                         
   8  -5   5          4.81          4.90         5.91 o                         
   9  -5   5          1.89          6.90         6.07 o                         
  -9  -4   5          2.39          4.47         3.63 o                         
  -8  -4   5         18.51         16.97         3.73 o                         
  -7  -4   5          6.54          3.70         2.52 o                         
  -6  -4   5         30.27         26.55         3.87 o                         
  -5  -4   5          8.54          9.55         2.11 o                         
  -4  -4   5         10.45          9.68         1.50 o                         
  -3  -4   5          1.97          1.19         1.03 o                         
  -2  -4   5        331.18        367.45         7.36 o                         
  -1  -4   5        669.75        704.93        12.94 o                         
   0  -4   5        303.54        315.64         6.95 o                         
   1  -4   5         80.37         80.64         3.10 o                         
   2  -4   5        110.18        101.85         3.45 o                         
   3  -4   5         65.11         65.05         3.80 o                         
   4  -4   5         85.74         83.70         4.62 o                         
   5  -4   5        907.05        932.49        18.69 o                         
   6  -4   5        486.07        516.19        20.32 o                         
   7  -4   5         18.73         12.78         3.83 o                         
   8  -4   5          0.35          4.24         3.60 o                         
   9  -4   5         10.01          9.15         4.28 o                         
  -9  -3   5          1.67          2.42         3.11 o                         
  -8  -3   5          0.49          2.03         2.57 o                         
  -7  -3   5         10.35          5.55         2.87 o                         
  -6  -3   5         32.77         28.03         3.43 o                         
  -5  -3   5          5.60          4.23         1.61 o                         
  -4  -3   5         59.70         50.99         3.15 o                         
  -3  -3   5        108.50        106.04         4.07 o                         
  -2  -3   5        133.52        110.96         4.17 o                         
  -1  -3   5        621.35        674.71        11.19 o                         
   0  -3   5        395.56        432.05         7.74 o                         
   1  -3   5        172.47        175.63         4.13 o                         
   2  -3   5        189.33        182.11         5.03 o                         
   3  -3   5         12.23         10.62         1.79 o                         
   4  -3   5         90.39         87.80         4.42 o                         
   5  -3   5          1.76         -0.20         1.61 o                         
   6  -3   5        161.95        160.56         8.37 o                         
   7  -3   5         12.52          5.03         3.72 o                         
   8  -3   5          5.03          7.22         3.47 o                         
   9  -3   5          3.88         10.88         4.24 o                         
 -10  -2   5          0.27          1.77         3.66 o                         
  -9  -2   5          0.62         -0.89         2.90 o                         
  -8  -2   5          0.22         -0.25         2.41 o                         
  -7  -2   5          4.85          5.72         2.13 o                         
  -6  -2   5          0.11          0.06         1.56 o                         
  -5  -2   5        100.42        114.79         5.07 o                         
  -4  -2   5         16.08         20.60         1.99 o                         
  -3  -2   5         17.48         21.57         1.84 o                         
  -2  -2   5         18.12         19.96         1.76 o                         
  -1  -2   5        136.51        131.68         3.28 o                         
   0  -2   5         13.79          8.34         1.44 o                         
   1  -2   5         26.59         25.37         1.94 o                         
   2  -2   5          0.65          2.50         0.99 o                         
   3  -2   5          0.08          1.57         1.08 o                         
   4  -2   5          5.28          4.02         1.41 o                         
   5  -2   5         35.05         32.52         3.24 o                         
   6  -2   5         17.50         15.25         3.29 o                         
   7  -2   5          1.59          1.36         2.28 o                         
   8  -2   5          1.27          5.66         2.70 o                         
   9  -2   5         16.29         30.86        12.84 o                         
 -10  -1   5          6.49          5.64         3.66 o                         
  -9  -1   5          2.57          3.73         3.26 o                         
  -8  -1   5         14.10         18.82         3.61 o                         
  -7  -1   5          7.02          5.83         2.33 o                         
  -6  -1   5         36.94         34.64         3.39 o                         
  -5  -1   5         62.86         65.19         5.92 o                         
  -4  -1   5         39.13         38.89         2.68 o                         
  -3  -1   5         10.81          8.87         1.72 o                         
  -2  -1   5        140.77        118.77         3.31 o                         
  -1  -1   5         14.67         13.85         1.19 o                         
   0  -1   5         10.69         10.48         1.63 o                         
   1  -1   5          0.02          1.76         0.82 o                         
   2  -1   5       2002.15       2208.97        36.18 o                         
   3  -1   5         30.37         38.10         3.91 o                         
   4  -1   5          9.09          8.73         1.83 o                         
   5  -1   5         19.52         17.22         3.36 o                         
   6  -1   5         10.99          9.39         2.60 o                         
   7  -1   5          0.14          1.62         2.60 o                         
   8  -1   5         14.46         15.47         5.15 o                         
   9  -1   5         24.45         25.57         9.85 o                         
 -10   0   5          2.16          6.01         3.94 o                         
  -9   0   5         12.42         13.56         4.02 o                         
  -8   0   5          8.73          8.67         2.46 o                         
  -7   0   5          0.16         -0.64         1.63 o                         
  -6   0   5         81.86         77.64         5.29 o                         
  -5   0   5         18.05         17.85         2.28 o                         
  -4   0   5         13.38         10.85         1.67 o                         
  -3   0   5          2.22          0.55         0.97 o                         
  -2   0   5        223.68        235.40         5.87 o                         
  -1   0   5          1.07          1.80         0.87 o                         
   0   0   5        266.33        263.70         6.77 o                         
   1   0   5        220.77        220.65         5.24 o                         
   2   0   5         91.28         82.98         4.07 o                         
   3   0   5         21.74         30.40         2.66 o                         
   4   0   5          0.02         -0.12         1.36 o                         
   5   0   5         56.29         51.93         9.11 o                         
   6   0   5          0.25          1.62         1.90 o                         
   7   0   5          0.15          3.55         3.05 o                         
   8   0   5         10.31         18.00         4.75 o                         
   9   0   5          4.61          6.83         7.17 o                         
 -10   1   5          0.05         -1.06         3.44 o                         
  -9   1   5         19.48         14.30         4.01 o                         
  -8   1   5          2.12         -1.62         1.93 o                         
  -7   1   5          1.98          1.85         2.68 o                         
  -6   1   5          8.05          5.93         2.13 o                         
  -5   1   5          0.86          1.12         1.18 o                         
  -4   1   5          2.63          4.01         0.79 o                         
  -3   1   5         64.27         71.39         4.17 o                         
  -2   1   5        477.80        496.80         8.61 o                         
  -1   1   5          1.70          2.80         1.08 o                         
   0   1   5        108.72         95.07         4.64 o                         
   1   1   5        118.02        120.95         4.19 o                         
   2   1   5         31.04         29.87         2.50 o                         
   3   1   5         98.63        108.41         5.27 o                         
   4   1   5        147.95        137.07         6.32 o                         
   5   1   5        150.27        154.51         9.62 o                         
   6   1   5          0.11          5.23         2.44 o                         
   7   1   5         21.17         20.91         4.80 o                         
   8   1   5          0.37          3.59         4.50 o                         
 -10   2   5          0.63          3.47         3.69 o                         
  -9   2   5          7.41          9.90         3.71 o                         
  -8   2   5          0.01          0.49         2.11 o                         
  -7   2   5          0.32         -0.32         1.97 o                         
  -6   2   5         23.00         23.40         3.10 o                         
  -5   2   5          1.58          2.77         1.49 o                         
  -4   2   5        550.54        579.06        11.93 o                         
  -3   2   5        117.34        119.19         4.75 o                         
  -2   2   5          0.92          1.29         0.96 o                         
  -1   2   5        193.01        199.97         5.52 o                         
   0   2   5        289.85        273.56         6.25 o                         
   1   2   5         35.72         39.77         2.50 o                         
   2   2   5          1.36          2.87         1.58 o                         
   3   2   5         38.00         43.20         2.90 o                         
   4   2   5         48.58         44.15         4.24 o                         
   5   2   5          0.15          1.89         2.29 o                         
   6   2   5         47.13         51.37         5.90 o                         
   7   2   5          2.22          1.97         3.41 o                         
   8   2   5          4.82         13.01         4.60 o                         
 -10   3   5          0.33         -1.43         3.74 o                         
  -9   3   5          5.04          5.14         3.07 o                         
  -8   3   5          1.68         -2.17         2.27 o                         
  -7   3   5          0.26         -0.68         1.82 o                         
  -6   3   5          0.18          1.59         1.73 o                         
  -5   3   5        270.29        268.19         7.24 o                         
  -4   3   5        189.75        199.81         6.50 o                         
  -3   3   5        463.18        461.98        10.20 o                         
  -2   3   5          2.92          1.69         1.07 o                         
  -1   3   5        263.63        268.35         6.86 o                         
   0   3   5         38.04         36.47         2.62 o                         
   1   3   5        145.88        135.09         5.09 o                         
   2   3   5         23.86         30.03         3.02 o                         
   3   3   5          0.26         -0.59         1.68 o                         
   4   3   5          7.53          8.19         2.46 o                         
   5   3   5         26.74         20.33         3.45 o                         
   6   3   5          6.37          5.34         2.68 o                         
   7   3   5         27.35         21.09         4.64 o                         
   8   3   5          5.81          6.54         5.13 o                         
 -10   4   5          2.94          0.55         3.69 o                         
  -9   4   5          0.25          0.67         3.64 o                         
  -8   4   5          4.90          8.35         3.14 o                         
  -7   4   5          2.24          2.13         2.33 o                         
  -6   4   5        193.19        213.65         8.67 o                         
  -5   4   5        112.39        102.55         5.00 o                         
  -4   4   5         12.33         11.67         2.14 o                         
  -3   4   5          4.53          4.13         1.53 o                         
  -2   4   5          8.02          7.24         1.73 o                         
  -1   4   5         54.46         54.02         3.37 o                         
   0   4   5         39.51         39.51         2.77 o                         
   1   4   5         41.42         40.12         3.88 o                         
   2   4   5         66.16         52.39         4.17 o                         
   3   4   5          4.24          2.73         2.45 o                         
   4   4   5          0.66          0.83         2.24 o                         
   5   4   5          0.75          2.54         2.32 o                         
   6   4   5          8.80         11.74         3.44 o                         
   7   4   5          1.40          2.36         3.65 o                         
 -10   5   5          0.63          3.01         4.90 o                         
  -9   5   5          0.83          0.70         2.91 o                         
  -8   5   5          1.05          5.30         2.86 o                         
  -7   5   5          0.27         -2.24         2.24 o                         
  -6   5   5          8.01          5.68         2.32 o                         
  -5   5   5         17.13         18.00         2.49 o                         
  -4   5   5         11.69          8.24         1.89 o                         
  -3   5   5         34.24         37.31         3.09 o                         
  -2   5   5          0.20          0.47         1.24 o                         
  -1   5   5         39.12         35.65         4.28 o                         
   0   5   5         34.22         37.58         3.75 o                         
   1   5   5        250.40        242.21         9.43 o                         
   2   5   5        108.14        105.38         6.66 o                         
   3   5   5         12.97         17.27         3.13 o                         
   4   5   5         54.69         64.24         6.13 o                         
   5   5   5         16.89         11.75         3.26 o                         
   6   5   5          3.36          6.19         3.40 o                         
 -10   6   5          2.21          7.01         5.26 o                         
  -9   6   5          7.40         21.13         5.25 o                         
  -8   6   5          1.41          2.20         3.64 o                         
  -7   6   5          3.93          4.35         3.58 o                         
  -6   6   5          5.45          5.48         3.14 o                         
  -5   6   5         35.08         39.83         6.27 o                         
  -4   6   5         15.58         15.61         3.11 o                         
  -3   6   5          0.30         -1.73         1.73 o                         
  -2   6   5          0.07         -0.72         2.12 o                         
  -1   6   5         25.95         24.79         3.93 o                         
   0   6   5         59.58         53.14         5.71 o                         
   1   6   5         33.77         32.45         4.64 o                         
   2   6   5        179.60        196.25        13.62 o                         
   3   6   5         24.88         18.09         4.76 o                         
   4   6   5          0.63          1.03         3.18 o                         
   5   6   5          0.00          1.36         3.43 o                         
  -9   7   5          7.89         17.13         5.40 o                         
  -8   7   5          1.89         -0.04         3.84 o                         
  -7   7   5          6.18         15.79         4.42 o                         
  -6   7   5          1.35          1.73         2.90 o                         
  -5   7   5          6.91          5.01         2.69 o                         
  -4   7   5          1.41          2.61         2.49 o                         
  -3   7   5         37.63         45.10         5.20 o                         
  -2   7   5          1.09          1.64         2.55 o                         
  -1   7   5          0.11          0.95         2.55 o                         
   0   7   5          5.83          4.31         2.72 o                         
   1   7   5          9.81         12.02         3.61 o                         
   2   7   5          4.02          1.90         3.28 o                         
   3   7   5          0.76          1.33         3.41 o                         
   4   7   5          0.00          1.49         4.16 o                         
   5   7   5          4.58          6.31         7.31 o                         
  -9   8   5          2.39          3.60         7.29 o                         
  -8   8   5          0.96          7.88         6.54 o                         
  -7   8   5          0.10          2.90         4.97 o                         
  -6   8   5          3.64         -1.35         3.33 o                         
  -5   8   5          2.91          2.10         3.28 o                         
  -4   8   5          1.69          0.49         3.19 o                         
  -3   8   5          0.44          1.72         3.13 o                         
  -2   8   5          0.61          0.19         2.89 o                         
  -1   8   5          1.92          5.99         3.34 o                         
   0   8   5          4.29          6.74         3.25 o                         
   1   8   5         15.42         11.47         4.23 o                         
   2   8   5          1.68          7.49         4.91 o                         
   3   8   5          0.19         -3.97         3.97 o                         
  -8   9   5          0.00          2.40         9.46 o                         
  -7   9   5          0.00          4.72        14.21 o                         
  -6   9   5          7.52         -3.61         7.26 o                         
  -5   9   5          0.05          0.31         3.98 o                         
  -4   9   5          6.02          6.15         4.05 o                         
  -3   9   5          9.98         16.89         5.54 o                         
  -2   9   5         19.37         17.35         4.39 o                         
  -1   9   5         17.77         16.08         4.12 o                         
   0   9   5          1.23         -0.91         3.27 o                         
   1   9   5          2.38          5.07         4.64 o                         
   2   9   5          0.24          4.71         4.85 o                         
  -6  10   5          3.33         -5.46        18.30 o                         
  -5  10   5          1.95          4.41         6.12 o                         
  -4  10   5          1.91         -1.40         4.77 o                         
  -3  10   5         12.83         10.75         5.66 o                         
  -2  10   5          1.87          3.44         4.15 o                         
  -1  10   5          6.68          7.61         4.63 o                         
   0  10   5          1.20         -4.61         5.14 o                         
   1 -12   6          0.00        -15.74        15.74 o                         
   2 -12   6          0.43         -3.94         7.28 o                         
   3 -12   6          1.45         -5.56         6.41 o                         
  -2 -11   6          2.90         13.56        10.39 o                         
  -1 -11   6          0.00          3.36         5.56 o                         
   0 -11   6          0.02          0.73         4.13 o                         
   1 -11   6          0.69         -1.31         4.89 o                         
   2 -11   6          3.89          1.37         4.35 o                         
   3 -11   6          0.57         -1.99         4.24 o                         
   4 -11   6          4.06         -1.41         4.37 o                         
   5 -11   6          2.40          1.26         6.34 o                         
  -4 -10   6          0.10          4.32         7.07 o                         
  -3 -10   6          0.73          9.46         4.81 o                         
  -2 -10   6          1.55          2.56         4.99 o                         
  -1 -10   6          0.67          0.20         3.35 o                         
   0 -10   6          0.10         -2.02         3.63 o                         
   1 -10   6         13.47         12.30         4.35 o                         
   2 -10   6          7.10         -0.81         3.49 o                         
   3 -10   6          6.21          1.21         3.65 o                         
   4 -10   6          0.88          0.01         4.21 o                         
   5 -10   6          1.99         -1.23         4.41 o                         
   6 -10   6          0.00         -3.92         6.40 o                         
   7 -10   6          0.62          3.53         6.82 o                         
  -5  -9   6         14.48         14.77        11.17 o                         
  -4  -9   6          0.05          4.91         4.28 o                         
  -3  -9   6          0.31          3.40         3.39 o                         
  -2  -9   6          5.90          8.61         3.14 o                         
  -1  -9   6          9.31         12.98         3.76 o                         
   0  -9   6          0.11          1.33         2.91 o                         
   1  -9   6         62.57         69.82         7.67 o                         
   2  -9   6          8.19          7.39         3.55 o                         
   3  -9   6          3.42          3.34         3.49 o                         
   4  -9   6          0.81         -0.61         3.68 o                         
   5  -9   6          0.10         -1.69         4.19 o                         
   6  -9   6          0.00          0.02        10.22 o                         
   7  -9   6          0.01          1.15         6.75 o                         
  -6  -8   6          0.88         -1.49         3.98 o                         
  -5  -8   6          0.00         -0.83         2.82 o                         
  -4  -8   6          0.17          2.29         1.92 o                         
  -3  -8   6          0.24          1.89         1.88 o                         
  -2  -8   6          0.02          0.71         2.04 o                         
  -1  -8   6          2.83          0.78         2.15 o                         
   0  -8   6          0.34         -0.27         1.91 o                         
   1  -8   6          3.81          2.35         2.54 o                         
   2  -8   6         17.71         17.09         3.21 o                         
   3  -8   6          0.00         -2.61         2.61 o                         
   4  -8   6         42.11         32.55         5.22 o                         
   5  -8   6          9.22          9.63         4.68 o                         
   6  -8   6          0.12         -2.01         3.81 o                         
   7  -8   6          0.65          3.42         8.69 o                         
   8  -8   6          0.90         10.07         7.42 o                         
  -7  -7   6          0.79          3.13         3.78 o                         
  -6  -7   6          0.02          2.21         2.59 o                         
  -5  -7   6          0.15          1.67         1.82 o                         
  -4  -7   6          3.86          4.64         1.70 o                         
  -3  -7   6        117.91        125.56         4.77 o                         
  -2  -7   6        147.54        147.88         6.01 o                         
  -1  -7   6        153.77        184.03         8.38 o                         
   0  -7   6         11.02          5.91         2.08 o                         
   1  -7   6         69.57         65.32         4.74 o                         
   2  -7   6         12.09          6.10         2.35 o                         
   3  -7   6         80.40         65.29         6.63 o                         
   4  -7   6          4.56          1.09         2.32 o                         
   5  -7   6        180.10        173.24        13.86 o                         
   6  -7   6          3.67          3.47         2.90 o                         
   7  -7   6          1.25         -4.70         5.11 o                         
   8  -7   6          0.03         -3.63         6.05 o                         
  -8  -6   6          1.72          0.68         4.05 o                         
  -7  -6   6          0.92         -1.81         2.61 o                         
  -6  -6   6          0.00         -2.71         2.71 o                         
  -5  -6   6         33.69         38.18         2.90 o                         
  -4  -6   6         25.13         26.90         2.32 o                         
  -3  -6   6         22.96         22.21         2.14 o                         
  -2  -6   6       1115.31       1227.89        19.64 o                         
  -1  -6   6        226.76        252.30         6.46 o                         
   0  -6   6         52.84         57.89         3.26 o                         
   1  -6   6         25.51         20.42         2.91 o                         
   2  -6   6        111.72        134.32         6.99 o                         
   3  -6   6         21.83         29.40         4.17 o                         
   4  -6   6        165.49        178.20        13.13 o                         
   5  -6   6        108.26        109.96         7.27 o                         
   6  -6   6         91.40        107.06         7.53 o                         
   7  -6   6         10.77         10.32         4.46 o                         
   8  -6   6          2.00         -1.40         3.81 o                         
   9  -6   6          0.01          4.41         5.02 o                         
  -8  -5   6          2.84          4.29         3.54 o                         
  -7  -5   6         12.52         12.97         3.32 o                         
  -6  -5   6         13.00          9.86         2.60 o                         
  -5  -5   6          0.63         -0.52         1.54 o                         
  -4  -5   6          0.12          0.19         1.22 o                         
  -3  -5   6          5.76          5.22         1.37 o                         
  -2  -5   6         25.43         22.91         2.26 o                         
  -1  -5   6         51.67         37.85         2.80 o                         
   0  -5   6          7.36          7.67         1.53 o                         
   1  -5   6         42.30         50.99         3.10 o                         
   2  -5   6         79.06         87.50         5.37 o                         
   3  -5   6          0.15         -0.88         1.53 o                         
   4  -5   6          0.05         -0.17         1.79 o                         
   5  -5   6          0.95          0.94         2.24 o                         
   6  -5   6          0.35          2.38         2.31 o                         
   7  -5   6          0.31         -2.14         4.22 o                         
   8  -5   6          0.60          7.15         4.18 o                         
   9  -5   6          3.77          6.11         6.86 o                         
  -9  -4   6          0.20          1.36         3.44 o                         
  -8  -4   6          2.05         -0.54         3.02 o                         
  -7  -4   6          8.52          5.19         2.76 o                         
  -6  -4   6          6.43          6.89         2.44 o                         
  -5  -4   6          3.52          4.43         1.59 o                         
  -4  -4   6         16.75         15.15         2.31 o                         
  -3  -4   6         91.49         99.87         4.92 o                         
  -2  -4   6         15.25         17.81         2.26 o                         
  -1  -4   6        122.17        126.18         4.56 o                         
   0  -4   6         74.89         75.22         2.97 o                         
   1  -4   6         87.19         93.16         3.88 o                         
   2  -4   6          2.07          1.46         2.24 o                         
   3  -4   6          4.80          5.77         1.68 o                         
   4  -4   6         83.37         73.80         5.17 o                         
   5  -4   6         58.53         65.88         5.05 o                         
   6  -4   6         12.39          5.05         4.53 o                         
   7  -4   6         81.28         80.40        10.05 o                         
   8  -4   6          6.00          9.57         5.49 o                         
   9  -4   6          3.46          4.39         5.55 o                         
  -9  -3   6          2.81          4.00         3.33 o                         
  -8  -3   6          3.03          0.96         2.77 o                         
  -7  -3   6          2.62         -1.24         2.12 o                         
  -6  -3   6        145.10        158.75         8.04 o                         
  -5  -3   6         61.08         61.93         3.62 o                         
  -4  -3   6          0.02         -0.32         0.98 o                         
  -3  -3   6        101.02        104.80         4.57 o                         
  -2  -3   6         88.29         90.03         3.94 o                         
  -1  -3   6         54.73         53.13         2.54 o                         
   0  -3   6         21.01         18.43         2.11 o                         
   1  -3   6        248.69        251.40         5.88 o                         
   2  -3   6        450.17        473.28        12.08 o                         
   3  -3   6         93.99         93.35         4.79 o                         
   4  -3   6         55.81         58.37         3.79 o                         
   5  -3   6         56.10         47.84         3.72 o                         
   6  -3   6         22.11         24.29         3.63 o                         
   7  -3   6          8.49          4.73         3.34 o                         
   8  -3   6         18.79         26.64         5.04 o                         
   9  -3   6          5.10         12.36        11.40 o                         
 -10  -2   6          1.50         -4.88        10.65 o                         
  -9  -2   6          0.00          1.95         3.38 o                         
  -8  -2   6          0.25          3.02         2.52 o                         
  -7  -2   6          5.27          5.07         2.29 o                         
  -6  -2   6         32.40         33.14         3.74 o                         
  -5  -2   6          0.03          1.30         1.47 o                         
  -4  -2   6         17.82         17.76         1.86 o                         
  -3  -2   6         62.47         68.83         3.54 o                         
  -2  -2   6        204.68        203.06         5.22 o                         
  -1  -2   6         79.96         84.52         4.62 o                         
   0  -2   6        193.56        204.35         6.07 o                         
   1  -2   6         92.13         76.58         3.14 o                         
   2  -2   6         10.61         12.02         2.07 o                         
   3  -2   6         61.71         58.63         3.51 o                         
   4  -2   6          1.28          0.61         1.31 o                         
   5  -2   6          0.59          1.65         2.20 o                         
   6  -2   6          7.79          5.49         2.51 o                         
   7  -2   6          0.30          2.37         2.39 o                         
   8  -2   6          0.08          2.73         3.86 o                         
   9  -2   6          3.11          7.39        13.22 o                         
 -10  -1   6          1.20          1.47         3.76 o                         
  -9  -1   6          1.74          1.94         2.79 o                         
  -8  -1   6          2.50          0.58         2.40 o                         
  -7  -1   6         10.55          6.44         2.29 o                         
  -6  -1   6          1.70          0.51         1.56 o                         
  -5  -1   6          1.22          0.85         1.55 o                         
  -4  -1   6         26.20         21.25         2.46 o                         
  -3  -1   6          4.92          8.13         1.57 o                         
  -2  -1   6        106.39        108.65         3.42 o                         
  -1  -1   6         20.67         21.68         1.83 o                         
   0  -1   6          4.54          3.29         0.94 o                         
   1  -1   6          9.88          6.60         1.40 o                         
   2  -1   6        104.25        110.55         4.85 o                         
   3  -1   6         29.41         33.82         4.11 o                         
   4  -1   6         42.38         34.85         3.29 o                         
   5  -1   6          0.11          2.18         1.99 o                         
   6  -1   6          5.21          3.49         2.36 o                         
   7  -1   6          1.72          8.24         3.24 o                         
   8  -1   6          1.53          1.99         3.99 o                         
   9  -1   6         11.99         10.90         7.89 o                         
 -10   0   6         11.95         10.73         5.98 o                         
  -9   0   6          9.59          9.51         3.20 o                         
  -8   0   6          1.47          0.26         2.08 o                         
  -7   0   6          0.38          1.16         1.80 o                         
  -6   0   6         13.83         10.17         3.71 o                         
  -5   0   6         10.24          6.07         2.21 o                         
  -4   0   6         12.83         16.92         2.53 o                         
  -3   0   6        316.59        328.80         7.97 o                         
  -2   0   6        337.10        373.88         7.39 o                         
  -1   0   6        136.18        146.20         4.62 o                         
   0   0   6         32.96         29.17         2.40 o                         
   1   0   6          5.73          5.98         1.21 o                         
   2   0   6          0.41         -0.64         0.98 o                         
   3   0   6          8.22          6.67         1.70 o                         
   4   0   6          0.71          0.19         1.52 o                         
   5   0   6          0.36          2.03         1.93 o                         
   6   0   6         25.69         30.36         4.68 o                         
   7   0   6          5.12          6.84         3.51 o                         
   8   0   6          1.08          0.12         5.51 o                         
 -10   1   6          1.65         -2.84         3.29 o                         
  -9   1   6          7.55          6.67         4.17 o                         
  -8   1   6         33.70         39.65         4.52 o                         
  -7   1   6          1.42          1.46         2.12 o                         
  -6   1   6          1.58         -1.53         1.53 o                         
  -5   1   6         10.30         11.58         2.39 o                         
  -4   1   6          6.60          4.85         1.75 o                         
  -3   1   6         20.62         30.26         4.44 o                         
  -2   1   6        354.23        375.41         8.48 o                         
  -1   1   6          3.14          3.62         1.03 o                         
   0   1   6        410.94        424.27         9.46 o                         
   1   1   6          0.18          0.46         0.98 o                         
   2   1   6          3.50          3.12         1.32 o                         
   3   1   6          1.54          1.17         1.35 o                         
   4   1   6         23.34         18.76         2.87 o                         
   5   1   6        113.70         98.70         7.59 o                         
   6   1   6         36.15         37.99         5.79 o                         
   7   1   6          5.24          8.93         3.77 o                         
   8   1   6          5.20          4.23         5.60 o                         
 -10   2   6          0.06          1.67         4.55 o                         
  -9   2   6          7.45         10.56         3.80 o                         
  -8   2   6          6.18          5.29         2.65 o                         
  -7   2   6          1.03          0.30         1.99 o                         
  -6   2   6          4.00          1.19         3.20 o                         
  -5   2   6          8.07          5.58         2.11 o                         
  -4   2   6          1.86          1.04         1.45 o                         
  -3   2   6         57.74         58.61         3.53 o                         
  -2   2   6         16.29         13.56         1.86 o                         
  -1   2   6        125.97        122.83         4.65 o                         
   0   2   6         17.50         15.67         1.71 o                         
   1   2   6        119.58        116.32         5.21 o                         
   2   2   6        182.39        193.12         6.07 o                         
   3   2   6         15.36          7.40         3.07 o                         
   4   2   6          6.80          6.76         2.50 o                         
   5   2   6         57.60         56.35         5.37 o                         
   6   2   6          2.05          0.84         2.29 o                         
   7   2   6          2.63          7.27         3.42 o                         
   8   2   6          3.29         -0.75         3.88 o                         
 -10   3   6          0.14          2.58         3.65 o                         
  -9   3   6          0.43          4.67         3.19 o                         
  -8   3   6          4.78          9.63         3.59 o                         
  -7   3   6         13.86         13.99         2.87 o                         
  -6   3   6        986.50       1157.01        24.11 o                         
  -5   3   6         16.02         13.29         2.65 o                         
  -4   3   6        218.65        225.63        10.54 o                         
  -3   3   6        123.01        130.80         4.99 o                         
  -2   3   6        104.84        112.22         6.96 o                         
  -1   3   6          8.99          8.19         1.77 o                         
   0   3   6         45.76         44.32         3.17 o                         
   1   3   6        287.27        252.79         8.50 o                         
   2   3   6        470.54        467.20        11.53 o                         
   3   3   6         18.67         16.28         2.84 o                         
   4   3   6          8.22          8.71         2.62 o                         
   5   3   6          8.14         10.22         2.95 o                         
   6   3   6          2.15          5.59         3.24 o                         
   7   3   6          0.28          2.69         4.90 o                         
 -10   4   6          0.07         -0.31         3.69 o                         
  -9   4   6         10.89         14.19         7.47 o                         
  -8   4   6          0.58          1.13         2.44 o                         
  -7   4   6          4.91         10.98         3.26 o                         
  -6   4   6         21.01         26.86         4.45 o                         
  -5   4   6        929.23       1050.58        20.34 o                         
  -4   4   6         25.01         21.11         3.04 o                         
  -3   4   6          7.48          8.56         1.83 o                         
  -2   4   6          8.15          5.17         1.60 o                         
  -1   4   6          0.40          0.04         1.36 o                         
   0   4   6         30.35         25.24         3.22 o                         
   1   4   6        154.93        166.58        13.80 o                         
   2   4   6        299.97        299.44         9.79 o                         
   3   4   6         78.33         71.82         5.81 o                         
   4   4   6          6.64          7.19         2.75 o                         
   5   4   6         10.69         15.65         3.46 o                         
   6   4   6          9.43         14.42         3.82 o                         
 -10   5   6          1.20          6.08         5.78 o                         
  -9   5   6          0.00          2.55         4.25 o                         
  -8   5   6          0.01          2.57         3.04 o                         
  -7   5   6          3.54          3.14         2.52 o                         
  -6   5   6         17.20         10.64         2.68 o                         
  -5   5   6          1.36          0.48         1.68 o                         
  -4   5   6         16.30         10.57         2.31 o                         
  -3   5   6         29.57         27.20         2.86 o                         
  -2   5   6          7.13          7.12         1.91 o                         
  -1   5   6          6.57          7.21         2.21 o                         
   0   5   6         19.28         14.85         3.09 o                         
   1   5   6          4.50          4.17         2.20 o                         
   2   5   6          0.09          3.03         2.57 o                         
   3   5   6         53.61         64.02         5.84 o                         
   4   5   6          1.36          0.09         2.98 o                         
   5   5   6          8.37          7.08         3.37 o                         
   6   5   6          0.46          3.18         3.50 o                         
  -9   6   6          2.80         -1.34         8.71 o                         
  -8   6   6          1.86         -1.01         5.16 o                         
  -7   6   6          0.50         -0.42         3.07 o                         
  -6   6   6          4.86          9.90         3.75 o                         
  -5   6   6          0.23          1.14         2.50 o                         
  -4   6   6          1.11          1.56         2.33 o                         
  -3   6   6         97.77         94.60         7.09 o                         
  -2   6   6         16.25         16.73         3.66 o                         
  -1   6   6          0.24          1.05         2.34 o                         
   0   6   6         28.86         31.13         4.83 o                         
   1   6   6          0.28          2.08         2.64 o                         
   2   6   6         62.16         66.95         8.05 o                         
   3   6   6          0.86          4.54         3.77 o                         
   4   6   6          1.91          3.28         3.60 o                         
   5   6   6         15.89         27.82         5.89 o                         
  -9   7   6          5.97         19.54         5.80 o                         
  -8   7   6          1.10         -0.43         4.10 o                         
  -7   7   6          1.22          0.89         6.78 o                         
  -6   7   6          2.11          3.65         3.69 o                         
  -5   7   6          3.58          5.16         3.05 o                         
  -4   7   6          4.00          5.91         3.35 o                         
  -3   7   6          1.38          2.70         2.93 o                         
  -2   7   6         73.11         66.79         6.39 o                         
  -1   7   6         98.41         87.38         7.23 o                         
   0   7   6          6.40         13.33         3.59 o                         
   1   7   6         20.08         19.96         5.07 o                         
   2   7   6          5.13          7.28         4.10 o                         
   3   7   6          0.51          1.92         4.25 o                         
   4   7   6          2.47          1.91         4.49 o                         
  -8   8   6          2.21          5.21         4.86 o                         
  -7   8   6          0.39          1.49         4.05 o                         
  -6   8   6          4.16          2.78         5.06 o                         
  -5   8   6          0.01         -2.40         3.37 o                         
  -4   8   6          4.91          3.04         3.52 o                         
  -3   8   6          1.13          1.83         2.97 o                         
  -2   8   6          0.02          0.96         2.83 o                         
  -1   8   6          0.52          4.97         3.36 o                         
   0   8   6          0.56          5.40         3.27 o                         
   1   8   6          1.75          2.74         4.01 o                         
   2   8   6          0.37          2.43         4.41 o                         
   3   8   6          0.30          2.84         4.75 o                         
  -7   9   6          0.54          2.96        14.75 o                         
  -6   9   6          0.51         -1.61         8.34 o                         
  -5   9   6          0.22          1.04         4.36 o                         
  -4   9   6          1.89         -2.82         4.13 o                         
  -3   9   6          0.45         -1.42         3.63 o                         
  -2   9   6          3.08          0.86         3.62 o                         
  -1   9   6          3.97          5.15         3.91 o                         
   0   9   6          7.58          6.31         4.77 o                         
   1   9   6          2.98          9.33         5.47 o                         
  -5  10   6         12.55         17.71         8.10 o                         
  -4  10   6          0.42          7.22         6.38 o                         
  -3  10   6          0.77         -2.23         4.70 o                         
  -2  10   6          0.00          2.35         4.34 o                         
  -1  10   6          1.09          3.03         7.10 o                         
  -2 -11   7          1.43         14.39        14.34 o                         
  -1 -11   7          0.67          3.75         4.65 o                         
   0 -11   7          0.05          4.45         4.80 o                         
   1 -11   7          0.18          1.37         4.56 o                         
   2 -11   7          9.21          9.10         4.54 o                         
   3 -11   7          0.07         -4.72         4.72 o                         
   4 -11   7          4.81          9.27         6.85 o                         
   5 -11   7          3.23         -2.04         8.09 o                         
  -3 -10   7          0.05          2.92         5.25 o                         
  -2 -10   7          0.58          3.95         3.62 o                         
  -1 -10   7          1.26          1.52         3.67 o                         
   0 -10   7          1.04          1.24         3.89 o                         
   1 -10   7         13.98         23.19         5.68 o                         
   2 -10   7          7.95          3.97         4.29 o                         
   3 -10   7          0.12         -0.02         5.00 o                         
   4 -10   7          1.04         -1.13         4.85 o                         
   5 -10   7          0.01         -4.68         4.68 o                         
   6 -10   7          0.11         -8.22        10.70 o                         
  -4  -9   7          0.73          3.84         3.90 o                         
  -3  -9   7          4.74          6.53         3.48 o                         
  -2  -9   7          0.14          0.49         3.29 o                         
  -1  -9   7          2.21          5.27         3.27 o                         
   0  -9   7          0.60         -1.07         3.27 o                         
   1  -9   7         19.32         16.78         4.77 o                         
   2  -9   7         24.68         12.04         4.21 o                         
   3  -9   7          0.64         -4.82         4.82 o                         
   4  -9   7          4.64          1.18         4.19 o                         
   5  -9   7          3.01         -1.26         6.26 o                         
   6  -9   7          0.89         -2.81         7.49 o                         
   7  -9   7          1.08         -4.03         5.70 o                         
  -6  -8   7          1.33          0.12         6.31 o                         
  -5  -8   7          1.16          4.30         3.43 o                         
  -4  -8   7          9.12         15.13         3.06 o                         
  -3  -8   7          7.60          6.83         2.41 o                         
  -2  -8   7         11.16         11.76         3.28 o                         
  -1  -8   7         22.51         25.69         4.00 o                         
   0  -8   7         27.14         25.81         5.07 o                         
   1  -8   7          1.08          0.12         2.28 o                         
   2  -8   7          4.96          5.24         2.92 o                         
   3  -8   7          0.32          0.10         2.64 o                         
   4  -8   7          1.40         -0.38         3.23 o                         
   5  -8   7          5.33          5.01         3.53 o                         
   6  -8   7          1.01         -3.47         3.47 o                         
   7  -8   7          6.66         -8.59        13.34 o                         
   8  -8   7          7.82          7.28         8.47 o                         
  -7  -7   7          0.11          1.10         4.40 o                         
  -6  -7   7          0.43          2.33         3.13 o                         
  -5  -7   7          0.98          2.09         2.24 o                         
  -4  -7   7          0.01          1.08         1.75 o                         
  -3  -7   7          5.07          4.08         1.96 o                         
  -2  -7   7          0.06          0.94         2.16 o                         
  -1  -7   7         12.58         11.39         3.84 o                         
   0  -7   7          4.82          3.26         2.09 o                         
   1  -7   7          0.04         -0.37         2.06 o                         
   2  -7   7        109.69        104.98         7.80 o                         
   3  -7   7         73.64         74.53         8.02 o                         
   4  -7   7         37.50         34.26         4.82 o                         
   5  -7   7         56.13         51.66         6.11 o                         
   6  -7   7          0.38         -4.35         4.35 o                         
   7  -7   7          0.56         -0.72         8.39 o                         
   8  -7   7          0.09          2.39         5.97 o                         
  -7  -6   7          1.91          4.97         2.97 o                         
  -6  -6   7          0.87         -0.19         2.17 o                         
  -5  -6   7         17.66         23.34         2.80 o                         
  -4  -6   7          1.44          0.33         1.51 o                         
  -3  -6   7        196.15        235.82         6.96 o                         
  -2  -6   7        141.80        140.22         6.36 o                         
  -1  -6   7          0.07         -1.50         1.50 o                         
   0  -6   7          1.53          0.56         1.93 o                         
   1  -6   7          0.21         -0.61         1.85 o                         
   2  -6   7        218.04        262.38        11.20 o                         
   3  -6   7        189.70        185.38        11.42 o                         
   4  -6   7         76.38         75.96         6.96 o                         
   5  -6   7        350.07        352.31        13.65 o                         
   6  -6   7         75.61         73.13        10.79 o                         
   7  -6   7          1.72          0.46         3.89 o                         
   8  -6   7          0.12          1.49         4.18 o                         
  -8  -5   7          0.06          0.08         2.91 o                         
  -7  -5   7          4.68          4.04         2.84 o                         
  -6  -5   7          4.79          3.22         2.72 o                         
  -5  -5   7          8.85          6.84         2.78 o                         
  -4  -5   7         50.80         56.79         3.70 o                         
  -3  -5   7          0.02         -0.74         1.23 o                         
  -2  -5   7         54.61         68.76         5.85 o                         
  -1  -5   7         15.32         10.34         1.77 o                         
   0  -5   7          9.60          6.84         1.62 o                         
   1  -5   7          5.37          3.99         1.68 o                         
   2  -5   7        118.59        126.42         7.57 o                         
   3  -5   7         43.43         38.58         4.51 o                         
   4  -5   7          5.53          2.56         2.21 o                         
   5  -5   7        100.18         96.62         7.08 o                         
   6  -5   7          0.97         -2.05         6.51 o                         
   7  -5   7          0.05         -4.85         4.85 o                         
   8  -5   7          0.39          6.12         4.71 o                         
  -9  -4   7          1.86          2.43         3.81 o                         
  -8  -4   7         11.00         12.48         3.74 o                         
  -7  -4   7          2.79          0.29         2.61 o                         
  -6  -4   7         11.41         12.28         2.75 o                         
  -5  -4   7         14.58          9.76         2.61 o                         
  -4  -4   7          7.85          5.32         1.68 o                         
  -3  -4   7          9.34          9.55         1.71 o                         
  -2  -4   7          8.93          6.95         1.32 o                         
  -1  -4   7          0.21         -0.12         0.95 o                         
   0  -4   7         12.71         16.73         2.76 o                         
   1  -4   7          2.81          0.37         1.60 o                         
   2  -4   7         36.70         34.45         2.71 o                         
   3  -4   7         37.40         35.86         3.03 o                         
   4  -4   7         87.94         91.78         7.94 o                         
   5  -4   7          7.27          6.05         2.73 o                         
   6  -4   7         12.71         22.73         5.58 o                         
   7  -4   7          2.22          0.89         6.08 o                         
   8  -4   7         33.25         46.31         9.65 o                         
   9  -4   7          3.55          6.57         8.90 o                         
  -9  -3   7          0.66         -1.36         3.22 o                         
  -8  -3   7          3.15          2.55         2.62 o                         
  -7  -3   7          4.56          2.62         2.52 o                         
  -6  -3   7          1.37          0.78         1.90 o                         
  -5  -3   7          4.33          1.19         1.86 o                         
  -4  -3   7          0.20          0.76         1.27 o                         
  -3  -3   7         20.43         19.60         2.21 o                         
  -2  -3   7         69.41         78.13         3.82 o                         
  -1  -3   7          1.97         -0.68         1.61 o                         
   0  -3   7          0.10          0.77         1.27 o                         
   1  -3   7        514.48        540.75        12.27 o                         
   2  -3   7        380.83        398.00         8.95 o                         
   3  -3   7        263.43        271.70         7.42 o                         
   4  -3   7          4.74          0.69         1.63 o                         
   5  -3   7        238.05        253.54         9.40 o                         
   6  -3   7         17.67         20.00         4.35 o                         
   7  -3   7          1.41          4.01         4.37 o                         
   8  -3   7         41.37         59.70         8.62 o                         
  -9  -2   7          4.50          4.54         3.32 o                         
  -8  -2   7          2.94          1.41         2.53 o                         
  -7  -2   7          6.13          4.35         2.59 o                         
  -6  -2   7          0.73          1.04         1.74 o                         
  -5  -2   7         27.43         25.40         3.05 o                         
  -4  -2   7         26.37         31.41         3.23 o                         
  -3  -2   7         20.06         21.25         3.41 o                         
  -2  -2   7        198.54        192.08         5.44 o                         
  -1  -2   7         38.77         34.63         4.75 o                         
   0  -2   7        318.04        337.05         9.40 o                         
   1  -2   7         43.44         45.49         4.00 o                         
   2  -2   7        201.31        205.53         6.71 o                         
   3  -2   7          6.57          8.98         2.78 o                         
   4  -2   7         46.98         47.24         5.30 o                         
   5  -2   7          0.01         -1.54         2.33 o                         
   6  -2   7          2.05          0.91         3.35 o                         
   7  -2   7          1.70          4.50         3.50 o                         
   8  -2   7          1.40         11.70         9.55 o                         
 -10  -1   7          0.82          1.70         3.96 o                         
  -9  -1   7          0.02          0.82         3.02 o                         
  -8  -1   7          0.30          0.03         3.05 o                         
  -7  -1   7         16.33         17.78         4.02 o                         
  -6  -1   7          2.19          1.75         1.90 o                         
  -5  -1   7         16.68         16.85         2.94 o                         
  -4  -1   7          1.98          2.66         1.51 o                         
  -3  -1   7          0.00          1.44         1.24 o                         
  -2  -1   7         22.70         21.34         1.95 o                         
  -1  -1   7        115.66        113.57         3.69 o                         
   0  -1   7         11.54         12.62         2.37 o                         
   1  -1   7          9.35          5.74         2.18 o                         
   2  -1   7          3.83          2.54         1.27 o                         
   3  -1   7          6.45          3.28         2.71 o                         
   4  -1   7         28.46         23.77         5.03 o                         
   5  -1   7          5.83          2.20         2.23 o                         
   6  -1   7          2.50         -0.53         2.30 o                         
   7  -1   7          0.99          3.04         3.28 o                         
   8  -1   7          0.92          7.60         4.00 o                         
 -10   0   7          2.49          3.05         3.95 o                         
  -9   0   7          0.14          5.53         2.98 o                         
  -8   0   7          6.60          7.39         2.77 o                         
  -7   0   7          0.56          0.66         1.98 o                         
  -6   0   7          0.26         -0.92         1.69 o                         
  -5   0   7          0.03         -1.32         1.32 o                         
  -4   0   7         27.27         22.39         2.89 o                         
  -3   0   7         27.84         31.62         2.82 o                         
  -2   0   7        235.79        240.06         6.23 o                         
  -1   0   7          7.92          6.61         1.42 o                         
   0   0   7        261.56        277.09         7.75 o                         
   1   0   7         12.25         13.58         2.00 o                         
   2   0   7          6.41          4.76         1.43 o                         
   3   0   7         20.65         14.53         2.44 o                         
   4   0   7         36.60         30.20         3.85 o                         
   5   0   7         64.63         57.71         6.16 o                         
   6   0   7         22.06         18.45         4.26 o                         
   7   0   7          0.21          3.13         3.70 o                         
   8   0   7          7.76          9.85         6.26 o                         
 -10   1   7          0.42          6.86         4.30 o                         
  -9   1   7          1.85          3.44         2.92 o                         
  -8   1   7          9.31         11.77         3.50 o                         
  -7   1   7         17.82         15.07         3.26 o                         
  -6   1   7         23.51         19.88         3.11 o                         
  -5   1   7          0.02         -0.97         1.61 o                         
  -4   1   7         15.17         12.22         2.59 o                         
  -3   1   7          0.22         -0.56         1.35 o                         
  -2   1   7         15.41         17.71         2.05 o                         
  -1   1   7        296.61        305.03         7.20 o                         
   0   1   7        327.46        335.92         8.28 o                         
   1   1   7         30.90         20.60         2.66 o                         
   2   1   7         16.64         11.33         2.20 o                         
   3   1   7         68.33         76.19         4.40 o                         
   4   1   7          5.68          1.64         2.20 o                         
   5   1   7         21.38         13.99         3.20 o                         
   6   1   7          0.40          1.50         3.51 o                         
   7   1   7          0.70          8.12         6.24 o                         
   8   1   7          1.38         -5.54         9.22 o                         
 -10   2   7          1.14          5.39         4.08 o                         
  -9   2   7          1.55          2.17         3.09 o                         
  -8   2   7          1.05         -0.62         2.55 o                         
  -7   2   7         30.08         34.91         5.03 o                         
  -6   2   7         67.08         60.35         6.33 o                         
  -5   2   7         82.43         85.21         5.58 o                         
  -4   2   7         29.85         27.03         3.55 o                         
  -3   2   7          8.81          5.58         1.83 o                         
  -2   2   7         52.55         56.72         3.81 o                         
  -1   2   7         17.59         17.71         2.12 o                         
   0   2   7          2.31          1.21         1.19 o                         
   1   2   7        239.31        248.19         6.91 o                         
   2   2   7         17.47         19.01         2.97 o                         
   3   2   7        152.10        158.10         8.37 o                         
   4   2   7          2.02          3.63         2.43 o                         
   5   2   7         30.26         34.89         6.06 o                         
   6   2   7          0.00          3.40         3.92 o                         
   7   2   7          1.46          2.64         3.56 o                         
 -10   3   7          0.26          2.37         3.68 o                         
  -9   3   7          0.15          4.45         3.57 o                         
  -8   3   7          0.06          2.28         2.82 o                         
  -7   3   7          1.22          1.10         2.28 o                         
  -6   3   7         10.74         12.40         2.95 o                         
  -5   3   7         86.15         89.72         7.11 o                         
  -4   3   7         10.96          6.04         2.25 o                         
  -3   3   7          2.94         -0.32         1.89 o                         
  -2   3   7         35.39         36.74         3.23 o                         
  -1   3   7          7.00          7.63         1.84 o                         
   0   3   7        106.32        104.36         6.36 o                         
   1   3   7        422.69        416.60        17.75 o                         
   2   3   7         14.49         10.04         2.76 o                         
   3   3   7         47.26         54.57         5.23 o                         
   4   3   7          0.12          2.29         2.37 o                         
   5   3   7          2.44          2.41         2.77 o                         
   6   3   7          5.42         12.91         4.66 o                         
   7   3   7          3.91          2.30         6.01 o                         
 -10   4   7          2.82          7.20         5.93 o                         
  -9   4   7          1.54          2.16         3.14 o                         
  -8   4   7         15.75         14.73         3.37 o                         
  -7   4   7         10.38          6.95         2.75 o                         
  -6   4   7        121.40        120.25         7.95 o                         
  -5   4   7         28.11         28.53         3.67 o                         
  -4   4   7          0.45          1.49         2.02 o                         
  -3   4   7         15.72         13.99         2.33 o                         
  -2   4   7         17.44         11.19         2.10 o                         
  -1   4   7          0.15         -1.89         1.89 o                         
   0   4   7         49.86         48.21         4.51 o                         
   1   4   7         86.35         79.93         5.92 o                         
   2   4   7        265.73        276.92        11.76 o                         
   3   4   7          0.11          0.52         2.37 o                         
   4   4   7          0.13          2.50         2.60 o                         
   5   4   7          7.76         13.39         3.65 o                         
   6   4   7          3.65          4.53         3.93 o                         
 -10   5   7          1.02         13.41         8.63 o                         
  -9   5   7          2.05          5.77         5.84 o                         
  -8   5   7          2.92          6.14         4.12 o                         
  -7   5   7          6.44          4.15         4.85 o                         
  -6   5   7         25.89         32.66         4.80 o                         
  -5   5   7         10.26          9.92         2.77 o                         
  -4   5   7          3.14          3.16         2.51 o                         
  -3   5   7          2.73          4.18         1.91 o                         
  -2   5   7         78.62         57.72         4.77 o                         
  -1   5   7          0.08         -0.19         2.12 o                         
   0   5   7          0.90          1.49         2.04 o                         
   1   5   7          2.13          5.06         2.41 o                         
   2   5   7          0.00          1.64         2.51 o                         
   3   5   7          1.62          5.46         3.01 o                         
   4   5   7          0.37          2.25         3.17 o                         
   5   5   7          7.03          5.93         3.86 o                         
  -9   6   7          0.11          6.61         7.01 o                         
  -8   6   7          1.38          1.16         3.86 o                         
  -7   6   7          0.73          4.71         4.94 o                         
  -6   6   7          0.20         -1.29         3.36 o                         
  -5   6   7          0.40         -1.07         2.82 o                         
  -4   6   7          0.18         -0.86         3.04 o                         
  -3   6   7          0.62          4.59         2.83 o                         
  -2   6   7         30.37         36.07         4.67 o                         
  -1   6   7         27.27         32.64         5.32 o                         
   0   6   7          0.91          3.57         2.88 o                         
   1   6   7         55.70         54.82         7.49 o                         
   2   6   7         27.17         41.69         8.94 o                         
   3   6   7          2.29          4.64         4.27 o                         
   4   6   7         33.96         40.42         7.20 o                         
  -8   7   7          1.10         -1.95         5.74 o                         
  -7   7   7          0.08         -2.11         4.79 o                         
  -6   7   7          0.72         -4.32         6.07 o                         
  -5   7   7          9.62         11.67         7.91 o                         
  -4   7   7          8.21          7.00         3.87 o                         
  -3   7   7         22.50         22.72         4.46 o                         
  -2   7   7         39.41         26.46         4.41 o                         
  -1   7   7          0.80          2.12         2.88 o                         
   0   7   7         12.82         16.01         4.14 o                         
   1   7   7          3.99          5.71         4.12 o                         
   2   7   7          1.81         -2.06         5.24 o                         
   3   7   7          3.27         10.22         4.88 o                         
  -8   8   7          0.10          0.95         7.68 o                         
  -7   8   7          5.98          5.87         5.43 o                         
  -6   8   7          5.85          8.06         8.09 o                         
  -5   8   7          4.88          4.66         4.78 o                         
  -4   8   7          8.41         11.25         4.89 o                         
  -3   8   7          6.77          6.89         4.28 o                         
  -2   8   7          3.09          3.17         3.32 o                         
  -1   8   7          6.25          7.79         3.93 o                         
   0   8   7          1.00          3.38         4.05 o                         
   1   8   7          0.95          4.49         4.65 o                         
   2   8   7          0.61          5.05         5.38 o                         
  -6   9   7          0.05          2.82         9.91 o                         
  -5   9   7          0.35          9.59         5.48 o                         
  -4   9   7          1.03          1.37         4.80 o                         
  -3   9   7          0.48          1.70         4.57 o                         
  -2   9   7          0.25          7.49         4.03 o                         
  -1   9   7          5.53          7.41         5.49 o                         
   0   9   7          0.30          2.48         4.76 o                         
  -1 -11   8          0.37         -0.50         6.60 o                         
   0 -11   8          0.64          0.92         4.87 o                         
   1 -11   8         12.66         21.78         6.40 o                         
   2 -11   8          0.22         -3.04         7.29 o                         
   3 -11   8          0.03         -2.10         7.02 o                         
   4 -11   8          0.04         -3.89         5.27 o                         
  -3 -10   8          0.17          5.75         4.68 o                         
  -2 -10   8          0.12          3.50         3.91 o                         
  -1 -10   8          0.13          3.09         4.37 o                         
   0 -10   8          2.28          7.19         4.32 o                         
   1 -10   8          0.27          2.78         4.78 o                         
   2 -10   8          5.56          6.78         5.58 o                         
   3 -10   8          0.13         -4.30         4.30 o                         
   4 -10   8          0.41         -2.59         5.36 o                         
   5 -10   8          0.09         -8.81         9.09 o                         
  -4  -9   8          1.95         11.23         4.69 o                         
  -3  -9   8         18.55         13.89         4.18 o                         
  -2  -9   8          4.87          5.13         4.04 o                         
  -1  -9   8          2.18          4.22         4.05 o                         
   0  -9   8          0.00         -0.97         3.08 o                         
   1  -9   8          0.17         -3.11         5.35 o                         
   2  -9   8         21.09         33.81         9.74 o                         
   3  -9   8          5.89          3.26         4.64 o                         
   4  -9   8         50.83         48.81         8.24 o                         
   5  -9   8          1.42         -1.87         5.03 o                         
   6  -9   8          3.56         -9.95        11.46 o                         
  -6  -8   8          1.49         -0.49         9.19 o                         
  -5  -8   8          0.02         -0.62         2.92 o                         
  -4  -8   8          4.10          2.57         2.89 o                         
  -3  -8   8        123.46        113.61         8.32 o                         
  -2  -8   8         55.22         57.03         7.08 o                         
  -1  -8   8          5.81          1.13         2.62 o                         
   0  -8   8          5.56         -0.34         2.40 o                         
   1  -8   8          0.03         -1.29         2.28 o                         
   2  -8   8          4.39         -2.49         3.86 o                         
   3  -8   8         16.61         20.18         5.64 o                         
   4  -8   8         82.61        100.72         8.85 o                         
   5  -8   8         33.39         46.28         8.88 o                         
   6  -8   8          4.11         -2.93         4.81 o                         
   7  -8   8          7.94         -1.77         6.21 o                         
  -6  -7   8          0.09          1.38         2.77 o                         
  -5  -7   8          0.00          0.19         2.38 o                         
  -4  -7   8          0.71          0.67         2.24 o                         
  -3  -7   8          0.76         -0.44         2.39 o                         
  -2  -7   8         19.89         19.78         3.75 o                         
  -1  -7   8          3.12          5.86         2.57 o                         
   0  -7   8          5.72          2.27         2.40 o                         
   1  -7   8          0.00         -1.47         2.21 o                         
   2  -7   8         24.02         26.77         4.10 o                         
   3  -7   8         21.51         19.25         3.57 o                         
   4  -7   8          0.22          1.95         2.47 o                         
   5  -7   8          1.80          2.59         4.17 o                         
   6  -7   8          2.25          2.40         4.78 o                         
   7  -7   8          0.75          1.78         6.58 o                         
  -7  -6   8          0.60         -1.21         3.75 o                         
  -6  -6   8          2.24          5.27         3.09 o                         
  -5  -6   8          8.33          5.76         2.56 o                         
  -4  -6   8          1.71          5.05         2.42 o                         
  -3  -6   8         60.56         71.79         4.90 o                         
  -2  -6   8         12.99          8.68         3.11 o                         
  -1  -6   8         68.57         73.36         5.99 o                         
   0  -6   8          0.41         -0.23         1.87 o                         
   1  -6   8         90.76         74.95         6.13 o                         
   2  -6   8         12.65         10.89         2.83 o                         
   3  -6   8         47.13         35.70         4.71 o                         
   4  -6   8          0.47         -0.87         2.33 o                         
   5  -6   8         51.56         52.92         5.66 o                         
   6  -6   8          8.97          4.78         4.75 o                         
   7  -6   8          5.66         -1.77         4.87 o                         
   8  -6   8          1.07          8.39         6.08 o                         
  -8  -5   8          0.11          5.05         3.57 o                         
  -7  -5   8          0.59         -1.84         3.35 o                         
  -6  -5   8         47.29         40.56         9.02 o                         
  -5  -5   8         19.66         13.34         3.00 o                         
  -4  -5   8         68.50         75.34         5.74 o                         
  -3  -5   8          3.22          1.71         1.71 o                         
  -2  -5   8         37.52         40.99         3.90 o                         
  -1  -5   8          2.01         -1.46         1.46 o                         
   0  -5   8        349.27        373.04        10.78 o                         
   1  -5   8         18.48         17.94         3.41 o                         
   2  -5   8         10.05         14.38         3.18 o                         
   3  -5   8         38.07         38.84         5.07 o                         
   4  -5   8         10.81         15.19         3.58 o                         
   5  -5   8          2.51         -0.03         2.55 o                         
   6  -5   8          7.71         -2.56         6.94 o                         
   7  -5   8         11.67          6.53         6.36 o                         
   8  -5   8         30.96         33.02        11.37 o                         
  -8  -4   8          3.32          1.52         3.67 o                         
  -7  -4   8          3.13          1.54         2.82 o                         
  -6  -4   8          3.02          5.06         2.54 o                         
  -5  -4   8          1.88          3.88         2.89 o                         
  -4  -4   8          5.45          3.19         2.04 o                         
  -3  -4   8          4.42          3.03         1.84 o                         
  -2  -4   8          2.36          6.07         2.26 o                         
  -1  -4   8         14.56         15.47         2.38 o                         
   0  -4   8         36.36         32.59         3.53 o                         
   1  -4   8         31.27         21.06         2.69 o                         
   2  -4   8         43.24         41.31         3.73 o                         
   3  -4   8          0.81          0.20         2.53 o                         
   4  -4   8          0.59          0.59         2.42 o                         
   5  -4   8          0.80         -3.74         3.74 o                         
   6  -4   8          2.45          1.99         5.52 o                         
   7  -4   8         11.28         12.37         4.47 o                         
   8  -4   8          3.25          9.97         5.63 o                         
  -9  -3   8          0.93          2.10         3.47 o                         
  -8  -3   8         11.14         15.50         4.06 o                         
  -7  -3   8          1.43          1.11         2.68 o                         
  -6  -3   8          0.01          2.84         2.17 o                         
  -5  -3   8          8.19          8.31         2.16 o                         
  -4  -3   8          0.02          1.67         1.60 o                         
  -3  -3   8          0.15          1.10         1.51 o                         
  -2  -3   8         10.82         10.45         2.34 o                         
  -1  -3   8          6.35          2.78         2.37 o                         
   0  -3   8          2.04          4.78         1.81 o                         
   1  -3   8          5.68          3.25         1.86 o                         
   2  -3   8         34.64         30.62         4.39 o                         
   3  -3   8        143.76        129.53         6.87 o                         
   4  -3   8         34.09         34.31         4.18 o                         
   5  -3   8        101.02        109.87         9.62 o                         
   6  -3   8          3.63          3.27         4.68 o                         
   7  -3   8          7.91         12.64         4.98 o                         
   8  -3   8         13.75         12.09        12.47 o                         
  -9  -2   8          0.00          4.92         3.29 o                         
  -8  -2   8          6.94          2.98         2.73 o                         
  -7  -2   8          0.22         -2.12         2.12 o                         
  -6  -2   8          0.02         -1.74         1.74 o                         
  -5  -2   8         29.90         27.08         4.63 o                         
  -4  -2   8         38.61         28.09         2.93 o                         
  -3  -2   8        207.95        203.46         9.43 o                         
  -2  -2   8         17.53         19.95         2.64 o                         
  -1  -2   8         14.80         12.45         2.46 o                         
   0  -2   8         20.04         17.27         2.71 o                         
   1  -2   8         54.43         58.09         4.78 o                         
   2  -2   8         73.63         80.99         5.74 o                         
   3  -2   8         90.13         87.75         6.63 o                         
   4  -2   8        174.79        171.17        11.26 o                         
   5  -2   8         52.81         46.43         7.68 o                         
   6  -2   8          4.97          2.04         2.85 o                         
   7  -2   8          3.22          7.55         9.48 o                         
   8  -2   8          2.20          7.60        19.26 o                         
  -9  -1   8          9.80         11.33         4.04 o                         
  -8  -1   8          0.29          0.93         3.10 o                         
  -7  -1   8          4.42          3.46         2.20 o                         
  -6  -1   8          0.60          5.11         2.43 o                         
  -5  -1   8         32.30         34.73         4.96 o                         
  -4  -1   8         18.68         15.38         2.41 o                         
  -3  -1   8        145.60        152.85         8.22 o                         
  -2  -1   8        323.60        337.71        10.44 o                         
  -1  -1   8         46.45         46.34         3.69 o                         
   0  -1   8          4.71          6.30         2.77 o                         
   1  -1   8         61.67         56.53         3.78 o                         
   2  -1   8          6.07          5.58         1.68 o                         
   3  -1   8          0.13         -1.34         1.34 o                         
   4  -1   8          2.91          1.39         3.68 o                         
   5  -1   8         17.85         12.08         3.06 o                         
   6  -1   8          2.65          3.32         3.71 o                         
   7  -1   8          2.44         16.64         5.22 o                         
 -10   0   8          0.33          2.65         4.20 o                         
  -9   0   8          2.43          8.27         3.29 o                         
  -8   0   8          0.97         -0.58         2.28 o                         
  -7   0   8          6.55          6.10         2.52 o                         
  -6   0   8          3.80          2.35         4.11 o                         
  -5   0   8          8.21          7.57         3.47 o                         
  -4   0   8          6.75          5.38         1.87 o                         
  -3   0   8          0.07         -0.89         1.34 o                         
  -2   0   8         23.10         18.52         2.50 o                         
  -1   0   8          0.00         -0.96         1.26 o                         
   0   0   8        127.70        142.88         8.24 o                         
   1   0   8         25.79         26.76         2.85 o                         
   2   0   8         62.17         61.24         4.79 o                         
   3   0   8          2.60          1.94         1.63 o                         
   4   0   8          1.05          0.69         2.52 o                         
   5   0   8         16.52          9.95         3.11 o                         
   6   0   8          3.58          9.57         5.31 o                         
   7   0   8          2.74          9.81         7.27 o                         
 -10   1   8          4.72         -1.73         3.37 o                         
  -9   1   8          0.55          2.16         2.96 o                         
  -8   1   8          0.51          0.43         2.61 o                         
  -7   1   8         95.99        120.20         8.10 o                         
  -6   1   8         93.12         92.51         6.77 o                         
  -5   1   8          4.47          5.22         2.31 o                         
  -4   1   8          1.02          0.62         1.89 o                         
  -3   1   8          8.28          7.30         2.09 o                         
  -2   1   8          5.39          2.33         1.33 o                         
  -1   1   8          7.99          4.41         1.40 o                         
   0   1   8        214.63        211.21         6.64 o                         
   1   1   8        235.06        217.49         7.55 o                         
   2   1   8         13.64         13.80         2.49 o                         
   3   1   8          7.06         10.76         2.64 o                         
   4   1   8          5.22          6.33         2.41 o                         
   5   1   8          0.06          4.55         2.71 o                         
   6   1   8          7.55          7.44         3.11 o                         
   7   1   8          0.65          2.10         4.04 o                         
 -10   2   8          0.71          4.07         3.89 o                         
  -9   2   8          1.12         -1.62         2.86 o                         
  -8   2   8          0.00          0.74         2.45 o                         
  -7   2   8         28.39         24.56         3.73 o                         
  -6   2   8        203.67        246.55        11.04 o                         
  -5   2   8         51.97         51.23         4.72 o                         
  -4   2   8          3.72          1.49         2.27 o                         
  -3   2   8         26.42         28.14         3.40 o                         
  -2   2   8         46.86         50.03         3.94 o                         
  -1   2   8          2.42          2.61         1.45 o                         
   0   2   8        183.85        184.74         6.31 o                         
   1   2   8        344.44        359.75        13.20 o                         
   2   2   8        179.67        184.06        10.30 o                         
   3   2   8         37.76         37.31         4.35 o                         
   4   2   8          2.03          7.96         2.92 o                         
   5   2   8         18.21         17.04         3.63 o                         
   6   2   8          6.01         11.19         3.72 o                         
 -10   3   8          0.83          6.66         5.04 o                         
  -9   3   8          0.37          5.66         3.39 o                         
  -8   3   8          0.25          3.76         2.71 o                         
  -7   3   8          2.49          1.31         2.35 o                         
  -6   3   8          0.60         -0.40         2.35 o                         
  -5   3   8          0.12          1.33         2.18 o                         
  -4   3   8          2.26          0.83         2.12 o                         
  -3   3   8          8.05          9.99         2.73 o                         
  -2   3   8          2.72          0.61         1.66 o                         
  -1   3   8         30.86         31.53         3.14 o                         
   0   3   8         31.98         31.69         4.68 o                         
   1   3   8         50.96         56.87         5.60 o                         
   2   3   8         16.98         19.30         3.86 o                         
   3   3   8         42.10         37.53         4.55 o                         
   4   3   8          8.84         11.22         3.87 o                         
   5   3   8          0.67          3.14         4.57 o                         
   6   3   8          1.88          8.85         3.69 o                         
  -9   4   8          0.02          6.09         5.99 o                         
  -8   4   8         42.47         45.42         5.07 o                         
  -7   4   8         55.59         52.41         4.97 o                         
  -6   4   8         36.94         35.86         4.15 o                         
  -5   4   8         34.00         34.21         5.21 o                         
  -4   4   8          0.35          1.42         2.20 o                         
  -3   4   8         53.72         48.12         4.43 o                         
  -2   4   8         13.74         11.97         2.41 o                         
  -1   4   8          1.94          2.30         1.99 o                         
   0   4   8         14.79         16.10         3.08 o                         
   1   4   8         19.91         18.18         3.48 o                         
   2   4   8          0.02          2.36         2.69 o                         
   3   4   8          1.18          3.08         3.53 o                         
   4   4   8         19.21         25.16         4.42 o                         
   5   4   8          2.49          4.56         3.60 o                         
  -9   5   8          8.86         25.72         5.87 o                         
  -8   5   8          4.13          6.77         4.35 o                         
  -7   5   8         61.96         82.55         8.24 o                         
  -6   5   8          0.57         -0.99         3.13 o                         
  -5   5   8         11.70          7.70         3.61 o                         
  -4   5   8         18.39         14.47         3.71 o                         
  -3   5   8         59.37         56.09         8.83 o                         
  -2   5   8         13.09          6.17         2.90 o                         
  -1   5   8          0.23          1.61         2.53 o                         
   0   5   8          0.70          4.53         3.00 o                         
   1   5   8          1.49          3.46         3.07 o                         
   2   5   8          6.42          6.54         3.76 o                         
   3   5   8          0.00          2.28         5.59 o                         
   4   5   8         46.19         69.05         9.04 o                         
  -9   6   8          1.05          2.83         6.21 o                         
  -8   6   8          1.53          9.81         4.68 o                         
  -7   6   8          3.02          2.09         3.82 o                         
  -6   6   8          1.25          3.03         3.62 o                         
  -5   6   8          1.74          7.84         4.10 o                         
  -4   6   8          7.87         12.53         4.67 o                         
  -3   6   8          1.26         -2.01         3.19 o                         
  -2   6   8         19.12         13.51         3.64 o                         
  -1   6   8          1.22          5.06         2.94 o                         
   0   6   8          0.63          0.36         2.91 o                         
   1   6   8         19.74         24.58         6.75 o                         
   2   6   8          2.00         -0.80         7.19 o                         
   3   6   8         11.13         14.67         4.86 o                         
  -8   7   8          0.35          0.25         7.19 o                         
  -7   7   8          3.48          8.67         5.04 o                         
  -6   7   8          0.02          3.64        10.04 o                         
  -5   7   8          5.06          9.42         4.68 o                         
  -4   7   8          2.36          0.93         6.42 o                         
  -3   7   8          1.15          3.12         5.36 o                         
  -2   7   8          5.04          4.43         3.70 o                         
  -1   7   8          0.12          6.54         3.27 o                         
   0   7   8         52.49         71.01         7.95 o                         
   1   7   8          0.62          4.99         4.98 o                         
   2   7   8         20.08         13.42        13.03 o                         
  -7   8   8          5.76          4.74        14.00 o                         
  -6   8   8         12.45         24.00         6.93 o                         
  -5   8   8          0.33          1.17         4.56 o                         
  -4   8   8          3.80          2.28         6.09 o                         
  -3   8   8         10.39         10.63         5.07 o                         
  -2   8   8          3.10          0.40         6.84 o                         
  -1   8   8          9.23         11.86         4.56 o                         
   0   8   8          5.83          6.79         4.32 o                         
   1   8   8         11.69          5.79         6.76 o                         
  -4   9   8          0.29         -0.46         5.28 o                         
  -3   9   8          0.19          6.13         5.77 o                         
  -2   9   8          0.48         -1.02         5.89 o                         
   1 -11   9          6.62         -2.46        10.30 o                         
   2 -11   9          0.02         -5.00        11.72 o                         
  -2 -10   9          0.97          3.17         5.03 o                         
  -1 -10   9          0.10         -0.62         4.31 o                         
   0 -10   9          7.68         10.35         4.94 o                         
   1 -10   9          0.51          3.23         5.22 o                         
   2 -10   9          4.88          3.89         4.49 o                         
   3 -10   9          1.45          3.62         4.58 o                         
   4 -10   9          0.94          4.95         5.81 o                         
   5 -10   9          0.02        -13.37        20.26 o                         
  -4  -9   9          3.93          6.98         4.88 o                         
  -3  -9   9          7.65         14.82         4.40 o                         
  -2  -9   9          0.02          2.32         4.31 o                         
  -1  -9   9          4.13         -0.01         3.60 o                         
   0  -9   9          0.14         -1.75         3.63 o                         
   1  -9   9          0.42          2.96         4.13 o                         
   2  -9   9          0.15          4.39         4.04 o                         
   3  -9   9          9.10         12.96         5.27 o                         
   4  -9   9         26.47         22.52         6.20 o                         
   5  -9   9          7.84          0.34         7.28 o                         
   6  -9   9          3.22         -0.19        14.33 o                         
  -5  -8   9          0.01          4.17         3.93 o                         
  -4  -8   9          1.66          0.92         2.75 o                         
  -3  -8   9         39.01         54.68         5.90 o                         
  -2  -8   9         45.19         45.18         5.71 o                         
  -1  -8   9          0.51          2.15         3.02 o                         
   0  -8   9          0.19          0.58         2.87 o                         
   1  -8   9          1.16         -1.67         3.84 o                         
   2  -8   9          0.15         -3.17         4.25 o                         
   3  -8   9          2.03          0.66         4.06 o                         
   4  -8   9        126.58        145.73         9.97 o                         
   5  -8   9         45.72         43.60         9.63 o                         
   6  -8   9          1.37         -3.03         4.60 o                         
  -6  -7   9          0.13         -3.13         3.13 o                         
  -5  -7   9          1.20          2.35         3.23 o                         
  -4  -7   9          0.06          0.67         3.39 o                         
  -3  -7   9         25.73         18.55         3.95 o                         
  -2  -7   9          1.07         -0.89         2.59 o                         
  -1  -7   9          0.47         -0.22         2.49 o                         
   0  -7   9          6.33         -0.72         2.57 o                         
   1  -7   9          4.52          5.85         2.86 o                         
   2  -7   9          0.05         -2.08         2.24 o                         
   3  -7   9          5.55          3.21         2.89 o                         
   4  -7   9          1.74          1.70         3.69 o                         
   5  -7   9         44.89         65.70         8.20 o                         
   6  -7   9          3.38          1.14         5.40 o                         
   7  -7   9          1.33         -4.21         9.76 o                         
  -7  -6   9          0.19          3.55         3.58 o                         
  -6  -6   9          0.23         -2.10         2.99 o                         
  -5  -6   9          0.00         -0.61         2.60 o                         
  -4  -6   9          3.51          1.09         2.45 o                         
  -3  -6   9          7.07          3.03         2.37 o                         
  -2  -6   9          3.83          1.28         2.37 o                         
  -1  -6   9          4.00          1.55         3.03 o                         
   0  -6   9        100.63         96.10         7.28 o                         
   1  -6   9         47.78         40.03         4.90 o                         
   2  -6   9          0.13         -0.72         2.67 o                         
   3  -6   9          3.28         -2.00         2.71 o                         
   4  -6   9          2.62         -1.38         5.20 o                         
   5  -6   9          1.27         -0.98         2.72 o                         
   6  -6   9          1.91          1.76         4.37 o                         
   7  -6   9          0.65         -4.83         8.47 o                         
  -8  -5   9          0.14          7.25         6.27 o                         
  -7  -5   9         13.52         17.58         4.54 o                         
  -6  -5   9          0.58          0.74         2.77 o                         
  -5  -5   9         16.89         19.85         3.78 o                         
  -4  -5   9          8.06          5.51         2.73 o                         
  -3  -5   9         45.98         57.06         5.03 o                         
  -2  -5   9          8.84         14.76         2.96 o                         
  -1  -5   9          2.25         -0.25         1.59 o                         
   0  -5   9          3.94          2.02         2.27 o                         
   1  -5   9        477.44        483.43        16.42 o                         
   2  -5   9          0.52          0.23         2.30 o                         
   3  -5   9         19.44         16.21         3.57 o                         
   4  -5   9          1.47          2.68         3.17 o                         
   5  -5   9          0.54          1.64         6.04 o                         
   6  -5   9          0.01         -2.06         5.92 o                         
   7  -5   9         32.53         38.32        11.42 o                         
  -8  -4   9          0.31          3.11         4.05 o                         
  -7  -4   9          1.82         -0.99         3.03 o                         
  -6  -4   9         28.29         31.37         4.22 o                         
  -5  -4   9          1.08          0.64         2.59 o                         
  -4  -4   9          1.79          1.97         2.15 o                         
  -3  -4   9          2.92          3.89         2.22 o                         
  -2  -4   9          0.70          1.13         1.94 o                         
  -1  -4   9          8.00          6.73         2.41 o                         
   0  -4   9         98.25        111.71         7.29 o                         
   1  -4   9         17.19         11.93         3.07 o                         
   2  -4   9         26.16         25.29         3.99 o                         
   3  -4   9         11.29         17.21         3.84 o                         
   4  -4   9         15.36         11.76         3.52 o                         
   5  -4   9          0.16         -1.29         5.17 o                         
   6  -4   9          5.79          1.71         6.24 o                         
   7  -4   9         16.20         14.39         6.43 o                         
  -8  -3   9          2.77          0.46         3.40 o                         
  -7  -3   9          3.71          1.63         3.13 o                         
  -6  -3   9          3.25          1.30         2.99 o                         
  -5  -3   9          5.10          4.00         2.66 o                         
  -4  -3   9          0.00         -1.01         2.40 o                         
  -3  -3   9          0.72          0.24         1.59 o                         
  -2  -3   9         26.16         24.85         3.72 o                         
  -1  -3   9          5.33          2.84         2.10 o                         
   0  -3   9         31.45         34.71         3.88 o                         
   1  -3   9         29.09         25.56         3.65 o                         
   2  -3   9         31.71         37.27         4.30 o                         
   3  -3   9         11.49          6.13         2.66 o                         
   4  -3   9          2.37          0.21         3.68 o                         
   5  -3   9          0.02         -1.06         3.12 o                         
   6  -3   9          5.68          6.81         4.61 o                         
   7  -3   9          0.09          8.53         8.23 o                         
  -9  -2   9          0.80          2.87         4.00 o                         
  -8  -2   9          6.34          2.93         3.31 o                         
  -7  -2   9          0.51          1.84         2.83 o                         
  -6  -2   9          0.23          2.00         3.90 o                         
  -5  -2   9          7.06          3.93         2.36 o                         
  -4  -2   9          9.52          9.98         2.64 o                         
  -3  -2   9         84.48         96.08         7.64 o                         
  -2  -2   9         35.60         31.71         3.69 o                         
  -1  -2   9         26.24         25.42         3.41 o                         
   0  -2   9         13.72         14.01         2.97 o                         
   1  -2   9        137.12        152.59         8.21 o                         
   2  -2   9          2.46          0.46         2.25 o                         
   3  -2   9        237.65        235.43        10.04 o                         
   4  -2   9          0.45         -1.87         2.52 o                         
   5  -2   9          1.84          1.51         5.19 o                         
   6  -2   9          5.32         17.48         6.13 o                         
   7  -2   9          0.21         14.63         8.64 o                         
  -9  -1   9          0.00         -3.54         3.54 o                         
  -8  -1   9          4.54          0.94         3.84 o                         
  -7  -1   9          6.20          7.95         2.94 o                         
  -6  -1   9          0.08          1.80         2.55 o                         
  -5  -1   9          7.91          6.36         2.79 o                         
  -4  -1   9         31.61         30.22         3.54 o                         
  -3  -1   9          1.67          0.28         1.79 o                         
  -2  -1   9          1.84          3.51         1.87 o                         
  -1  -1   9          1.48          2.87         2.04 o                         
   0  -1   9          0.90         -0.23         2.55 o                         
   1  -1   9          0.42          1.72         2.10 o                         
   2  -1   9         23.45         15.26         3.19 o                         
   3  -1   9          0.32         -0.73         2.34 o                         
   4  -1   9         42.68         31.97         4.64 o                         
   5  -1   9         39.49         37.70         6.33 o                         
   6  -1   9          0.37          5.67         4.32 o                         
   7  -1   9          2.92         12.01         7.85 o                         
  -9   0   9          1.43          3.82         3.30 o                         
  -8   0   9          2.62          0.56         2.64 o                         
  -7   0   9         48.24         49.40         7.06 o                         
  -6   0   9         27.77         26.28         3.98 o                         
  -5   0   9          0.45          3.18         2.00 o                         
  -4   0   9          0.03         -0.50         1.70 o                         
  -3   0   9         16.10         17.12         4.04 o                         
  -2   0   9          0.09          0.17         3.54 o                         
  -1   0   9         37.96         33.66         3.33 o                         
   0   0   9         31.94         36.69         3.93 o                         
   1   0   9         29.84         38.46         4.24 o                         
   2   0   9          5.61          5.66         2.43 o                         
   3   0   9          3.37          9.63         3.65 o                         
   4   0   9          0.40         -2.84         3.51 o                         
   5   0   9          3.37         11.87         4.43 o                         
   6   0   9          0.52          4.96         8.57 o                         
   7   0   9          2.54          7.59        12.39 o                         
  -9   1   9          0.32         -0.87         3.05 o                         
  -8   1   9          0.03          0.12         3.90 o                         
  -7   1   9         15.92         14.78         3.22 o                         
  -6   1   9         30.63         41.13         4.73 o                         
  -5   1   9          0.83          1.26         3.09 o                         
  -4   1   9          2.71          4.43         2.33 o                         
  -3   1   9          6.91          1.44         1.80 o                         
  -2   1   9         57.11         53.74         4.10 o                         
  -1   1   9         50.72         49.35         3.63 o                         
   0   1   9        274.16        286.75        11.94 o                         
   1   1   9        240.20        245.09         8.59 o                         
   2   1   9          0.01          0.45         2.72 o                         
   3   1   9          0.27          0.56         3.04 o                         
   4   1   9          4.24          5.74         5.25 o                         
   5   1   9          1.54         10.59         5.71 o                         
   6   1   9          4.27         14.64         4.90 o                         
  -9   2   9          0.61          2.05         3.28 o                         
  -8   2   9          1.60          0.21         2.68 o                         
  -7   2   9          2.83          3.38         2.41 o                         
  -6   2   9         21.52         19.85         3.89 o                         
  -5   2   9          5.69          4.25         4.18 o                         
  -4   2   9          2.33         -0.30         2.90 o                         
  -3   2   9         33.37         32.67         4.40 o                         
  -2   2   9         45.39         52.41         4.65 o                         
  -1   2   9          7.95          4.46         1.85 o                         
   0   2   9          4.76          4.07         2.54 o                         
   1   2   9         79.35         76.89         6.12 o                         
   2   2   9        134.93        138.30         9.03 o                         
   3   2   9          0.69          2.70         2.42 o                         
   4   2   9          2.59          9.23         3.50 o                         
   5   2   9          0.54          2.62         6.42 o                         
   6   2   9          6.41         14.56         8.68 o                         
  -9   3   9          0.04         -1.63         3.04 o                         
  -8   3   9          0.14         -1.00         2.60 o                         
  -7   3   9          0.16         -0.88         2.55 o                         
  -6   3   9          6.10          7.92         3.07 o                         
  -5   3   9          0.08          2.57         2.49 o                         
  -4   3   9          0.75         -0.93         2.03 o                         
  -3   3   9         34.89         27.62         4.88 o                         
  -2   3   9         30.52         32.64         3.81 o                         
  -1   3   9         27.10         38.19         4.92 o                         
   0   3   9         28.36         27.75         3.97 o                         
   1   3   9         58.24         60.78         5.63 o                         
   2   3   9          2.15          2.07         2.69 o                         
   3   3   9         42.45         43.39         5.64 o                         
   4   3   9          3.11          5.53         3.65 o                         
   5   3   9          1.16          5.92         7.91 o                         
  -9   4   9          0.07          2.24         5.43 o                         
  -8   4   9          7.55          9.95         3.65 o                         
  -7   4   9          6.14          7.33         3.38 o                         
  -6   4   9          1.69          1.22         2.95 o                         
  -5   4   9          0.25          2.09         2.44 o                         
  -4   4   9         33.99         28.26         6.19 o                         
  -3   4   9         15.61         13.78         3.52 o                         
  -2   4   9          9.41          4.36         2.64 o                         
  -1   4   9         13.88         13.67         3.27 o                         
   0   4   9         43.81         34.36         4.86 o                         
   1   4   9         13.47         14.41         3.67 o                         
   2   4   9          5.17         10.74         3.61 o                         
   3   4   9         16.44         21.23         4.25 o                         
   4   4   9         27.85         41.86         6.25 o                         
  -9   5   9          1.80         10.63        15.25 o                         
  -8   5   9          6.12          8.51         6.56 o                         
  -7   5   9         40.10         34.49         8.77 o                         
  -6   5   9          0.83          0.15         3.88 o                         
  -5   5   9         10.00         11.27         4.21 o                         
  -4   5   9          5.49          9.05         4.23 o                         
  -3   5   9         20.87         15.73         7.59 o                         
  -2   5   9         48.05         49.91         6.91 o                         
  -1   5   9          0.77         -0.47         4.05 o                         
   0   5   9         15.21         20.62         5.69 o                         
   1   5   9          8.82          9.69         4.18 o                         
   2   5   9          6.77          5.88         4.30 o                         
   3   5   9          7.12          6.09         8.02 o                         
   4   5   9          3.09          3.29         6.33 o                         
  -8   6   9          5.16         11.45         7.16 o                         
  -7   6   9          0.62          2.03         4.36 o                         
  -6   6   9          3.35          3.05         4.65 o                         
  -5   6   9          1.97          0.57         4.89 o                         
  -4   6   9          2.08          5.22         4.27 o                         
  -3   6   9          0.63          4.19         4.41 o                         
  -2   6   9          0.61          5.40         4.73 o                         
  -1   6   9          2.01          3.88         4.64 o                         
   0   6   9          2.17          8.49         7.05 o                         
   1   6   9          0.00          4.00         4.46 o                         
   2   6   9          1.08          4.51         7.68 o                         
  -7   7   9          0.07         11.96         6.83 o                         
  -6   7   9          0.12          2.92         9.39 o                         
  -5   7   9          3.02          7.92         5.02 o                         
  -4   7   9          3.91         12.61         4.97 o                         
  -3   7   9          5.92         14.48         5.09 o                         
  -2   7   9          0.20          7.55         6.95 o                         
  -1   7   9         16.90         27.74         8.10 o                         
   0   7   9          6.21         11.15         5.31 o                         
   1   7   9          0.86          1.74         6.45 o                         
  -5   8   9          5.43          4.51        10.07 o                         
  -4   8   9          0.03          1.69         5.53 o                         
  -3   8   9          1.84          5.43         7.51 o                         
  -2   8   9          2.03          6.17         6.20 o                         
  -1   8   9          2.65         10.16         6.05 o                         
  -1 -10  10          0.73          5.88         4.74 o                         
   0 -10  10          0.28         -0.83         4.48 o                         
   1 -10  10          0.01         -1.55         7.05 o                         
   2 -10  10          0.38         -4.76         5.39 o                         
   3 -10  10          9.23          5.81         5.43 o                         
  -3  -9  10          2.12          2.61         4.41 o                         
  -2  -9  10          5.57         16.31         5.54 o                         
  -1  -9  10          0.09         -1.04         4.17 o                         
   0  -9  10          6.68         13.19         4.98 o                         
   1  -9  10          2.53         -0.70         4.85 o                         
   2  -9  10          0.90          0.65         4.20 o                         
   3  -9  10          0.04         -1.46         5.46 o                         
   4  -9  10          0.51         -5.11         7.38 o                         
   5  -9  10          0.05         -8.02         9.45 o                         
  -5  -8  10          0.01          2.69         4.36 o                         
  -4  -8  10          0.62         -1.54         3.48 o                         
  -3  -8  10          2.99          4.92         3.73 o                         
  -2  -8  10          2.43          3.57         3.54 o                         
  -1  -8  10          1.49          0.26         3.28 o                         
   0  -8  10         18.71         18.28         4.19 o                         
   1  -8  10          0.47         -1.18         2.76 o                         
   2  -8  10          1.90          0.77         4.93 o                         
   3  -8  10          0.00         -1.51         3.25 o                         
   4  -8  10         13.42          7.77         7.04 o                         
   5  -8  10         28.07         26.10         7.13 o                         
   6  -8  10          5.47          8.95        21.96 o                         
  -6  -7  10          1.78          0.21         3.89 o                         
  -5  -7  10          1.66          1.15         3.39 o                         
  -4  -7  10          0.32          1.24         3.33 o                         
  -3  -7  10          3.16         -0.92         3.21 o                         
  -2  -7  10          4.89          3.13         3.20 o                         
  -1  -7  10         15.86         12.74         3.71 o                         
   0  -7  10         46.48         57.84         6.46 o                         
   1  -7  10          2.33         -1.19         3.32 o                         
   2  -7  10          0.50         -2.81         5.08 o                         
   3  -7  10          1.06          3.09         4.90 o                         
   4  -7  10          6.90          4.16         3.49 o                         
   5  -7  10          1.48         -0.44         3.54 o                         
   6  -7  10          0.10          1.26         4.82 o                         
  -6  -6  10          0.99          2.86         3.33 o                         
  -5  -6  10          2.12          6.18         3.34 o                         
  -4  -6  10          2.60          1.45         3.11 o                         
  -3  -6  10          0.71         -1.40         3.63 o                         
  -2  -6  10          0.03          1.72         3.07 o                         
  -1  -6  10          0.08         -0.51         3.89 o                         
   0  -6  10         26.89         19.77         6.50 o                         
   1  -6  10          1.36          7.40         3.19 o                         
   2  -6  10          1.85          0.64         2.77 o                         
   3  -6  10          0.08         -1.22         2.80 o                         
   4  -6  10          3.09         14.15         4.27 o                         
   5  -6  10          0.44          0.17         6.86 o                         
   6  -6  10          6.65         -2.05         7.75 o                         
  -7  -5  10          0.54          3.24         3.71 o                         
  -6  -5  10          0.01          3.05         2.98 o                         
  -5  -5  10         20.47         22.21         4.02 o                         
  -4  -5  10          0.57         -1.31         2.41 o                         
  -3  -5  10         21.73         26.16         5.11 o                         
  -2  -5  10         10.25          7.28         3.46 o                         
  -1  -5  10         33.09         33.40         4.78 o                         
   0  -5  10         29.52         26.79         4.54 o                         
   1  -5  10         29.51         22.21         4.58 o                         
   2  -5  10         11.73          4.76         3.34 o                         
   3  -5  10          1.05         -0.08         3.29 o                         
   4  -5  10          1.82         -3.87         3.87 o                         
   5  -5  10          1.58         -1.99         5.72 o                         
   6  -5  10          0.05          2.46        10.02 o                         
   7  -5  10          3.80          1.17         6.75 o                         
  -8  -4  10          1.25         -0.97         8.03 o                         
  -7  -4  10          4.05          3.32         3.56 o                         
  -6  -4  10         17.78         23.43         4.59 o                         
  -5  -4  10          1.40          5.93         2.92 o                         
  -4  -4  10         79.67         90.27         6.56 o                         
  -3  -4  10         43.05         50.32         4.92 o                         
  -2  -4  10         22.72         30.11         4.23 o                         
  -1  -4  10         46.28         41.07         6.07 o                         
   0  -4  10         15.48         16.54         3.27 o                         
   1  -4  10         59.07         67.96         6.95 o                         
   2  -4  10         16.81          7.08         4.68 o                         
   3  -4  10         26.22         29.70        11.72 o                         
   4  -4  10          4.70          1.10         6.25 o                         
   5  -4  10          0.76          0.17         5.16 o                         
   6  -4  10          1.70          0.56         7.55 o                         
   7  -4  10          0.29          3.26        11.76 o                         
  -8  -3  10          0.37         -3.74         3.74 o                         
  -7  -3  10          0.01         -1.45         3.12 o                         
  -6  -3  10          6.16          1.27         3.05 o                         
  -5  -3  10          0.68          1.16         2.52 o                         
  -4  -3  10          3.89         -0.30         3.46 o                         
  -3  -3  10         49.28         56.59         5.05 o                         
  -2  -3  10          3.00          1.90         3.04 o                         
  -1  -3  10         10.96         12.38         3.05 o                         
   0  -3  10         25.00         31.90         5.95 o                         
   1  -3  10          2.41          1.08         2.30 o                         
   2  -3  10          0.01         -3.26         3.26 o                         
   3  -3  10          0.06          0.11         3.30 o                         
   4  -3  10         17.75         12.73         4.69 o                         
   5  -3  10          3.95          5.90         6.59 o                         
   6  -3  10          8.36          8.01         9.04 o                         
   7  -3  10          6.16         34.13        21.89 o                         
  -8  -2  10          0.32          0.88         3.64 o                         
  -7  -2  10          0.02          0.09         2.91 o                         
  -6  -2  10          0.39          1.37         3.17 o                         
  -5  -2  10          1.10         -0.25         2.09 o                         
  -4  -2  10          2.26          3.10         3.10 o                         
  -3  -2  10          1.93         -0.43         2.72 o                         
  -2  -2  10          0.04         -1.01         1.55 o                         
  -1  -2  10          4.21          1.33         4.67 o                         
   0  -2  10         25.48         20.54         3.46 o                         
   1  -2  10        104.91        123.77         7.77 o                         
   2  -2  10         15.79         21.52         3.61 o                         
   3  -2  10         98.87        117.27         9.99 o                         
   4  -2  10         10.33          9.82         7.15 o                         
   5  -2  10         36.76         28.34        14.27 o                         
   6  -2  10          1.78         -5.74         6.05 o                         
  -9  -1  10          0.01         -0.97         8.77 o                         
  -8  -1  10         14.39         13.70         4.24 o                         
  -7  -1  10         68.70         75.50         7.00 o                         
  -6  -1  10          0.06          0.93         3.00 o                         
  -5  -1  10          8.73          3.48         2.55 o                         
  -4  -1  10         19.37         16.98         3.09 o                         
  -3  -1  10          2.33         -1.52         1.81 o                         
  -2  -1  10         16.59         10.88         3.51 o                         
  -1  -1  10         22.01         17.60         3.03 o                         
   0  -1  10        417.00        458.30        13.04 o                         
   1  -1  10        178.68        173.61         9.02 o                         
   2  -1  10        109.77        108.26         7.34 o                         
   3  -1  10         12.05         11.50         4.12 o                         
   4  -1  10          8.63         11.31         4.53 o                         
   5  -1  10          1.40          4.66         8.15 o                         
   6  -1  10          0.64         10.16         6.35 o                         
  -9   0  10          0.44         -1.55         3.68 o                         
  -8   0  10          6.02         -1.72         3.99 o                         
  -7   0  10         20.91         19.51         4.26 o                         
  -6   0  10         73.37         74.17         7.49 o                         
  -5   0  10          0.35          2.62         2.41 o                         
  -4   0  10         17.32         15.36         3.06 o                         
  -3   0  10         52.24         55.68         4.99 o                         
  -2   0  10          7.45          5.28         2.63 o                         
  -1   0  10          0.25          3.13         2.24 o                         
   0   0  10        116.35        143.16         8.10 o                         
   1   0  10        145.52        149.57         8.34 o                         
   2   0  10         51.14         57.67         6.37 o                         
   3   0  10          2.59         -0.53         4.93 o                         
   4   0  10          0.00          1.30         5.22 o                         
   5   0  10          0.71          3.02         4.42 o                         
   6   0  10          4.05          9.08        11.26 o                         
  -9   1  10          1.16         -3.31         6.50 o                         
  -8   1  10          0.22          4.36         3.52 o                         
  -7   1  10          3.03          5.16         3.70 o                         
  -6   1  10          1.71          5.13         3.34 o                         
  -5   1  10          0.43          0.81         2.42 o                         
  -4   1  10          0.26          2.36         3.00 o                         
  -3   1  10          6.47          4.85         2.46 o                         
  -2   1  10         14.83         19.29         3.14 o                         
  -1   1  10         11.09          8.73         2.44 o                         
   0   1  10          0.02          0.46         2.20 o                         
   1   1  10         27.75         24.27         7.31 o                         
   2   1  10          6.59          3.30         4.55 o                         
   3   1  10          0.34          3.54         3.47 o                         
   4   1  10          2.21          3.78         4.61 o                         
   5   1  10          4.15         11.82         7.77 o                         
  -9   2  10          1.30          5.95         4.32 o                         
  -8   2  10          0.20          1.92         3.42 o                         
  -7   2  10          2.55          0.80         3.00 o                         
  -6   2  10          1.93          3.13         3.04 o                         
  -5   2  10          2.71          4.82         2.99 o                         
  -4   2  10         13.61         16.96         3.65 o                         
  -3   2  10          9.68          4.28         3.98 o                         
  -2   2  10          3.46          0.74         2.47 o                         
  -1   2  10          0.86          2.13         2.81 o                         
   0   2  10          0.05          1.66         2.98 o                         
   1   2  10         23.41         24.83         4.69 o                         
   2   2  10          9.45         13.71         6.09 o                         
   3   2  10         12.81         18.95         7.31 o                         
   4   2  10         15.03         16.42         4.98 o                         
   5   2  10          4.59         12.32         6.90 o                         
  -9   3  10          0.15          1.65         4.59 o                         
  -8   3  10          2.36          2.49         3.49 o                         
  -7   3  10          0.17          1.93         2.73 o                         
  -6   3  10          1.10          0.27         2.64 o                         
  -5   3  10          0.02          3.63         3.99 o                         
  -4   3  10         71.77         62.88         5.56 o                         
  -3   3  10         32.38         21.21         3.73 o                         
  -2   3  10          2.11          3.95         3.55 o                         
  -1   3  10          3.77          4.84         4.24 o                         
   0   3  10          0.14          5.34         2.92 o                         
   1   3  10         38.11         55.80         6.19 o                         
   2   3  10          0.89          2.99         4.08 o                         
   3   3  10          0.55          2.31         3.96 o                         
   4   3  10          5.33         21.30         5.23 o                         
  -8   4  10          0.01         -1.88         4.15 o                         
  -7   4  10          0.39          2.62         3.69 o                         
  -6   4  10          0.09          3.73         3.53 o                         
  -5   4  10          3.35          0.95         3.54 o                         
  -4   4  10          0.07          2.71         3.63 o                         
  -3   4  10         12.81         13.22         3.80 o                         
  -2   4  10          3.74         -0.10         4.38 o                         
  -1   4  10          4.08          2.32         3.75 o                         
   0   4  10          0.65          7.87         5.25 o                         
   1   4  10         27.31         35.99         6.01 o                         
   2   4  10          4.58         10.51         4.88 o                         
   3   4  10          0.29          8.80         6.82 o                         
  -8   5  10          7.37          5.43         5.21 o                         
  -7   5  10          3.20         -4.20         4.59 o                         
  -6   5  10          1.21          2.66         4.24 o                         
  -5   5  10          0.03         -0.37         6.62 o                         
  -4   5  10          0.99         -1.89         6.21 o                         
  -3   5  10          0.10          2.90         4.02 o                         
  -2   5  10          8.13          7.78         4.23 o                         
  -1   5  10         19.42         25.59         6.76 o                         
   0   5  10          7.03          7.05         8.55 o                         
   1   5  10         10.69         14.79         5.58 o                         
   2   5  10          0.63          7.03         5.57 o                         
  -7   6  10         23.12         27.67         7.56 o                         
  -6   6  10          6.21         15.78         6.21 o                         
  -5   6  10          0.81         -1.33         6.34 o                         
  -4   6  10          1.13          1.03         9.07 o                         
  -3   6  10          0.01         -0.23         7.08 o                         
  -2   6  10          0.01          4.96         6.12 o                         
  -1   6  10          0.32          6.03         4.60 o                         
   0   6  10         16.29         23.61        14.16 o                         
   1   6  10          4.93          8.35         5.10 o                         
  -6   7  10          0.03         -6.79         9.10 o                         
  -5   7  10          0.07          7.03         8.58 o                         
  -4   7  10          3.55          6.02        12.69 o                         
  -3   7  10          1.16          6.17         8.57 o                         
  -2   7  10          0.02          7.35        11.60 o                         
  -1   7  10          5.14         12.00         5.43 o                         
  -2  -9  11          0.48         -1.54         5.14 o                         
  -1  -9  11          0.33          6.93         5.67 o                         
   0  -9  11          1.43          4.05         6.99 o                         
   1  -9  11          2.81         -4.07         6.47 o                         
   2  -9  11          0.80         -2.44         6.27 o                         
   3  -9  11          0.63         -5.52         6.60 o                         
  -4  -8  11          0.67         -2.62         4.12 o                         
  -3  -8  11          0.36         -0.93         4.00 o                         
  -2  -8  11          0.22         -2.51         3.86 o                         
  -1  -8  11          0.24          7.59         4.06 o                         
   0  -8  11          0.01         -3.67         3.67 o                         
   1  -8  11          0.03         -1.43         4.33 o                         
   2  -8  11          0.27         -3.52         3.52 o                         
   3  -8  11          0.15         -4.62         7.48 o                         
   4  -8  11          0.12         -2.10         5.87 o                         
   5  -8  11          0.69        -10.19        26.20 o                         
  -5  -7  11          0.05          3.39         4.15 o                         
  -4  -7  11          0.01          0.75         3.76 o                         
  -3  -7  11          0.04          0.80         4.45 o                         
  -2  -7  11          0.32         -3.54         3.96 o                         
  -1  -7  11          8.07          2.11         3.56 o                         
   0  -7  11         33.24         34.82         5.38 o                         
   1  -7  11         10.93         10.36         4.23 o                         
   2  -7  11          2.24         -0.10         4.20 o                         
   3  -7  11          1.99         -0.97         7.58 o                         
   4  -7  11          0.25         -3.46         3.46 o                         
   5  -7  11          0.05         -4.28         4.28 o                         
  -6  -6  11          0.34          1.30         3.30 o                         
  -5  -6  11          0.37         -2.99         3.73 o                         
  -4  -6  11         13.04          5.99         4.10 o                         
  -3  -6  11          0.03         -1.03         3.05 o                         
  -2  -6  11          1.13         -2.18         3.14 o                         
  -1  -6  11          1.63         -0.54         3.00 o                         
   0  -6  11          4.01          3.19         3.57 o                         
   1  -6  11          0.10         -1.96         2.89 o                         
   2  -6  11          4.63          3.12         3.54 o                         
   3  -6  11          5.57          8.98         3.86 o                         
   4  -6  11          8.40         15.66         5.17 o                         
   5  -6  11          0.68         -1.42         6.80 o                         
   6  -6  11          0.01          4.81         9.04 o                         
  -7  -5  11          0.06          2.12         5.03 o                         
  -6  -5  11          0.04         -0.11         3.34 o                         
  -5  -5  11          5.63          8.92         3.47 o                         
  -4  -5  11          0.12         -2.73         3.02 o                         
  -3  -5  11          0.45         -0.67         2.39 o                         
  -2  -5  11          8.83          1.48         2.96 o                         
  -1  -5  11         39.87         40.09         6.49 o                         
   0  -5  11          0.01         -0.78         2.73 o                         
   1  -5  11          1.80         -1.18         4.36 o                         
   2  -5  11          0.05         -2.67         4.06 o                         
   3  -5  11          0.21         -3.92         3.92 o                         
   4  -5  11          3.00          7.13         6.97 o                         
   5  -5  11          7.44         12.52         9.61 o                         
   6  -5  11          1.73         12.00         9.04 o                         
  -7  -4  11          3.96          7.41         3.93 o                         
  -6  -4  11          4.13          4.98         4.11 o                         
  -5  -4  11         14.75         19.32         4.14 o                         
  -4  -4  11          0.68         -1.29         2.61 o                         
  -3  -4  11          2.28          1.58         2.35 o                         
  -2  -4  11         13.02         10.84         4.85 o                         
  -1  -4  11         85.67        100.55        10.16 o                         
   0  -4  11          1.69         -0.11         2.67 o                         
   1  -4  11         15.65          4.56         6.11 o                         
   2  -4  11          0.54         -1.36         4.90 o                         
   3  -4  11         17.24         12.34         4.47 o                         
   4  -4  11         20.53          8.56         7.55 o                         
   5  -4  11          9.79          5.46         6.47 o                         
   6  -4  11          6.58         18.28        10.38 o                         
  -8  -3  11          0.00         -0.20         8.75 o                         
  -7  -3  11          1.65          0.45         3.32 o                         
  -6  -3  11          3.99          1.16         3.02 o                         
  -5  -3  11          0.00         -1.54         2.56 o                         
  -4  -3  11          3.88          4.80         2.88 o                         
  -3  -3  11         13.52          6.85         2.76 o                         
  -2  -3  11         37.53         43.00         4.67 o                         
  -1  -3  11        104.63        113.73         8.16 o                         
   0  -3  11          0.02          1.61         2.36 o                         
   1  -3  11          0.11         -0.13         2.44 o                         
   2  -3  11          9.50          2.00         5.12 o                         
   3  -3  11          1.43          1.78         4.04 o                         
   4  -3  11          2.95          1.13        12.89 o                         
   5  -3  11         28.74         22.95        15.28 o                         
   6  -3  11          0.00         16.05        21.88 o                         
  -8  -2  11          7.17          2.56         4.83 o                         
  -7  -2  11          2.08         -0.07         3.99 o                         
  -6  -2  11          2.45          2.77         3.57 o                         
  -5  -2  11          0.18          1.42         2.56 o                         
  -4  -2  11          3.03          0.79         2.76 o                         
  -3  -2  11          0.26         -0.92         2.86 o                         
  -2  -2  11         27.93         35.49         4.30 o                         
  -1  -2  11          6.34          8.55         3.05 o                         
   0  -2  11         36.79         41.62         5.24 o                         
   1  -2  11          0.03         -1.91         2.96 o                         
   2  -2  11          0.55          6.54         3.54 o                         
   3  -2  11          0.01          0.18         4.71 o                         
   4  -2  11         12.95         26.98        12.23 o                         
   5  -2  11          0.68         13.62        13.56 o                         
   6  -2  11         12.64         47.32        19.54 o                         
  -8  -1  11          2.07          0.68         4.07 o                         
  -7  -1  11          2.56         -0.65         3.73 o                         
  -6  -1  11          7.41          5.57         3.51 o                         
  -5  -1  11          2.88         -1.24         2.46 o                         
  -4  -1  11          0.01         -1.92         2.11 o                         
  -3  -1  11          2.12         -0.64         2.39 o                         
  -2  -1  11          0.03          0.36         2.00 o                         
  -1  -1  11        208.02        244.19        10.82 o                         
   0  -1  11        151.76        177.74        13.29 o                         
   1  -1  11         34.05         34.38         5.01 o                         
   2  -1  11         20.69         25.39         7.14 o                         
   3  -1  11         31.00         39.83         6.64 o                         
   4  -1  11          0.83          6.14         6.99 o                         
   5  -1  11          1.69         11.83         9.05 o                         
  -8   0  11          0.07         -3.37         3.63 o                         
  -7   0  11         24.14         32.20         5.93 o                         
  -6   0  11          0.05         -3.15         3.97 o                         
  -5   0  11          0.04          2.44         2.97 o                         
  -4   0  11          2.45         -0.30         2.39 o                         
  -3   0  11          3.31         -1.89         2.66 o                         
  -2   0  11         21.50         25.19         4.69 o                         
  -1   0  11          1.26          4.61         2.44 o                         
   0   0  11        216.82        220.33        10.08 o                         
   1   0  11        110.43        119.49         9.12 o                         
   2   0  11         11.91          7.70         6.34 o                         
   3   0  11          5.78         10.53         5.84 o                         
   4   0  11          2.27         10.50         7.58 o                         
   5   0  11          0.31          2.13         8.28 o                         
  -8   1  11          0.00         -3.12         3.59 o                         
  -7   1  11          1.52         -1.84         3.32 o                         
  -6   1  11          0.11         -2.60         2.94 o                         
  -5   1  11         11.50         18.68         4.61 o                         
  -4   1  11         10.72          8.56         4.94 o                         
  -3   1  11          2.01          0.09         2.35 o                         
  -2   1  11          0.25         -1.55         2.09 o                         
  -1   1  11          0.64          0.17         2.25 o                         
   0   1  11         11.51         18.14         4.75 o                         
   1   1  11          2.48          5.35         3.59 o                         
   2   1  11          0.04          7.17         3.60 o                         
   3   1  11          1.38          8.84         6.98 o                         
   4   1  11          4.72          8.41         7.20 o                         
   5   1  11          1.84         12.26         8.47 o                         
  -8   2  11          0.00         -4.73         4.73 o                         
  -7   2  11          1.09          0.28         3.61 o                         
  -6   2  11          0.00          1.43         3.63 o                         
  -5   2  11          1.07          1.88         3.40 o                         
  -4   2  11         33.38         27.29         4.60 o                         
  -3   2  11          3.46          0.97         2.99 o                         
  -2   2  11          9.47         16.27         4.04 o                         
  -1   2  11          0.52          2.16         3.31 o                         
   0   2  11         20.23         15.61         4.90 o                         
   1   2  11          0.20          5.83         3.49 o                         
   2   2  11          3.48          3.57         7.47 o                         
   3   2  11         14.60         26.70         6.52 o                         
   4   2  11         21.72         34.58        13.36 o                         
  -8   3  11          0.39         -0.49         4.03 o                         
  -7   3  11          0.01          1.08         3.61 o                         
  -6   3  11          2.12          0.69         3.67 o                         
  -5   3  11          0.58          0.95         3.36 o                         
  -4   3  11          0.29          0.92         4.02 o                         
  -3   3  11         28.17         27.73         6.19 o                         
  -2   3  11          7.06          7.72         4.03 o                         
  -1   3  11          0.85          6.31         6.43 o                         
   0   3  11         13.47         22.58         8.18 o                         
   1   3  11          1.43          1.58         7.93 o                         
   2   3  11          0.69          6.47         4.36 o                         
   3   3  11         18.26         20.85        11.35 o                         
  -7   4  11          1.04          4.13         5.34 o                         
  -6   4  11          0.31          1.08         4.56 o                         
  -5   4  11          0.00          6.79         6.32 o                         
  -4   4  11          2.51          2.82         7.23 o                         
  -3   4  11          5.97         17.10         5.08 o                         
  -2   4  11          5.21         10.29         4.96 o                         
  -1   4  11         10.69         16.08         5.07 o                         
   0   4  11          9.20         10.68         4.33 o                         
   1   4  11         17.65         20.51         8.10 o                         
   2   4  11          1.33          9.49         9.89 o                         
  -7   5  11          0.00         -2.14         8.03 o                         
  -6   5  11          1.18          5.28         6.74 o                         
  -5   5  11          0.06         -3.40         5.04 o                         
  -4   5  11          4.57         12.85         5.57 o                         
  -3   5  11          2.92          7.24         7.57 o                         
  -2   5  11         12.55         30.07        11.96 o                         
  -1   5  11          4.71         16.54         7.39 o                         
   0   5  11          6.14         14.17        26.29 o                         
   1   5  11          1.83          9.79        16.86 o                         
  -5   6  11          0.60          2.21         6.06 o                         
  -4   6  11          3.29         17.40         6.44 o                         
  -3   6  11          0.21         13.38         6.44 o                         
  -2   6  11          2.82          4.49        10.46 o                         
  -1   6  11         10.19         22.99         8.08 o                         
   0  -9  12          3.30        -12.07        26.84 o                         
   1  -9  12          0.98         -2.72         9.95 o                         
  -3  -8  12          0.68          5.45         5.29 o                         
  -2  -8  12          3.66          4.50         4.92 o                         
  -1  -8  12          1.56          1.97         4.30 o                         
   0  -8  12          0.05         -2.23         4.94 o                         
   1  -8  12          1.25          0.78         3.96 o                         
   2  -8  12          0.18         -5.67         6.07 o                         
   3  -8  12          0.06         -2.11         4.42 o                         
  -4  -7  12          0.57         -2.53         5.42 o                         
  -3  -7  12          0.13          1.06         4.89 o                         
  -2  -7  12          0.94         -5.02         6.97 o                         
  -1  -7  12          0.05         -0.98         5.28 o                         
   0  -7  12          0.45         -6.66         6.66 o                         
   1  -7  12          2.10         -2.16         3.62 o                         
   2  -7  12          1.17         -3.92         3.98 o                         
   3  -7  12          0.05         -3.18         6.72 o                         
   4  -7  12          2.30          4.84         4.46 o                         
  -5  -6  12          5.93         12.85         5.18 o                         
  -4  -6  12          2.70          2.86         3.77 o                         
  -3  -6  12          3.08         -1.52         3.42 o                         
  -2  -6  12          0.07          0.62         6.85 o                         
  -1  -6  12          0.48         -3.69         3.69 o                         
   0  -6  12          0.29         -2.40         3.52 o                         
   1  -6  12          1.74          5.49         4.28 o                         
   2  -6  12          0.00         -0.28         3.71 o                         
   3  -6  12         25.85         10.10         6.25 o                         
   4  -6  12          0.02         -2.36         5.98 o                         
  -6  -5  12          0.50          0.86         3.99 o                         
  -5  -5  12          0.19          1.87         3.53 o                         
  -4  -5  12          7.25          0.42         5.72 o                         
  -3  -5  12          3.03          4.89         3.37 o                         
  -2  -5  12          8.31          7.19         6.05 o                         
  -1  -5  12          1.48         -2.27         6.01 o                         
   0  -5  12          0.77          3.18         3.86 o                         
   1  -5  12          0.04          1.96         4.93 o                         
   2  -5  12          0.02          0.78         5.62 o                         
   3  -5  12          0.10          1.05         4.59 o                         
   4  -5  12         17.77         28.96         6.61 o                         
   5  -5  12          0.07         -4.70        11.68 o                         
  -6  -4  12          0.07         -2.60         3.45 o                         
  -5  -4  12          9.61         12.35         3.69 o                         
  -4  -4  12          0.00         -2.45         2.78 o                         
  -3  -4  12         29.89         26.85         4.44 o                         
  -2  -4  12          1.18         -2.94         2.94 o                         
  -1  -4  12         62.57         43.53         8.16 o                         
   0  -4  12          8.88          4.94         4.96 o                         
   1  -4  12          2.25          0.99         6.04 o                         
   2  -4  12          0.00         -2.43         4.96 o                         
   3  -4  12          0.93          1.76         6.41 o                         
   4  -4  12         10.72         14.26         9.11 o                         
   5  -4  12          0.01         10.70        17.17 o                         
  -7  -3  12          9.11         17.28         5.98 o                         
  -6  -3  12          9.92          6.56         4.33 o                         
  -5  -3  12          1.15          1.46         3.03 o                         
  -4  -3  12          0.01          1.40         2.78 o                         
  -3  -3  12         10.98          5.14         3.85 o                         
  -2  -3  12         23.11         21.29         7.00 o                         
  -1  -3  12          8.42          8.53         4.20 o                         
   0  -3  12         93.69        103.57         8.29 o                         
   1  -3  12          3.59          0.97         3.50 o                         
   2  -3  12          0.25          3.38         4.16 o                         
   3  -3  12          0.00          1.98         9.33 o                         
   4  -3  12         12.92         15.40        13.83 o                         
   5  -3  12          0.89         19.14        21.35 o                         
  -7  -2  12         20.32         22.31         5.56 o                         
  -6  -2  12          4.59          2.89         3.76 o                         
  -5  -2  12          1.03          3.70         3.10 o                         
  -4  -2  12          7.97         10.46         4.23 o                         
  -3  -2  12          2.66         -0.21         2.68 o                         
  -2  -2  12          1.25         -2.17         2.17 o                         
  -1  -2  12         80.48         75.81         6.13 o                         
   0  -2  12         67.85         75.40         7.14 o                         
   1  -2  12         25.16         17.15         4.29 o                         
   2  -2  12          3.06          5.69         4.90 o                         
   3  -2  12          9.29         21.00        15.37 o                         
   4  -2  12          2.94         10.71        21.27 o                         
   5  -2  12          3.45         50.29        22.25 o                         
  -7  -1  12          0.48          7.63         4.47 o                         
  -6  -1  12          1.68         -1.94         3.65 o                         
  -5  -1  12          0.04         -2.59         3.45 o                         
  -4  -1  12          3.39          6.08         2.83 o                         
  -3  -1  12          0.01         -2.23         2.23 o                         
  -2  -1  12          0.71         -0.73         2.29 o                         
  -1  -1  12          5.54          6.25         3.61 o                         
   0  -1  12          6.13          1.42         2.83 o                         
   1  -1  12         74.15         81.96         7.55 o                         
   2  -1  12          1.73          5.09         9.32 o                         
   3  -1  12          3.53          1.18         5.15 o                         
   4  -1  12          0.70         13.69        12.51 o                         
  -7   0  12          0.20         -3.11         6.19 o                         
  -6   0  12          3.48          3.17         3.75 o                         
  -5   0  12          7.96          3.44         3.65 o                         
  -4   0  12         23.74         28.69         5.43 o                         
  -3   0  12          2.55          1.77         4.24 o                         
  -2   0  12         10.79         14.53         3.49 o                         
  -1   0  12         13.04         11.81         3.14 o                         
   0   0  12         23.68         22.03         6.23 o                         
   1   0  12          2.39         -1.99         4.05 o                         
   2   0  12          1.11          2.78         5.76 o                         
   3   0  12          6.79         18.72        10.50 o                         
   4   0  12          3.38         41.68        11.01 o                         
  -7   1  12          0.52          2.97         4.60 o                         
  -6   1  12          4.59          0.92         6.03 o                         
  -5   1  12          0.29         -1.49         3.19 o                         
  -4   1  12         10.69         10.13         3.71 o                         
  -3   1  12         29.87         25.50         4.79 o                         
  -2   1  12          0.17          1.82         2.78 o                         
  -1   1  12          1.70          5.29         3.90 o                         
   0   1  12          6.84         -1.18         7.86 o                         
   1   1  12          3.96          0.89         5.72 o                         
   2   1  12         12.06         15.99         6.57 o                         
   3   1  12         21.57         26.96         7.45 o                         
   4   1  12          1.81         -0.72        10.28 o                         
  -7   2  12          0.00          3.58         4.45 o                         
  -6   2  12          0.16         -1.26         3.37 o                         
  -5   2  12          0.79          2.12         3.83 o                         
  -4   2  12          1.08          5.00         5.36 o                         
  -3   2  12          3.25          3.71         4.14 o                         
  -2   2  12          0.67          0.05         3.73 o                         
  -1   2  12          0.47          1.40         6.46 o                         
   0   2  12          1.92          1.03         3.93 o                         
   1   2  12          0.75         -0.75         5.46 o                         
   2   2  12          1.20          8.88         6.96 o                         
   3   2  12         10.30         23.01        10.71 o                         
  -7   3  12          0.20          0.77         5.26 o                         
  -6   3  12          0.99          4.06         4.58 o                         
  -5   3  12          0.02         -3.42         3.45 o                         
  -4   3  12          1.60          6.16         6.40 o                         
  -3   3  12          0.16          0.56         8.13 o                         
  -2   3  12          0.10          5.87         3.97 o                         
  -1   3  12          0.17         -1.98         5.64 o                         
   0   3  12          5.69          7.32         4.88 o                         
   1   3  12          4.00         12.64         9.37 o                         
   2   3  12          0.11          2.62         6.07 o                         
  -6   4  12          5.40          2.77         6.49 o                         
  -5   4  12          0.00          4.62         6.53 o                         
  -4   4  12          3.22          7.78        12.03 o                         
  -3   4  12          0.21          6.78        10.78 o                         
  -2   4  12          0.37         10.05         6.25 o                         
  -1   4  12         27.47         56.78         9.52 o                         
   0   4  12          3.79          9.63        14.78 o                         
   1   4  12          0.02         -2.59         9.80 o                         
  -5   5  12          2.78         19.67        13.44 o                         
  -4   5  12          0.98          9.55         8.95 o                         
  -3   5  12          0.61         14.77         8.91 o                         
  -2   5  12          0.23         13.76        14.56 o                         
  -1   5  12         11.30         28.49         8.10 o                         
   0  -8  13          0.59          2.34         7.50 o                         
  -3  -7  13          1.76         -1.67         8.15 o                         
  -2  -7  13          2.23          3.46        10.78 o                         
  -1  -7  13          0.58         -4.56         4.56 o                         
   0  -7  13          0.10          1.13         4.68 o                         
   1  -7  13          0.07         -6.62         6.62 o                         
   2  -7  13          1.13          3.95         7.98 o                         
  -4  -6  13          3.14         -0.22         8.15 o                         
  -3  -6  13          1.13         -0.38         7.75 o                         
  -2  -6  13          0.00         -5.73         5.73 o                         
  -1  -6  13          0.02          0.27         4.71 o                         
   0  -6  13          0.42         -2.17         5.88 o                         
   1  -6  13          0.43         -5.08         5.08 o                         
   2  -6  13          0.62         -2.56         9.21 o                         
   3  -6  13         10.24          8.57         5.76 o                         
  -5  -5  13          0.05          4.38         4.86 o                         
  -4  -5  13          1.37         -2.64         3.84 o                         
  -3  -5  13          2.59          2.41         7.16 o                         
  -2  -5  13          2.52          0.01         3.44 o                         
  -1  -5  13          8.11          2.32         8.90 o                         
   0  -5  13          0.84          0.85         4.15 o                         
   1  -5  13          0.99          0.28         7.40 o                         
   2  -5  13          7.70          5.55         5.13 o                         
   3  -5  13          8.79         -3.00         7.83 o                         
  -5  -4  13          0.33          4.72         3.80 o                         
  -4  -4  13          2.66         -3.64         6.92 o                         
  -3  -4  13          6.62          7.39         8.43 o                         
  -2  -4  13          0.13         -3.30         5.75 o                         
  -1  -4  13          4.39          2.32         4.39 o                         
   0  -4  13          3.42         -4.52         8.25 o                         
   1  -4  13          0.56         -3.58         3.65 o                         
   2  -4  13          0.45         -3.28         5.15 o                         
   3  -4  13          1.78          8.73         6.62 o                         
   4  -4  13          3.19         28.57        16.36 o                         
  -6  -3  13          0.83          9.29         4.82 o                         
  -5  -3  13          3.08          2.71         4.06 o                         
  -4  -3  13          3.77          3.54         4.34 o                         
  -3  -3  13         38.49         47.73         6.85 o                         
  -2  -3  13         20.36         22.78         6.22 o                         
  -1  -3  13        119.08        132.69        11.15 o                         
   0  -3  13         19.16         12.10        11.83 o                         
   1  -3  13          0.35         -1.89         3.99 o                         
   2  -3  13          0.13         -5.06         5.13 o                         
   3  -3  13          0.01         -3.72        14.75 o                         
   4  -3  13          2.00         40.51        41.89 o                         
  -6  -2  13          0.49          3.26         4.24 o                         
  -5  -2  13          2.75          4.09         3.65 o                         
  -4  -2  13          6.11         11.10         5.17 o                         
  -3  -2  13         20.39         19.97         4.08 o                         
  -2  -2  13          0.74          0.94         3.85 o                         
  -1  -2  13         21.49         32.88         4.48 o                         
   0  -2  13         38.76         42.43         5.86 o                         
   1  -2  13          7.70          9.65         5.77 o                         
   2  -2  13          0.04        -11.22        18.37 o                         
   3  -2  13          7.67          5.05         6.95 o                         
  -6  -1  13          0.93         -1.41         3.62 o                         
  -5  -1  13          0.64          3.45         5.98 o                         
  -4  -1  13          0.67          0.03         2.88 o                         
  -3  -1  13         10.45          7.63         3.47 o                         
  -2  -1  13          3.05          2.96         3.32 o                         
  -1  -1  13          1.91          4.74         2.90 o                         
   0  -1  13          0.38          2.35         3.39 o                         
   1  -1  13          0.11         -3.90         3.90 o                         
   2  -1  13          1.20          2.68         4.79 o                         
   3  -1  13          1.56         -0.35         8.54 o                         
  -6   0  13          0.86         -0.47         4.07 o                         
  -5   0  13          5.37         -0.88         3.82 o                         
  -4   0  13          0.71         -1.67         3.52 o                         
  -3   0  13         10.46         12.14         3.90 o                         
  -2   0  13          0.21          1.20         2.90 o                         
  -1   0  13         63.99         73.17         9.03 o                         
   0   0  13         10.95         17.87         5.81 o                         
   1   0  13          5.93          0.96         5.95 o                         
   2   0  13         30.43         30.92        13.29 o                         
   3   0  13         20.31         14.79         6.77 o                         
  -6   1  13          3.60          1.99         4.09 o                         
  -5   1  13          5.59          6.84         3.93 o                         
  -4   1  13         23.90         26.89         5.43 o                         
  -3   1  13          3.12          3.59         6.75 o                         
  -2   1  13         14.70         11.99         5.30 o                         
  -1   1  13          2.48          6.04         5.77 o                         
   0   1  13         12.65         12.92         5.76 o                         
   1   1  13          0.00         -0.15        10.52 o                         
   2   1  13          0.28          4.69         5.10 o                         
  -6   2  13          0.00          1.60         4.12 o                         
  -5   2  13          5.25          2.32         6.71 o                         
  -4   2  13          0.02          3.95         4.29 o                         
  -3   2  13          2.13          3.80         5.27 o                         
  -2   2  13          4.45          2.42         5.89 o                         
  -1   2  13          0.05          2.34         3.97 o                         
   0   2  13          0.00          6.76         8.26 o                         
   1   2  13          0.00          2.49         7.31 o                         
  -5   3  13          4.00          0.36         5.66 o                         
  -4   3  13          1.78          4.31         4.79 o                         
  -3   3  13          0.37          3.89         9.83 o                         
  -2   3  13          5.88         13.40         9.26 o                         
  -1   3  13          0.57          7.64         6.88 o                         
   0   3  13          0.02          2.44         9.06 o                         
  -4   4  13          0.92         14.92        15.08 o                         
  -3   4  13          0.45         34.24        11.96 o                         
  -2   4  13          2.14          9.72        21.34 o                         
  -2  -6  14          3.83        -13.04        30.05 o                         
  -1  -6  14          0.01          2.76         5.29 o                         
   0  -6  14          0.90         -3.85         4.82 o                         
   1  -6  14          0.41         -1.63         5.14 o                         
  -3  -5  14          0.48          2.90         4.30 o                         
  -2  -5  14         15.10          7.18         7.13 o                         
  -1  -5  14         17.02         10.13         8.48 o                         
   0  -5  14          2.87         -2.31         7.44 o                         
   1  -5  14          5.61         -0.20         5.55 o                         
   2  -5  14          1.59         -3.65         7.76 o                         
  -4  -4  14          0.41         -3.47         4.00 o                         
  -3  -4  14          1.85         -3.42         3.42 o                         
  -2  -4  14          4.85          6.76         4.50 o                         
  -1  -4  14         21.53         14.30         4.99 o                         
   0  -4  14         14.38          8.81         7.03 o                         
   1  -4  14          1.90         -7.00         7.00 o                         
   2  -4  14          7.69          8.40         6.84 o                         
  -5  -3  14          4.48          9.15         6.96 o                         
  -4  -3  14          0.07          0.60         4.92 o                         
  -3  -3  14         14.11         10.96         5.22 o                         
  -2  -3  14          1.03         -4.84         8.49 o                         
  -1  -3  14          4.03          3.78         4.06 o                         
   0  -3  14          3.80         -2.20         4.24 o                         
   1  -3  14          0.00         -4.62         4.62 o                         
   2  -3  14          0.25         -1.04         9.51 o                         
  -5  -2  14          0.12         -2.71         3.44 o                         
  -4  -2  14          0.07          0.63         3.36 o                         
  -3  -2  14         13.47          9.86         3.44 o                         
  -2  -2  14          4.10          6.66         3.44 o                         
  -1  -2  14          0.09         -1.64         3.58 o                         
   0  -2  14          6.24          0.54         4.03 o                         
   1  -2  14          1.06         -5.41         5.74 o                         
   2  -2  14         16.78         25.54        11.42 o                         
  -5  -1  14         12.87          9.11         4.88 o                         
  -4  -1  14         10.57         16.90         5.04 o                         
  -3  -1  14          4.15          8.33         3.46 o                         
  -2  -1  14          0.03          1.00         3.43 o                         
  -1  -1  14          0.17         -3.65         5.51 o                         
   0  -1  14          2.66          5.27         8.04 o                         
   1  -1  14          0.66          0.16         5.20 o                         
  -5   0  14          0.71         -4.08         4.08 o                         
  -4   0  14          0.00         -0.31         4.22 o                         
  -3   0  14          1.21         -3.16         3.16 o                         
  -2   0  14          0.19          3.64         5.42 o                         
  -1   0  14         12.55         12.47         7.32 o                         
   0   0  14          1.23          5.70         7.20 o                         
   1   0  14          5.82          6.51         6.26 o                         
  -5   1  14          0.02         -0.42         5.53 o                         
  -4   1  14          1.67          4.82         5.34 o                         
  -3   1  14          2.05         10.84         8.50 o                         
  -2   1  14         23.61         33.48         8.91 o                         
  -1   1  14          7.51          9.24         5.52 o                         
   0   1  14         17.06         17.68         7.36 o                         
  -4   2  14          0.20        -15.83        15.83 o                         
  -3   2  14          0.32         13.86         5.78 o                         
  -2   2  14          0.73          2.79         6.79 o                         
  -1   2  14         11.41          7.49        13.47 o                         
  -2  -2  15          3.21          9.43         5.07 o                         
  -1  -2  15          0.81          6.66         7.27 o                         
                                                                                
