# Supplementary material for: Crystal structures, DFT studies and UV–visible absorption spectra of two anthracenyl chalcone derivatives
Source: Acta Crystallogr E Crystallogr Commun. 2018 Sep 28;74(Pt 10):1491–6. doi: 10.1107/S2056989018013087 (PMC6176452; doi:10.1107/S2056989018013087)
Supplement: Supplementary file 3 [file e-74-01491-IIsup3.hkl]

data_II                                                              
_shelx_title ' a         P 21/n       R =  New: P21/c'                          
_shelx_refln_list_code          4                                               
_shelx_F_calc_maximum      194.13                                               
_exptl_crystal_F_000       848.00                                               
_reflns_d_resolution_high  0.7096                                               
                                                                                
loop_                                                                           
 _space_group_symop_operation_xyz                                               
 'x, y, z'                                                                      
 '-x, y+1/2, -z+1/2'                                                            
 '-x, -y, -z'                                                                   
 'x, -y-1/2, z-1/2'                                                             
                                                                                
_cell_length_a    12.6997                                                       
_cell_length_b    11.8029                                                       
_cell_length_c    18.3997                                                       
_cell_angle_alpha  90.000                                                       
_cell_angle_beta  127.901                                                       
_cell_angle_gamma  90.000                                                       
                                                                                
_shelx_F_squared_multiplier     1.000                                           
                                                                                
loop_                                                                           
 _refln_index_h                                                                 
 _refln_index_k                                                                 
 _refln_index_l                                                                 
 _refln_F_squared_calc                                                          
 _refln_F_squared_meas                                                          
 _refln_F_squared_sigma                                                         
 _refln_observed_status                                                         
   1   0   0        245.80        219.42         3.16 o                         
   2   0   0       2248.62       2172.25        29.82 o                         
   3   0   0       1146.22       1087.27        14.77 o                         
   4   0   0       2767.89       2865.99        39.59 o                         
   5   0   0       2458.44       2985.32        41.34 o                         
   6   0   0          4.94          4.07         0.73 o                         
   7   0   0        556.21        580.73         9.54 o                         
   8   0   0        194.25        201.84         4.74 o                         
   9   0   0         31.52         14.77         1.53 o                         
  10   0   0         12.79         12.31         2.11 o                         
  11   0   0          2.33          1.10         1.89 o                         
  12   0   0          0.07          1.23         2.44 o                         
  13   0   0          0.75          3.87         2.59 o                         
  14   0   0          3.11          7.46         3.58 o                         
   1   1   0       1453.35       1337.98        14.67 o                         
   2   1   0       5181.64       4927.85        51.36 o                         
   3   1   0        321.17        311.27         3.38 o                         
   4   1   0        486.20        541.81         5.72 o                         
   5   1   0         44.94         45.16         1.03 o                         
   6   1   0         98.14        108.43         1.94 o                         
   7   1   0         25.69         22.48         0.99 o                         
   8   1   0          0.07         -0.61         0.61 o                         
   9   1   0         10.77          8.57         1.02 o                         
  10   1   0          2.87          1.06         1.09 o                         
  11   1   0          6.27          6.42         1.57 o                         
  12   1   0          0.27          0.49         1.46 o                         
  13   1   0          0.04          1.39         1.93 o                         
  14   1   0          4.14         12.03         2.65 o                         
   0   2   0         34.68         25.95         0.84 o                         
   1   2   0      16606.82      14997.11       170.72 o                         
   2   2   0      37685.19      33426.49       354.90 o                         
   3   2   0        395.89        360.80         4.07 o                         
   4   2   0        299.57        317.73         3.81 o                         
   5   2   0          7.43          9.47         0.61 o                         
   6   2   0        276.66        308.84         3.88 o                         
   7   2   0        123.92        157.11         2.46 o                         
   8   2   0          0.08         -0.65         0.65 o                         
   9   2   0         24.30         18.22         1.31 o                         
  10   2   0          2.00         -0.02         1.13 o                         
  11   2   0          0.58          0.19         1.39 o                         
  12   2   0          0.05          0.07         1.63 o                         
  13   2   0          0.81         -0.43         1.76 o                         
  14   2   0          0.05         13.98         5.83 o                         
   1   3   0        115.80         95.38         1.58 o                         
   2   3   0       2389.49       2313.63        25.51 o                         
   3   3   0        674.02        768.43         8.90 o                         
   4   3   0       2443.00       2672.79        30.32 o                         
   5   3   0        315.53        374.45         4.66 o                         
   6   3   0          0.31          0.51         0.47 o                         
   7   3   0         14.49         13.49         0.87 o                         
   8   3   0         62.90         70.56         2.12 o                         
   9   3   0         85.29         74.25         2.63 o                         
  10   3   0          0.98          1.00         1.25 o                         
  11   3   0          1.49         -1.53         1.53 o                         
  12   3   0          0.33          1.84         1.80 o                         
  13   3   0          0.92          0.36         2.02 o                         
   0   4   0        613.49        573.10        10.02 o                         
   1   4   0        555.26        556.32         6.71 o                         
   2   4   0         58.87         59.31         1.24 o                         
   3   4   0        976.23       1089.79        12.44 o                         
   4   4   0        789.80        779.67         9.45 o                         
   5   4   0          0.34          4.43         0.58 o                         
   6   4   0         91.04         93.84         1.81 o                         
   7   4   0         91.27         94.64         2.48 o                         
   8   4   0         11.01         11.01         1.46 o                         
   9   4   0         19.03         13.33         1.67 o                         
  10   4   0          0.33         -0.55         1.32 o                         
  11   4   0          0.04         -1.13         1.44 o                         
  12   4   0          3.19          4.75         2.21 o                         
  13   4   0          0.00         -2.29         2.29 o                         
   1   5   0         32.49         30.32         0.93 o                         
   2   5   0        848.69        918.99        11.85 o                         
   3   5   0        490.78        567.94         7.48 o                         
   4   5   0         38.95         52.83         1.23 o                         
   5   5   0        368.44        380.22         5.02 o                         
   6   5   0         30.78         41.43         1.47 o                         
   7   5   0       1788.30       1928.04        28.67 o                         
   8   5   0          3.71          2.98         1.30 o                         
   9   5   0         37.45         34.12         2.46 o                         
  10   5   0          4.71          5.89         1.59 o                         
  11   5   0          5.43          7.43         2.39 o                         
  12   5   0          4.00          5.98         2.32 o                         
  13   5   0          1.62          1.45         2.39 o                         
   0   6   0          0.19         -0.68         0.68 o                         
   1   6   0         78.96         94.22         1.82 o                         
   2   6   0        204.56        204.03         3.35 o                         
   3   6   0          7.36          8.68         0.73 o                         
   4   6   0         18.93         18.16         0.88 o                         
   5   6   0        154.21        163.95         3.13 o                         
   6   6   0        133.61        124.60         3.34 o                         
   7   6   0         17.58         17.86         1.85 o                         
   8   6   0          6.40          6.73         1.50 o                         
   9   6   0          5.19          2.27         1.41 o                         
  10   6   0          7.88         11.55         2.19 o                         
  11   6   0          0.60         -1.70         1.91 o                         
  12   6   0          0.29          0.68         2.03 o                         
  13   6   0          0.90          2.42         2.70 o                         
   1   7   0         19.36         17.65         0.95 o                         
   2   7   0        465.41        448.79         6.49 o                         
   3   7   0        477.62        540.66         7.63 o                         
   4   7   0          0.06         -0.55         0.55 o                         
   5   7   0         33.07         27.05         1.70 o                         
   6   7   0        367.46        376.57         6.98 o                         
   7   7   0          2.21          6.24         1.49 o                         
   8   7   0        291.22        304.99         6.39 o                         
   9   7   0         39.78         36.71         2.88 o                         
  10   7   0          5.86          6.15         2.17 o                         
  11   7   0          2.54         -1.25         2.04 o                         
  12   7   0          0.29          2.76         2.35 o                         
   0   8   0         54.10         58.14         2.67 o                         
   1   8   0         30.48         34.06         1.36 o                         
   2   8   0          6.20          7.79         0.94 o                         
   3   8   0          2.14          0.46         0.69 o                         
   4   8   0          0.03         -0.72         0.72 o                         
   5   8   0          1.86         -1.04         1.04 o                         
   6   8   0         14.51         11.77         1.62 o                         
   7   8   0          0.00         -1.44         1.44 o                         
   8   8   0          0.84         -0.92         1.39 o                         
   9   8   0          0.24          0.14         1.76 o                         
  10   8   0          2.61          4.64         2.38 o                         
  11   8   0          6.00          2.92         2.42 o                         
  12   8   0          1.74          1.93         2.52 o                         
   1   9   0         24.74         29.87         1.56 o                         
   2   9   0          3.87          0.50         0.88 o                         
   3   9   0          0.00         -1.01         1.01 o                         
   4   9   0          2.61         -1.04         1.04 o                         
   5   9   0          3.26         -0.91         1.32 o                         
   6   9   0          0.23         -1.16         1.38 o                         
   7   9   0          7.38          7.45         1.78 o                         
   8   9   0         14.77          7.30         2.01 o                         
   9   9   0          3.74         -1.97         1.97 o                         
  10   9   0         21.89         18.15         2.96 o                         
  11   9   0          1.39          2.42         2.61 o                         
   0  10   0        237.99        247.02         6.78 o                         
   1  10   0         32.65         23.75         1.61 o                         
   2  10   0          0.90         -0.58         1.10 o                         
   3  10   0         11.34         12.92         1.71 o                         
   4  10   0         29.49         30.88         2.32 o                         
   5  10   0         11.87          7.36         1.63 o                         
   6  10   0          0.21         -0.05         1.50 o                         
   7  10   0          0.00         -1.53         1.56 o                         
   8  10   0          0.04         -1.19         1.94 o                         
   9  10   0          7.34          5.65         4.36 o                         
  10  10   0          5.26          8.43         3.66 o                         
  11  10   0          2.62          7.02         3.17 o                         
   1  11   0          2.61          1.16         1.20 o                         
   2  11   0          7.87          6.18         1.37 o                         
   3  11   0          0.09         -0.37         1.39 o                         
   4  11   0          0.97          1.16         1.51 o                         
   5  11   0          1.58          2.33         1.69 o                         
   6  11   0          0.78          0.98         1.70 o                         
   7  11   0          0.80         -0.24         1.97 o                         
   8  11   0          0.02         -2.10         2.26 o                         
   9  11   0          4.26          1.68         3.15 o                         
  10  11   0          0.09          5.33         2.94 o                         
   0  12   0        346.42        395.65        14.73 o                         
   1  12   0        142.80        146.31         4.98 o                         
   2  12   0          2.11          1.82         1.81 o                         
   3  12   0         14.82         14.76         2.42 o                         
   4  12   0         37.85         46.46         3.10 o                         
   5  12   0         43.95         36.77         2.94 o                         
   6  12   0          0.66         -1.12         2.20 o                         
   7  12   0          1.03         -0.08         2.15 o                         
   8  12   0          4.40          6.61         2.87 o                         
   9  12   0          7.00          4.61         5.12 o                         
   1  13   0          0.16          1.34         3.91 o                         
   2  13   0          1.01          2.99         2.24 o                         
   3  13   0          0.10          3.16         3.82 o                         
   4  13   0          0.02          2.15         2.55 o                         
   5  13   0          0.63          5.66         2.65 o                         
   6  13   0          0.07          0.76         3.82 o                         
   7  13   0          0.65          4.31         3.58 o                         
   8  13   0          1.52          4.11         3.24 o                         
   0  14   0         15.19         16.90         4.62 o                         
   1  14   0          3.46          4.50         2.98 o                         
   2  14   0          0.53         -0.77         3.31 o                         
   3  14   0          0.00         -1.10         2.18 o                         
   4  14   0          3.40          1.81         2.23 o                         
   5  14   0          0.15         -2.63         2.68 o                         
   6  14   0          0.47          9.28         5.97 o                         
   7  14   0          3.26          3.94         6.71 o                         
   1  15   0          0.75         -3.08         4.23 o                         
   2  15   0          0.03          3.79         6.59 o                         
   3  15   0          0.14         -3.36         3.36 o                         
   4  15   0          0.00         -0.40         4.79 o                         
   5  15   0          0.30         -3.13         3.13 o                         
   0  16   0          2.03          7.56         8.22 o                         
   1  16   0          0.55          3.97         5.68 o                         
   2  16   0          0.02          8.68         4.41 o                         
   3  16   0          0.11         -0.13         4.18 o                         
 -14   1   1          9.18         14.10         2.58 o                         
 -13   1   1          0.04         -0.48         1.66 o                         
 -12   1   1          0.14         -0.62         1.36 o                         
 -11   1   1          8.92          4.65         1.43 o                         
 -10   1   1        129.31        125.47         3.38 o                         
  -9   1   1         14.95         13.52         1.08 o                         
  -8   1   1         11.75          9.44         0.81 o                         
  -7   1   1         26.76         18.91         0.88 o                         
  -6   1   1        318.53        387.80         4.41 o                         
  -5   1   1       1862.53       1908.05        19.22 o                         
  -4   1   1        285.52        263.02         3.01 o                         
  -3   1   1       1671.35       1690.97        17.51 o                         
  -2   1   1       5320.78       5624.27        67.56 o                         
  -1   1   1       4187.23       3956.01        46.19 o                         
   0   1   1        488.26        429.72         4.71 o                         
   1   1   1       3836.16       3213.89        32.26 o                         
   2   1   1       3280.30       3234.68        31.39 o                         
   3   1   1          6.50          1.91         0.33 o                         
   4   1   1        980.65        959.97         9.82 o                         
   5   1   1         40.92         52.08         1.20 o                         
   6   1   1         25.49         27.82         0.99 o                         
   7   1   1         15.97         16.27         0.90 o                         
   8   1   1          0.97          0.76         0.71 o                         
   9   1   1          0.79         -0.74         0.86 o                         
  10   1   1          0.08         -0.71         1.21 o                         
  11   1   1          0.05         -0.85         1.38 o                         
  12   1   1          0.77          0.88         1.73 o                         
  13   1   1          2.87          4.57         2.34 o                         
 -14   2   1          4.46          4.70         2.11 o                         
 -13   2   1          1.23          0.26         1.66 o                         
 -12   2   1          8.51          9.51         1.90 o                         
 -11   2   1          0.40         -1.32         1.32 o                         
 -10   2   1         85.17         83.81         3.12 o                         
  -9   2   1         10.01          8.19         1.06 o                         
  -8   2   1         23.55         21.99         1.09 o                         
  -7   2   1         47.47         65.98         1.51 o                         
  -6   2   1        427.92        501.29         5.98 o                         
  -5   2   1        475.82        441.55         5.13 o                         
  -4   2   1          0.08         -0.21         0.23 o                         
  -3   2   1       1162.84       1258.55        13.45 o                         
  -2   2   1       4569.52       4719.49        53.86 o                         
  -1   2   1         64.25         67.65         0.97 o                         
   0   2   1        752.21        712.27         7.98 o                         
   1   2   1       5967.53       5715.03        63.63 o                         
   2   2   1      10861.49      10831.12       108.29 o                         
   3   2   1       2094.23       2158.97        22.52 o                         
   4   2   1        222.79        215.17         2.69 o                         
   5   2   1         41.10         32.98         1.05 o                         
   6   2   1         12.09          9.83         0.71 o                         
   7   2   1         27.41         24.60         1.05 o                         
   8   2   1          3.91          3.38         0.87 o                         
   9   2   1         26.49         23.54         1.53 o                         
  10   2   1          0.95          1.32         1.22 o                         
  11   2   1          2.03          1.52         1.40 o                         
  12   2   1          0.51         -1.68         1.68 o                         
  13   2   1          2.19          2.47         2.28 o                         
 -14   3   1          0.57         -1.66         2.06 o                         
 -13   3   1          0.75          5.37         1.97 o                         
 -12   3   1          1.18          1.01         1.68 o                         
 -11   3   1         18.15         16.37         1.96 o                         
 -10   3   1         11.98          9.35         1.51 o                         
  -9   3   1          1.24         -0.95         0.95 o                         
  -8   3   1        106.20        103.37         2.48 o                         
  -7   3   1         74.16         59.26         1.42 o                         
  -6   3   1         78.62         76.29         1.50 o                         
  -5   3   1        570.69        582.36         6.82 o                         
  -4   3   1         23.55         37.76         0.94 o                         
  -3   3   1       2375.61       2555.62        28.85 o                         
  -2   3   1         71.73         87.03         1.42 o                         
  -1   3   1        128.06        109.30         1.64 o                         
   0   3   1        531.42        564.02         6.51 o                         
   1   3   1         36.23         39.17         0.86 o                         
   2   3   1         67.37         56.72         1.11 o                         
   3   3   1         93.86         64.51         1.19 o                         
   4   3   1       1083.71       1015.74        11.57 o                         
   5   3   1        155.02        134.15         2.18 o                         
   6   3   1         81.62         76.77         1.66 o                         
   7   3   1         64.53         52.16         1.58 o                         
   8   3   1         12.60          6.81         1.12 o                         
   9   3   1          0.02         -1.02         1.02 o                         
  10   3   1          0.00         -1.25         1.25 o                         
  11   3   1          7.64          8.22         1.77 o                         
  12   3   1          0.00         -0.62         1.82 o                         
  13   3   1          0.04         -2.36         2.36 o                         
 -14   4   1          4.56          5.03         2.62 o                         
 -13   4   1          5.42          4.14         2.78 o                         
 -12   4   1          8.88         13.36         2.30 o                         
 -11   4   1          0.23          0.40         1.52 o                         
 -10   4   1          2.64         -1.27         1.27 o                         
  -9   4   1          8.04          2.98         1.19 o                         
  -8   4   1        323.26        304.82         8.42 o                         
  -7   4   1        147.50        149.09         2.87 o                         
  -6   4   1        104.90        103.05         1.82 o                         
  -5   4   1         29.56         29.90         0.82 o                         
  -4   4   1        894.99        980.31        11.62 o                         
  -3   4   1       6016.08       6055.36        67.66 o                         
  -2   4   1          8.77         16.92         0.62 o                         
  -1   4   1          4.50         -0.31         0.31 o                         
   0   4   1          0.15          0.22         0.32 o                         
   1   4   1       1188.87       1131.41        13.13 o                         
   2   4   1        779.10        858.71        10.78 o                         
   3   4   1        678.84        725.60         8.79 o                         
   4   4   1       3371.06       3546.93        39.20 o                         
   5   4   1        458.96        461.49         5.81 o                         
   6   4   1          4.53          5.95         0.65 o                         
   7   4   1         53.82         41.16         2.01 o                         
   8   4   1         29.72         26.58         1.71 o                         
   9   4   1          3.61         -0.14         1.12 o                         
  10   4   1          0.12         -1.31         1.31 o                         
  11   4   1          0.87          0.93         1.64 o                         
  12   4   1          0.02          0.52         2.13 o                         
  13   4   1          2.68          1.60         2.46 o                         
 -13   5   1          0.07         -2.06         2.06 o                         
 -12   5   1          4.64          1.89         1.85 o                         
 -11   5   1          1.07          1.81         1.57 o                         
 -10   5   1          2.60          0.12         1.44 o                         
  -9   5   1         11.58         12.00         1.77 o                         
  -8   5   1         43.76         40.40         2.28 o                         
  -7   5   1        118.96        116.36         3.31 o                         
  -6   5   1          3.73          7.18         0.87 o                         
  -5   5   1        759.83        843.91        11.33 o                         
  -4   5   1         22.63         22.93         0.78 o                         
  -3   5   1        120.20        107.63         2.24 o                         
  -2   5   1        830.08        935.49        11.68 o                         
  -1   5   1         94.64         79.31         1.50 o                         
   0   5   1          1.63          1.32         0.39 o                         
   1   5   1         52.41         68.43         1.37 o                         
   2   5   1         40.79         41.29         1.15 o                         
   3   5   1        246.49        285.16         4.25 o                         
   4   5   1         36.01         40.88         1.26 o                         
   5   5   1          7.12         11.44         0.80 o                         
   6   5   1        139.82        148.23         4.22 o                         
   7   5   1        277.37        309.47         5.67 o                         
   8   5   1          2.82          2.24         1.30 o                         
   9   5   1          5.44          2.72         1.40 o                         
  10   5   1          0.00          1.49         1.57 o                         
  11   5   1          0.56         -0.35         2.02 o                         
  12   5   1          1.40          1.76         2.06 o                         
  13   5   1          0.01         -5.41         5.41 o                         
 -13   6   1          1.44          1.75         2.85 o                         
 -12   6   1         11.98          5.59         2.48 o                         
 -11   6   1          6.07          7.45         2.02 o                         
 -10   6   1          2.18          2.86         1.63 o                         
  -9   6   1         76.83         73.90         3.29 o                         
  -8   6   1        230.15        209.02         4.85 o                         
  -7   6   1       1554.38       1646.51        24.88 o                         
  -6   6   1          0.15         -0.19         0.90 o                         
  -5   6   1        101.61         98.51         2.28 o                         
  -4   6   1        233.37        249.74         3.78 o                         
  -3   6   1       1366.92       1517.04        18.66 o                         
  -2   6   1       1836.69       2058.56        24.91 o                         
  -1   6   1         77.12         61.66         1.48 o                         
   0   6   1        278.63        290.21         4.06 o                         
   1   6   1        668.56        694.88         9.01 o                         
   2   6   1        612.11        631.93         8.57 o                         
   3   6   1          0.47          1.53         0.60 o                         
   4   6   1         14.57         18.07         1.19 o                         
   5   6   1        191.69        191.20         3.74 o                         
   6   6   1        903.51        970.44        14.32 o                         
   7   6   1         36.19         33.35         2.26 o                         
   8   6   1          1.32          1.55         1.38 o                         
   9   6   1          6.94          4.81         1.74 o                         
  10   6   1          0.41          1.02         2.02 o                         
  11   6   1          0.35         -0.81         2.10 o                         
  12   6   1          3.83          1.72         2.19 o                         
 -13   7   1          0.03         -0.66         2.42 o                         
 -12   7   1          0.04         -2.11         2.11 o                         
 -11   7   1          0.44         -0.20         1.97 o                         
 -10   7   1          0.05         -1.81         1.81 o                         
  -9   7   1          0.19         -0.07         1.47 o                         
  -8   7   1         43.44         56.40         2.98 o                         
  -7   7   1        116.34        115.16         3.72 o                         
  -6   7   1          3.63          0.80         1.12 o                         
  -5   7   1          4.63          3.62         0.86 o                         
  -4   7   1         89.80         78.92         1.91 o                         
  -3   7   1         62.80         69.01         1.77 o                         
  -2   7   1          7.78         10.44         0.77 o                         
  -1   7   1        100.15         98.53         2.08 o                         
   0   7   1        427.48        439.93         6.37 o                         
   1   7   1        488.20        515.27         7.06 o                         
   2   7   1         75.09         73.94         1.87 o                         
   3   7   1         47.24         44.54         1.55 o                         
   4   7   1          5.34          3.42         0.77 o                         
   5   7   1          8.83          7.69         1.33 o                         
   6   7   1         28.18         27.03         2.05 o                         
   7   7   1          8.42         13.25         1.82 o                         
   8   7   1        174.38        165.97         6.06 o                         
   9   7   1         24.94         21.80         2.69 o                         
  10   7   1          0.04         -0.33         2.16 o                         
  11   7   1          0.10          1.17         2.26 o                         
  12   7   1          1.14          1.60         2.07 o                         
 -12   8   1          6.50          6.03         2.69 o                         
 -11   8   1          0.05         -2.08         2.08 o                         
 -10   8   1          0.13          0.28         2.59 o                         
  -9   8   1         23.10         27.75         2.63 o                         
  -8   8   1        153.53        165.84         4.99 o                         
  -7   8   1         67.28         59.82         2.84 o                         
  -6   8   1         21.38         23.22         1.91 o                         
  -5   8   1        123.87        118.28         4.05 o                         
  -4   8   1          0.02         -0.01         0.71 o                         
  -3   8   1          5.03          5.92         0.94 o                         
  -2   8   1          6.00          4.90         0.87 o                         
  -1   8   1         44.17         45.53         1.59 o                         
   0   8   1        278.23        294.94         4.59 o                         
   1   8   1          4.18          8.31         0.88 o                         
   2   8   1         84.45         94.87         2.22 o                         
   3   8   1         73.05         70.99         2.22 o                         
   4   8   1          0.00         -0.93         0.93 o                         
   5   8   1         36.22         34.69         2.32 o                         
   6   8   1          4.46          2.61         1.52 o                         
   7   8   1         64.17         63.19         3.50 o                         
   8   8   1         25.12         23.16         2.39 o                         
   9   8   1          0.11          3.28         2.22 o                         
  10   8   1          1.51          0.50         2.45 o                         
  11   8   1          8.27          5.00         3.13 o                         
 -12   9   1          0.01          4.08         2.80 o                         
 -11   9   1          3.84          2.02         2.41 o                         
 -10   9   1          0.06          3.05         2.24 o                         
  -9   9   1          3.23          0.98         1.93 o                         
  -8   9   1         17.23         20.35         2.40 o                         
  -7   9   1         11.03          7.67         1.76 o                         
  -6   9   1         23.70         16.89         1.95 o                         
  -5   9   1          0.55          0.64         1.27 o                         
  -4   9   1          3.13          4.17         1.27 o                         
  -3   9   1          9.72          9.57         1.20 o                         
  -2   9   1          0.16         -0.75         0.75 o                         
  -1   9   1          1.47          0.61         0.80 o                         
   0   9   1          4.01          5.63         0.91 o                         
   1   9   1         16.28          7.08         0.96 o                         
   2   9   1         68.89         73.30         2.41 o                         
   3   9   1          5.62          3.41         1.06 o                         
   4   9   1          0.08         -1.29         1.29 o                         
   5   9   1          0.53         -1.23         1.23 o                         
   6   9   1         12.53          7.57         1.70 o                         
   7   9   1          1.90          2.00         1.67 o                         
   8   9   1          3.36          1.49         2.14 o                         
   9   9   1          8.47          4.49         2.56 o                         
  10   9   1         17.57         13.19         4.66 o                         
  11   9   1          3.90          4.29         4.38 o                         
 -11  10   1          3.01         -0.56         3.80 o                         
 -10  10   1         25.53         30.98         3.94 o                         
  -9  10   1          0.64          0.54         2.08 o                         
  -8  10   1          9.67          9.34         2.22 o                         
  -7  10   1          0.22          0.23         1.57 o                         
  -6  10   1          3.15         -0.03         1.41 o                         
  -5  10   1         27.10         28.32         2.31 o                         
  -4  10   1         12.58          8.80         1.54 o                         
  -3  10   1          0.18         -0.93         0.93 o                         
  -2  10   1         16.49         10.37         1.53 o                         
  -1  10   1          4.61          3.09         1.32 o                         
   0  10   1          6.27          1.80         1.06 o                         
   1  10   1         28.94         23.88         1.64 o                         
   2  10   1        124.20        118.15         3.42 o                         
   3  10   1         13.34         15.63         1.91 o                         
   4  10   1          9.70          4.73         1.62 o                         
   5  10   1          6.60          6.71         1.71 o                         
   6  10   1          0.72         -0.29         1.49 o                         
   7  10   1          0.08         -0.94         1.58 o                         
   8  10   1          4.24          1.21         2.76 o                         
   9  10   1         14.76         16.03         3.04 o                         
  10  10   1          1.14         -0.42         2.39 o                         
 -10  11   1          5.90          9.72         4.58 o                         
  -9  11   1         10.46         12.35         4.58 o                         
  -8  11   1          0.10          0.86         2.05 o                         
  -7  11   1          0.81          1.22         1.67 o                         
  -6  11   1         20.30         20.98         2.39 o                         
  -5  11   1         45.16         47.67         2.97 o                         
  -4  11   1         10.32          7.78         2.05 o                         
  -3  11   1          7.10          2.60         1.48 o                         
  -2  11   1         63.60         74.83         2.85 o                         
  -1  11   1        333.60        340.28         5.98 o                         
   0  11   1        118.34        117.17         3.69 o                         
   1  11   1          1.62          2.24         1.42 o                         
   2  11   1          0.00         -0.64         1.20 o                         
   3  11   1         20.19         12.43         1.81 o                         
   4  11   1          0.28         -1.32         1.32 o                         
   5  11   1          1.60          0.49         1.69 o                         
   6  11   1          0.01         -1.78         1.78 o                         
   7  11   1          0.26          1.04         2.03 o                         
   8  11   1          2.04          1.41         2.44 o                         
   9  11   1          0.23          2.34         2.68 o                         
  10  11   1          3.70          9.23         4.03 o                         
 -10  12   1          2.13          2.83         6.63 o                         
  -9  12   1          0.33         -2.75         4.89 o                         
  -8  12   1          0.06          2.57         3.33 o                         
  -7  12   1          2.39          1.79         2.57 o                         
  -6  12   1          5.13          1.94         2.48 o                         
  -5  12   1          0.01          4.71         2.61 o                         
  -4  12   1          5.30          5.88         2.52 o                         
  -3  12   1          0.77          2.83         2.04 o                         
  -2  12   1         21.69         17.18         2.23 o                         
  -1  12   1         82.51         74.69         3.67 o                         
   0  12   1         32.95         32.04         2.87 o                         
   1  12   1         15.13         17.03         2.51 o                         
   2  12   1          0.00          1.50         1.49 o                         
   3  12   1          0.36         -0.14         1.66 o                         
   4  12   1         16.40         15.16         2.24 o                         
   5  12   1         13.36         13.56         2.28 o                         
   6  12   1          0.01          2.18         2.01 o                         
   7  12   1          0.96         -0.76         2.27 o                         
   8  12   1          1.57          0.41         4.72 o                         
   9  12   1          0.45          5.41         4.18 o                         
  -9  13   1          2.53          6.46         6.03 o                         
  -8  13   1          1.86          7.31         3.55 o                         
  -7  13   1          1.88          5.48         3.16 o                         
  -6  13   1          2.79          2.47         3.61 o                         
  -5  13   1         23.87         14.81         2.81 o                         
  -4  13   1          3.42          5.28         3.27 o                         
  -3  13   1          6.17          7.11         2.26 o                         
  -2  13   1         18.62         17.94         3.81 o                         
  -1  13   1         89.02         95.35         5.07 o                         
   0  13   1         51.11         49.34         3.53 o                         
   1  13   1          3.21          3.88         1.95 o                         
   2  13   1          0.30          1.18         2.43 o                         
   3  13   1          9.10          8.07         3.36 o                         
   4  13   1          5.63          6.75         3.15 o                         
   5  13   1          0.21          3.64         2.80 o                         
   6  13   1          2.45          4.70         2.26 o                         
   7  13   1          0.10          0.40         2.98 o                         
   8  13   1          0.19          2.09         4.56 o                         
  -7  14   1          0.02          9.74         5.15 o                         
  -6  14   1          0.35          6.48         5.78 o                         
  -5  14   1          7.32         14.30         2.84 o                         
  -4  14   1          0.54          3.39         2.13 o                         
  -3  14   1          0.61          1.15         3.13 o                         
  -2  14   1          2.82         -1.49         2.52 o                         
  -1  14   1          4.97          7.16         2.99 o                         
   0  14   1          8.48          7.35         2.67 o                         
   1  14   1          0.17         -2.24         2.38 o                         
   2  14   1          0.46          1.39         2.20 o                         
   3  14   1          0.43          0.00         2.64 o                         
   4  14   1          0.95          0.21         2.21 o                         
   5  14   1          2.73          0.51         6.44 o                         
   6  14   1          0.88         -0.34         5.95 o                         
   7  14   1          1.17         12.61        21.29 o                         
  -6  15   1          0.16         -0.47         3.29 o                         
  -5  15   1          0.47          5.93         3.05 o                         
  -4  15   1          0.43          5.56         4.50 o                         
  -3  15   1          0.42          5.31         3.11 o                         
  -2  15   1          0.16          6.26         2.81 o                         
  -1  15   1          0.18          1.32         3.65 o                         
   0  15   1          0.34          8.00         3.69 o                         
   1  15   1          0.01         -2.42         3.67 o                         
   2  15   1          0.19         -1.03         3.39 o                         
   3  15   1          0.76          5.17         4.25 o                         
   4  15   1          0.15         -2.86         2.86 o                         
   5  15   1          0.38         -3.16         3.16 o                         
  -4  16   1          0.03         12.14        11.50 o                         
  -3  16   1          0.40          8.50         4.93 o                         
  -2  16   1          0.00          8.02         4.38 o                         
  -1  16   1          0.21          4.43         3.11 o                         
   0  16   1          1.33          7.00         3.72 o                         
   1  16   1          2.31         -2.55         3.79 o                         
   2  16   1          3.28         10.12         5.35 o                         
   3  16   1          0.30         -3.87         3.87 o                         
 -14   0   2          3.13          7.73         2.96 o                         
 -13   0   2          2.53          5.22         3.43 o                         
 -12   0   2          0.36         -0.73         1.83 o                         
 -11   0   2         54.81         50.35         3.63 o                         
 -10   0   2         55.53         41.91         2.98 o                         
  -9   0   2         29.00         27.65         1.84 o                         
  -8   0   2          9.47          4.96         0.89 o                         
  -7   0   2          1.71          0.91         0.55 o                         
  -6   0   2       1070.48       1131.87        17.56 o                         
  -5   0   2        113.54        120.95         2.47 o                         
  -4   0   2        251.89        247.38         4.39 o                         
  -3   0   2       6291.94       6085.04        89.56 o                         
  -2   0   2       2612.02       2929.58        52.84 o                         
  -1   0   2       3526.01       3111.97        50.06 o                         
   0   0   2        512.51        326.79         4.90 o                         
   1   0   2      21020.80      18309.38       258.72 o                         
   2   0   2          2.54          0.09         0.44 o                         
   3   0   2        163.37        154.80         3.10 o                         
   4   0   2         37.14         37.95         1.50 o                         
   5   0   2         85.53        100.85         2.38 o                         
   6   0   2        317.37        316.78         5.60 o                         
   7   0   2         27.53         26.32         1.59 o                         
   8   0   2          4.14          8.03         1.27 o                         
   9   0   2        172.04        174.09         4.78 o                         
  10   0   2          5.70         13.29         2.20 o                         
  11   0   2          0.19         -2.01         2.20 o                         
  12   0   2          1.38          2.84         2.24 o                         
  13   0   2         26.51         43.24         5.68 o                         
 -14   1   2          0.53         -0.90         2.04 o                         
 -13   1   2          2.11          1.35         1.60 o                         
 -12   1   2          4.04          4.49         1.65 o                         
 -11   1   2         61.60         53.33         2.67 o                         
 -10   1   2          4.94          5.53         1.15 o                         
  -9   1   2         88.24         97.73         2.61 o                         
  -8   1   2         23.49         30.22         1.19 o                         
  -7   1   2         38.50         41.01         1.19 o                         
  -6   1   2        361.49        389.23         4.63 o                         
  -5   1   2        159.82        153.40         2.02 o                         
  -4   1   2        169.92        156.03         2.02 o                         
  -3   1   2        189.61        157.80         2.02 o                         
  -2   1   2        697.75        685.80         8.21 o                         
  -1   1   2       3785.47       3717.38        43.46 o                         
   0   1   2       1764.70       1743.99        20.05 o                         
   1   1   2       5970.99       5724.86        57.34 o                         
   2   1   2        531.69        497.95         5.57 o                         
   3   1   2          0.00          0.03         0.35 o                         
   4   1   2        108.48        104.29         1.70 o                         
   5   1   2         59.91         60.28         1.36 o                         
   6   1   2          7.79          4.30         0.64 o                         
   7   1   2          1.92          1.60         0.65 o                         
   8   1   2          7.09          3.50         0.79 o                         
   9   1   2          5.39          1.34         0.95 o                         
  10   1   2          0.59          0.15         1.19 o                         
  11   1   2          1.74          2.58         1.47 o                         
  12   1   2          0.02          3.09         1.83 o                         
  13   1   2          1.84          8.88         3.16 o                         
 -14   2   2          3.93          6.27         2.16 o                         
 -13   2   2          0.26         -1.15         1.74 o                         
 -12   2   2          2.93         -0.42         1.44 o                         
 -11   2   2          7.42          6.49         1.51 o                         
 -10   2   2         13.90         10.04         1.37 o                         
  -9   2   2          0.82         -0.58         0.83 o                         
  -8   2   2         65.50         72.28         1.97 o                         
  -7   2   2        103.44        117.12         2.06 o                         
  -6   2   2        162.58        178.52         2.80 o                         
  -5   2   2        110.70        111.63         1.79 o                         
  -4   2   2        200.35        256.90         3.47 o                         
  -3   2   2       1029.10       1038.96        12.23 o                         
  -2   2   2       3019.77       3000.59        35.25 o                         
  -1   2   2       9067.70       7991.20        86.64 o                         
   0   2   2       5842.80       5979.33        64.95 o                         
   1   2   2        121.73        138.64         1.92 o                         
   2   2   2       1505.83       1634.90        17.13 o                         
   3   2   2       1327.97       1377.58        14.11 o                         
   4   2   2        740.80        842.79         9.20 o                         
   5   2   2         54.62         58.08         1.36 o                         
   6   2   2         18.10         13.62         0.83 o                         
   7   2   2          5.54          2.21         0.72 o                         
   8   2   2         16.44         15.33         1.25 o                         
   9   2   2          0.15         -0.19         0.95 o                         
  10   2   2         11.20          9.58         1.45 o                         
  11   2   2         13.79         11.58         1.80 o                         
  12   2   2          1.93          2.88         2.02 o                         
  13   2   2          8.45         14.98         3.94 o                         
 -14   3   2          1.26          1.05         1.99 o                         
 -13   3   2         12.56          9.11         2.04 o                         
 -12   3   2          0.55         -0.31         1.47 o                         
 -11   3   2          0.13         -0.28         1.28 o                         
 -10   3   2         67.66         64.52         2.86 o                         
  -9   3   2         83.19         88.88         3.16 o                         
  -8   3   2         14.04         16.12         1.10 o                         
  -7   3   2         78.39         79.84         1.63 o                         
  -6   3   2         34.65         29.19         0.87 o                         
  -5   3   2        219.83        200.17         3.30 o                         
  -4   3   2        396.46        458.13         6.20 o                         
  -3   3   2       3689.00       3775.21        43.29 o                         
  -2   3   2        174.61        159.85         2.05 o                         
  -1   3   2          9.05          6.71         0.43 o                         
   0   3   2        378.90        394.38         4.51 o                         
   1   3   2        508.77        555.97         6.70 o                         
   2   3   2        335.53        406.64         5.04 o                         
   3   3   2        624.02        609.55         7.04 o                         
   4   3   2        465.27        522.58         6.16 o                         
   5   3   2         15.68         18.88         0.90 o                         
   6   3   2         45.87         47.39         1.38 o                         
   7   3   2          8.73          6.60         0.95 o                         
   8   3   2         55.58         54.68         2.10 o                         
   9   3   2          1.06         -1.03         1.03 o                         
  10   3   2          1.95          2.36         1.32 o                         
  11   3   2          0.55         -1.64         1.64 o                         
  12   3   2          1.96          0.41         2.03 o                         
  13   3   2          0.75         17.48        10.88 o                         
 -14   4   2          0.15         -1.64         1.92 o                         
 -13   4   2          1.85          0.36         1.87 o                         
 -12   4   2          1.31          4.49         1.74 o                         
 -11   4   2          0.03         -1.29         1.29 o                         
 -10   4   2         15.87         19.48         1.94 o                         
  -9   4   2         27.19         23.08         1.71 o                         
  -8   4   2         40.69         42.33         2.00 o                         
  -7   4   2         29.45         26.68         1.31 o                         
  -6   4   2        123.29        121.36         2.46 o                         
  -5   4   2         51.17         53.24         1.52 o                         
  -4   4   2       1136.70       1223.28        14.26 o                         
  -3   4   2        522.03        527.84         6.36 o                         
  -2   4   2       1138.25       1209.10        13.33 o                         
  -1   4   2         74.34         75.65         1.25 o                         
   0   4   2         10.64          6.85         0.44 o                         
   1   4   2          9.32          7.79         0.41 o                         
   2   4   2        121.47        121.33         2.08 o                         
   3   4   2        492.01        560.55         7.25 o                         
   4   4   2       1327.32       1462.13        16.80 o                         
   5   4   2        385.34        393.72         5.28 o                         
   6   4   2         27.25         17.55         1.16 o                         
   7   4   2         71.81         75.49         2.46 o                         
   8   4   2          0.11         -1.09         1.09 o                         
   9   4   2          0.33         -0.62         1.22 o                         
  10   4   2          0.62          1.30         1.63 o                         
  11   4   2          0.86          0.86         1.87 o                         
  12   4   2          0.99         -1.14         1.83 o                         
 -14   5   2          0.02         -0.52         2.43 o                         
 -13   5   2          6.81          8.68         2.26 o                         
 -12   5   2         18.95         17.29         2.56 o                         
 -11   5   2          7.92          6.46         1.73 o                         
 -10   5   2          6.59          2.20         1.50 o                         
  -9   5   2          9.89          5.08         1.47 o                         
  -8   5   2        446.89        490.97         9.69 o                         
  -7   5   2         23.07         26.95         1.45 o                         
  -6   5   2        114.81        123.22         2.55 o                         
  -5   5   2        163.62        152.67         2.82 o                         
  -4   5   2        147.05        150.86         2.33 o                         
  -3   5   2          1.56          6.19         0.54 o                         
  -2   5   2        346.35        402.16         5.13 o                         
  -1   5   2         78.59         63.75         1.26 o                         
   0   5   2        333.14        286.05         3.59 o                         
   1   5   2        113.95        109.60         1.81 o                         
   2   5   2        465.48        584.50         7.68 o                         
   3   5   2          0.48         -0.28         0.52 o                         
   4   5   2         88.62         95.80         2.02 o                         
   5   5   2        131.73        126.74         2.45 o                         
   6   5   2        218.89        208.54         4.32 o                         
   7   5   2        201.74        198.20         5.28 o                         
   8   5   2          7.81          7.49         1.53 o                         
   9   5   2          0.19         -1.29         1.29 o                         
  10   5   2          2.50          2.54         1.95 o                         
  11   5   2          6.13          6.30         2.45 o                         
  12   5   2          2.29         -1.75         2.15 o                         
 -13   6   2          0.18         -0.01         2.17 o                         
 -12   6   2          0.10         -0.30         1.78 o                         
 -11   6   2          0.51          0.69         1.54 o                         
 -10   6   2          1.42          0.23         1.53 o                         
  -9   6   2         15.29         15.74         1.91 o                         
  -8   6   2         35.19         29.91         2.04 o                         
  -7   6   2         39.52         41.79         2.20 o                         
  -6   6   2         36.60         44.32         1.82 o                         
  -5   6   2          0.06         -0.18         0.39 o                         
  -4   6   2        266.12        256.91         3.97 o                         
  -3   6   2          7.37          6.60         0.55 o                         
  -2   6   2        212.56        225.49         3.31 o                         
  -1   6   2       1034.13       1101.53        12.75 o                         
   0   6   2        155.32        179.69         2.76 o                         
   1   6   2        278.32        258.03         3.63 o                         
   2   6   2        117.05        152.97         2.78 o                         
   3   6   2          8.51          5.66         0.74 o                         
   4   6   2         29.96         28.73         1.31 o                         
   5   6   2         53.48         65.39         2.28 o                         
   6   6   2        314.18        307.40         5.71 o                         
   7   6   2          2.50         -0.19         1.32 o                         
   8   6   2         13.79         14.90         1.89 o                         
   9   6   2          5.34          3.60         1.94 o                         
  10   6   2          0.43          0.45         2.10 o                         
  11   6   2          0.44          0.14         2.20 o                         
  12   6   2          0.36         -2.10         2.10 o                         
 -13   7   2          6.51          5.81         3.06 o                         
 -12   7   2          4.63          1.33         2.64 o                         
 -11   7   2          0.64          0.12         1.89 o                         
 -10   7   2         18.94         23.22         2.45 o                         
  -9   7   2        197.26        195.03         5.19 o                         
  -8   7   2        202.69        222.89         6.18 o                         
  -7   7   2        111.00        122.82         3.67 o                         
  -6   7   2          7.32          4.83         1.21 o                         
  -5   7   2         11.44         10.03         1.12 o                         
  -4   7   2        161.05        177.42         3.45 o                         
  -3   7   2         48.96         50.67         1.50 o                         
  -2   7   2         71.90         53.34         1.51 o                         
  -1   7   2         31.38         33.17         1.28 o                         
   0   7   2         13.38         12.89         0.85 o                         
   1   7   2         15.57         15.39         0.97 o                         
   2   7   2          4.54          4.83         0.60 o                         
   3   7   2         20.79         13.48         1.02 o                         
   4   7   2          1.13          0.55         0.78 o                         
   5   7   2         27.77         28.23         1.99 o                         
   6   7   2        254.99        270.81         5.71 o                         
   7   7   2          8.28          5.59         1.70 o                         
   8   7   2         25.84         34.53         2.81 o                         
   9   7   2          0.00          1.87         1.94 o                         
  10   7   2          0.95          6.48         2.39 o                         
  11   7   2         17.34         20.78         2.96 o                         
 -13   8   2          1.47          1.57         4.29 o                         
 -12   8   2          0.75          2.00         2.61 o                         
 -11   8   2          0.72          1.23         1.94 o                         
 -10   8   2          7.06          6.37         2.08 o                         
  -9   8   2         95.20         93.98         4.22 o                         
  -8   8   2         24.69         25.82         2.16 o                         
  -7   8   2         12.20          9.04         1.55 o                         
  -6   8   2         15.77         10.77         1.49 o                         
  -5   8   2          2.05         -0.33         1.03 o                         
  -4   8   2         43.78         45.89         1.66 o                         
  -3   8   2         79.38         74.88         1.95 o                         
  -2   8   2         80.33         77.22         1.99 o                         
  -1   8   2        160.37        167.85         2.96 o                         
   0   8   2         45.16         46.02         1.56 o                         
   1   8   2         64.39         74.66         2.01 o                         
   2   8   2         13.37         17.11         1.24 o                         
   3   8   2         11.85          6.28         1.03 o                         
   4   8   2          0.07         -1.18         1.18 o                         
   5   8   2          3.04          1.49         1.47 o                         
   6   8   2         11.85         11.81         1.91 o                         
   7   8   2         18.66         15.66         2.30 o                         
   8   8   2         28.15         20.02         2.65 o                         
   9   8   2          1.00         -2.04         2.04 o                         
  10   8   2          1.13          3.09         2.52 o                         
  11   8   2          0.02         -0.97         2.54 o                         
 -12   9   2          8.21          7.59         3.52 o                         
 -11   9   2         14.63         11.21         3.11 o                         
 -10   9   2          0.12          0.72         2.08 o                         
  -9   9   2          0.28         -1.89         1.89 o                         
  -8   9   2         25.69         22.38         2.39 o                         
  -7   9   2          2.46          1.96         1.43 o                         
  -6   9   2          0.40          0.53         1.26 o                         
  -5   9   2          0.40         -0.89         1.15 o                         
  -4   9   2          2.81         -0.99         1.08 o                         
  -3   9   2         14.34         15.33         1.23 o                         
  -2   9   2          9.23          8.43         1.05 o                         
  -1   9   2         13.40         10.93         1.00 o                         
   0   9   2         18.84         17.91         1.20 o                         
   1   9   2          1.78          0.09         0.91 o                         
   2   9   2         19.61         22.18         1.61 o                         
   3   9   2          9.76          3.43         1.07 o                         
   4   9   2         42.77         49.71         2.80 o                         
   5   9   2          7.69          7.59         1.77 o                         
   6   9   2          0.92          0.97         1.52 o                         
   7   9   2          1.60          0.38         1.89 o                         
   8   9   2          0.92         -0.62         2.04 o                         
   9   9   2          0.00         -2.11         2.11 o                         
  10   9   2         19.98         20.18         4.14 o                         
 -12  10   2          0.98         15.81        40.46 o                         
 -11  10   2          0.26          0.11         3.45 o                         
 -10  10   2          5.46          5.17         2.34 o                         
  -9  10   2          0.32          0.58         1.97 o                         
  -8  10   2         14.48         11.41         2.35 o                         
  -7  10   2          0.46         -0.95         1.57 o                         
  -6  10   2         10.41         11.19         1.89 o                         
  -5  10   2          7.08          4.31         1.49 o                         
  -4  10   2          7.41          7.66         1.49 o                         
  -3  10   2          0.84         -0.69         0.97 o                         
  -2  10   2         18.42         17.04         1.39 o                         
  -1  10   2          2.76          2.33         1.12 o                         
   0  10   2          0.19         -0.08         1.02 o                         
   1  10   2          4.54          1.26         1.16 o                         
   2  10   2         16.48         16.88         1.52 o                         
   3  10   2          7.16          5.09         1.62 o                         
   4  10   2          5.54          7.20         1.81 o                         
   5  10   2         23.33         19.43         2.27 o                         
   6  10   2          3.08          0.15         1.84 o                         
   7  10   2          0.11         -2.13         2.13 o                         
   8  10   2          2.40          0.43         2.87 o                         
   9  10   2          0.32         -0.88         2.73 o                         
  10  10   2          3.74          1.21         2.68 o                         
 -11  11   2          2.72          5.91         4.79 o                         
 -10  11   2          4.62          2.97         3.38 o                         
  -9  11   2          0.85         -0.71         2.38 o                         
  -8  11   2          7.05         11.44         2.21 o                         
  -7  11   2          9.31         11.98         2.22 o                         
  -6  11   2          4.47          3.38         1.65 o                         
  -5  11   2          5.44          4.29         1.61 o                         
  -4  11   2          1.01         -0.24         1.33 o                         
  -3  11   2          4.02          3.34         1.42 o                         
  -2  11   2          0.72          2.23         1.20 o                         
  -1  11   2         38.03         45.92         2.23 o                         
   0  11   2         36.75         32.45         2.16 o                         
   1  11   2          0.12         -1.13         1.13 o                         
   2  11   2          3.98          2.45         1.44 o                         
   3  11   2         11.57         11.40         1.89 o                         
   4  11   2          0.99          1.20         1.83 o                         
   5  11   2         13.17          7.27         2.20 o                         
   6  11   2          0.27         -1.55         2.01 o                         
   7  11   2          0.59         -1.79         2.21 o                         
   8  11   2          5.12          4.29         3.02 o                         
   9  11   2          3.33          3.94         3.24 o                         
 -10  12   2          1.39          4.22         4.44 o                         
  -9  12   2          0.98         -0.05         2.70 o                         
  -8  12   2          1.68          1.05         3.35 o                         
  -7  12   2          0.86         -1.73         2.23 o                         
  -6  12   2          6.21          5.05         2.55 o                         
  -5  12   2          1.35          0.32         2.09 o                         
  -4  12   2          0.42          6.73         1.89 o                         
  -3  12   2          0.00          2.68         1.99 o                         
  -2  12   2          0.08          2.26         2.07 o                         
  -1  12   2          9.02         12.53         2.18 o                         
   0  12   2          2.18          2.08         1.71 o                         
   1  12   2          2.71          3.59         2.05 o                         
   2  12   2          3.94          3.30         1.78 o                         
   3  12   2          1.97          0.75         1.62 o                         
   4  12   2          2.44          1.48         1.73 o                         
   5  12   2          3.42          0.73         1.79 o                         
   6  12   2          1.81          5.81         2.73 o                         
   7  12   2          4.72          6.58         3.79 o                         
   8  12   2          2.23          0.72         4.76 o                         
  -9  13   2          0.20          4.79         4.56 o                         
  -8  13   2          0.65          3.05         3.22 o                         
  -7  13   2          0.28         -0.41         3.93 o                         
  -6  13   2          6.43          5.14         2.23 o                         
  -5  13   2          0.89          6.00         2.09 o                         
  -4  13   2          0.10          6.06         3.74 o                         
  -3  13   2          0.02          7.99         4.31 o                         
  -2  13   2         26.22         33.28         4.53 o                         
  -1  13   2         25.77         28.30         3.12 o                         
   0  13   2          8.01          4.92         1.93 o                         
   1  13   2          1.60         -0.94         1.79 o                         
   2  13   2          0.47          0.49         2.09 o                         
   3  13   2          2.59          5.55         2.32 o                         
   4  13   2          5.36          3.12         3.09 o                         
   5  13   2          0.87          3.74         2.13 o                         
   6  13   2          4.84          7.03         3.74 o                         
   7  13   2          1.10          0.03         4.96 o                         
  -8  14   2          0.31          7.07        11.29 o                         
  -7  14   2          3.91         -2.96         2.96 o                         
  -6  14   2          2.36          4.79         3.07 o                         
  -5  14   2          2.31          8.05         2.92 o                         
  -4  14   2          4.66          4.83         4.07 o                         
  -3  14   2          1.43          3.89         2.73 o                         
  -2  14   2          3.69          7.89         6.39 o                         
  -1  14   2          5.15          5.12         3.72 o                         
   0  14   2          4.01          6.69         3.51 o                         
   1  14   2          0.00          4.78         6.02 o                         
   2  14   2          0.02          2.54         3.99 o                         
   3  14   2          0.03         -1.57         3.61 o                         
   4  14   2          0.36          5.37         6.96 o                         
   5  14   2          0.91          4.68         5.17 o                         
   6  14   2          0.21          2.45         2.61 o                         
  -6  15   2          0.46          7.55         3.78 o                         
  -5  15   2          2.79         14.26         6.38 o                         
  -4  15   2          0.06          3.53         4.10 o                         
  -3  15   2          0.13          2.09         4.96 o                         
  -2  15   2          0.17         -0.25         3.30 o                         
  -1  15   2          0.10          9.21         4.73 o                         
   0  15   2          2.21          1.50         3.08 o                         
   1  15   2          0.32          2.61         4.66 o                         
   2  15   2          0.16         -3.48         3.48 o                         
   3  15   2          0.42          2.47         3.19 o                         
   4  15   2          0.37         -3.52         3.52 o                         
   5  15   2          0.19         11.96        15.96 o                         
  -4  16   2          0.07         -1.31         6.41 o                         
  -3  16   2          0.36          6.75         3.90 o                         
  -2  16   2          0.05         -0.46         6.79 o                         
  -1  16   2          0.10          4.28         3.78 o                         
   0  16   2          0.02         12.19         6.84 o                         
   1  16   2          0.46          8.87         8.57 o                         
   2  16   2          3.34         -2.39         4.85 o                         
 -15   1   3          7.77         11.74         2.73 o                         
 -14   1   3          0.39          1.24         1.82 o                         
 -13   1   3          0.11          0.25         1.66 o                         
 -12   1   3          0.11         -0.45         1.35 o                         
 -11   1   3         22.71         24.70         2.02 o                         
 -10   1   3          0.52         -0.86         0.86 o                         
  -9   1   3         19.86         18.39         1.14 o                         
  -8   1   3         28.62         28.74         1.14 o                         
  -7   1   3         65.92         56.92         1.28 o                         
  -6   1   3         11.66          8.08         0.54 o                         
  -5   1   3          4.11          0.28         0.30 o                         
  -4   1   3       1269.50       1229.65        14.02 o                         
  -3   1   3        281.32        309.29         3.70 o                         
  -2   1   3        949.29        740.30         8.05 o                         
  -1   1   3      11831.70      10971.22       121.90 o                         
   0   1   3        754.97        880.34        10.41 o                         
   1   1   3       3388.40       3280.48        33.14 o                         
   2   1   3        913.41        844.64         9.01 o                         
   3   1   3        454.09        455.85         5.27 o                         
   4   1   3        711.88        784.27         9.03 o                         
   5   1   3         62.19         55.81         1.52 o                         
   6   1   3         12.51         10.32         0.79 o                         
   7   1   3         15.43         11.58         0.87 o                         
   8   1   3        118.76        108.49         2.75 o                         
   9   1   3         18.66         13.14         1.30 o                         
  10   1   3          1.15          1.57         1.30 o                         
  11   1   3          1.58          0.30         1.56 o                         
  12   1   3         15.71         23.37         3.02 o                         
 -15   2   3          0.45          0.24         1.97 o                         
 -14   2   3          0.26          1.92         1.73 o                         
 -13   2   3          1.17          1.33         1.72 o                         
 -12   2   3          0.19         -1.34         1.34 o                         
 -11   2   3         34.25         25.98         1.92 o                         
 -10   2   3         36.96         33.70         1.92 o                         
  -9   2   3         91.17         86.55         2.76 o                         
  -8   2   3         29.51         30.88         1.14 o                         
  -7   2   3         26.20         30.92         1.01 o                         
  -6   2   3         14.74         12.78         0.60 o                         
  -5   2   3          3.14          2.97         0.26 o                         
  -4   2   3        135.43        146.19         2.04 o                         
  -3   2   3       1627.65       1592.42        18.45 o                         
  -2   2   3        993.61        960.16        11.52 o                         
  -1   2   3       5263.29       4677.04        53.28 o                         
   0   2   3       1804.94       1704.11        18.38 o                         
   1   2   3         90.15         73.85         1.26 o                         
   2   2   3         59.64         79.58         1.36 o                         
   3   2   3         10.18          8.20         0.62 o                         
   4   2   3        147.44        153.75         2.33 o                         
   5   2   3          1.05          0.33         0.48 o                         
   6   2   3          9.62          5.90         0.73 o                         
   7   2   3          1.11         -0.64         0.64 o                         
   8   2   3         45.75         42.40         1.77 o                         
   9   2   3          0.43         -0.42         0.97 o                         
  10   2   3          4.33          1.90         1.40 o                         
  11   2   3          0.29          1.76         1.72 o                         
  12   2   3          3.07          1.52         2.10 o                         
 -15   3   3          0.09          1.98         4.24 o                         
 -14   3   3          0.56          1.86         2.05 o                         
 -13   3   3          1.37          2.35         1.76 o                         
 -12   3   3         18.15         17.07         2.16 o                         
 -11   3   3          0.74         -0.07         1.23 o                         
 -10   3   3          1.62          0.38         1.08 o                         
  -9   3   3          1.83          0.41         0.94 o                         
  -8   3   3         26.98         31.79         1.19 o                         
  -7   3   3         21.43         18.23         1.00 o                         
  -6   3   3        255.73        260.28         3.89 o                         
  -5   3   3         17.18         11.29         0.70 o                         
  -4   3   3        216.09        245.16         3.83 o                         
  -3   3   3        397.89        444.71         5.25 o                         
  -2   3   3       3383.60       3328.41        38.18 o                         
  -1   3   3        346.07        296.37         3.75 o                         
   0   3   3        220.30        165.64         2.28 o                         
   1   3   3         74.74         96.16         1.54 o                         
   2   3   3        916.56        941.55        10.42 o                         
   3   3   3        742.95        783.94         8.58 o                         
   4   3   3        353.48        341.49         4.26 o                         
   5   3   3        190.73        204.81         2.98 o                         
   6   3   3        133.36        125.22         2.40 o                         
   7   3   3         12.29         12.77         1.29 o                         
   8   3   3          0.18         -0.62         0.98 o                         
   9   3   3          8.65          5.01         1.22 o                         
  10   3   3          6.55          7.85         1.64 o                         
  11   3   3          0.02         -0.02         1.81 o                         
  12   3   3          0.47          3.36         2.55 o                         
 -14   4   3          1.34         -0.77         1.85 o                         
 -13   4   3          3.54          4.26         2.30 o                         
 -12   4   3          3.52          4.81         1.81 o                         
 -11   4   3          5.62          7.28         1.63 o                         
 -10   4   3          8.73          4.12         1.37 o                         
  -9   4   3         52.12         43.21         2.25 o                         
  -8   4   3          8.02          7.65         1.03 o                         
  -7   4   3          3.44          1.53         0.67 o                         
  -6   4   3         20.34         21.90         1.07 o                         
  -5   4   3        337.56        322.90         5.01 o                         
  -4   4   3          4.68          1.39         0.47 o                         
  -3   4   3         74.88        103.00         1.66 o                         
  -2   4   3        129.78        107.30         1.61 o                         
  -1   4   3          0.75         -0.30         0.30 o                         
   0   4   3         58.49         59.27         1.32 o                         
   1   4   3        260.90        261.51         3.49 o                         
   2   4   3          7.33          7.76         0.63 o                         
   3   4   3         66.87         52.06         1.41 o                         
   4   4   3          7.98         14.19         0.75 o                         
   5   4   3         20.07          8.53         0.84 o                         
   6   4   3        256.17        249.33         4.19 o                         
   7   4   3         49.55         48.27         2.08 o                         
   8   4   3          4.61          3.14         1.28 o                         
   9   4   3          3.64          3.72         1.51 o                         
  10   4   3          5.38          5.97         2.01 o                         
  11   4   3          4.17          6.00         2.16 o                         
  12   4   3          0.04          1.32         2.72 o                         
 -14   5   3          1.24          0.50         2.17 o                         
 -13   5   3          0.00          1.28         1.92 o                         
 -12   5   3          0.04         -0.86         1.89 o                         
 -11   5   3          0.84          0.03         1.49 o                         
 -10   5   3         36.79         32.80         2.54 o                         
  -9   5   3          0.51         -0.76         1.42 o                         
  -8   5   3         48.80         50.23         2.09 o                         
  -7   5   3          1.30          0.57         0.77 o                         
  -6   5   3          8.56          7.21         0.80 o                         
  -5   5   3         42.19         47.92         1.49 o                         
  -4   5   3        435.78        498.45         6.30 o                         
  -3   5   3         89.66         85.54         1.85 o                         
  -2   5   3         25.47         36.87         1.06 o                         
  -1   5   3         35.20         29.60         0.93 o                         
   0   5   3        123.62        132.40         2.03 o                         
   1   5   3        807.57        895.50        11.31 o                         
   2   5   3        789.07        875.61        11.16 o                         
   3   5   3          2.90          1.77         0.56 o                         
   4   5   3        107.40        109.08         2.28 o                         
   5   5   3          0.97          1.92         0.85 o                         
   6   5   3        221.70        218.77         4.95 o                         
   7   5   3         29.42         16.86         1.65 o                         
   8   5   3          1.69          3.85         1.54 o                         
   9   5   3          1.78         -1.56         1.56 o                         
  10   5   3          0.08          1.17         1.75 o                         
  11   5   3          1.20          3.51         2.06 o                         
  12   5   3          0.24          2.10         3.06 o                         
 -14   6   3          1.36          0.35         2.36 o                         
 -13   6   3          2.11          0.71         2.12 o                         
 -12   6   3          1.45          1.37         1.88 o                         
 -11   6   3          2.89         -0.59         1.45 o                         
 -10   6   3          0.27          0.48         1.51 o                         
  -9   6   3          0.02         -1.32         1.32 o                         
  -8   6   3         24.92         29.82         2.07 o                         
  -7   6   3         49.87         53.54         2.15 o                         
  -6   6   3         38.77         35.85         1.68 o                         
  -5   6   3         19.35         26.73         1.02 o                         
  -4   6   3        259.83        255.77         4.32 o                         
  -3   6   3         87.37        102.46         1.84 o                         
  -2   6   3         12.37          3.34         0.63 o                         
  -1   6   3         10.97          7.78         0.63 o                         
   0   6   3        150.43        152.05         2.47 o                         
   1   6   3        132.03        110.51         2.04 o                         
   2   6   3        131.80        131.32         2.40 o                         
   3   6   3         28.91         25.79         1.10 o                         
   4   6   3        219.11        226.93         3.98 o                         
   5   6   3        292.02        307.94         5.95 o                         
   6   6   3        343.04        382.32         7.25 o                         
   7   6   3         63.46         51.37         2.74 o                         
   8   6   3         71.37         66.36         3.68 o                         
   9   6   3          5.50          3.71         2.02 o                         
  10   6   3         10.85         17.93         2.93 o                         
  11   6   3          9.18         11.54         2.44 o                         
 -13   7   3          0.00          0.80         3.14 o                         
 -12   7   3          0.41         -1.26         2.04 o                         
 -11   7   3          7.52          7.04         2.05 o                         
 -10   7   3          3.24          2.21         1.52 o                         
  -9   7   3         40.69         42.80         2.70 o                         
  -8   7   3         17.96         12.40         1.68 o                         
  -7   7   3         40.81         37.26         2.18 o                         
  -6   7   3          1.53         -0.84         0.84 o                         
  -5   7   3          2.43          1.88         0.67 o                         
  -4   7   3          7.49          6.37         0.72 o                         
  -3   7   3         82.83         84.65         1.87 o                         
  -2   7   3         44.34         32.47         1.22 o                         
  -1   7   3        332.07        346.09         4.93 o                         
   0   7   3         62.34         66.47         1.63 o                         
   1   7   3        117.67        120.07         2.22 o                         
   2   7   3          0.30          1.19         0.70 o                         
   3   7   3         45.99         58.22         1.88 o                         
   4   7   3         28.91         18.09         1.42 o                         
   5   7   3         24.88         27.23         2.12 o                         
   6   7   3        103.38         97.19         3.85 o                         
   7   7   3          0.55         -0.50         1.59 o                         
   8   7   3          2.73          5.07         2.06 o                         
   9   7   3          5.36          1.07         1.99 o                         
  10   7   3          0.93          1.94         2.83 o                         
  11   7   3          0.60          0.38         2.48 o                         
 -13   8   3          1.91          3.33         3.65 o                         
 -12   8   3          0.00         -2.35         2.35 o                         
 -11   8   3          0.09         -1.69         1.69 o                         
 -10   8   3          0.92          0.21         2.03 o                         
  -9   8   3         26.45         27.85         2.34 o                         
  -8   8   3          4.18          0.47         1.40 o                         
  -7   8   3         16.91         21.69         1.89 o                         
  -6   8   3          2.80          0.98         1.15 o                         
  -5   8   3         22.49         31.14         1.76 o                         
  -4   8   3         19.75         14.18         1.05 o                         
  -3   8   3         86.10         76.48         2.10 o                         
  -2   8   3          5.70          1.73         0.74 o                         
  -1   8   3         41.19         32.28         1.31 o                         
   0   8   3          0.01         -0.43         0.59 o                         
   1   8   3        276.35        314.17         5.49 o                         
   2   8   3         30.62         27.89         1.53 o                         
   3   8   3          6.90          5.87         1.13 o                         
   4   8   3          7.24          4.01         1.36 o                         
   5   8   3        167.41        182.25         5.24 o                         
   6   8   3         14.39         10.08         1.97 o                         
   7   8   3          1.73          2.79         1.90 o                         
   8   8   3          3.87          2.10         1.87 o                         
   9   8   3          7.53          1.39         2.35 o                         
  10   8   3         28.16         24.93         3.49 o                         
 -13   9   3          2.21          4.46        10.80 o                         
 -12   9   3          1.61          2.34         2.98 o                         
 -11   9   3          1.07          0.94         2.22 o                         
 -10   9   3          0.72         -1.56         1.94 o                         
  -9   9   3         34.81         36.40         3.03 o                         
  -8   9   3          0.05         -0.05         1.39 o                         
  -7   9   3          1.73         -0.27         1.25 o                         
  -6   9   3         16.71          9.08         1.56 o                         
  -5   9   3          3.02          1.33         1.30 o                         
  -4   9   3         57.11         59.97         2.33 o                         
  -3   9   3        105.41        109.61         2.66 o                         
  -2   9   3          0.71         -0.81         0.81 o                         
  -1   9   3         21.73         13.95         1.17 o                         
   0   9   3        172.48        180.23         3.45 o                         
   1   9   3          7.96          9.30         1.26 o                         
   2   9   3          0.75          0.32         1.00 o                         
   3   9   3          2.91         -1.25         1.25 o                         
   4   9   3          8.35          4.93         1.63 o                         
   5   9   3         44.21         34.51         2.87 o                         
   6   9   3         15.95         16.57         2.46 o                         
   7   9   3          3.26         -0.41         2.76 o                         
   8   9   3         11.11         15.15         2.74 o                         
   9   9   3          0.00          3.94         2.63 o                         
  10   9   3          2.60          5.70         2.89 o                         
 -12  10   3          0.81          7.12         4.24 o                         
 -11  10   3          1.40          2.93         2.42 o                         
 -10  10   3          5.90          8.85         2.47 o                         
  -9  10   3          0.00         -1.00         1.76 o                         
  -8  10   3          5.48          2.66         2.05 o                         
  -7  10   3          3.14          3.43         1.80 o                         
  -6  10   3         10.52          9.69         1.69 o                         
  -5  10   3         76.48         76.16         3.16 o                         
  -4  10   3          8.08          4.06         1.39 o                         
  -3  10   3          3.09          3.01         1.02 o                         
  -2  10   3        228.39        208.77         4.05 o                         
  -1  10   3        422.77        443.53         8.38 o                         
   0  10   3         13.26          8.90         1.35 o                         
   1  10   3          1.58          0.10         1.09 o                         
   2  10   3          0.07         -1.01         1.01 o                         
   3  10   3        142.23        138.81         5.42 o                         
   4  10   3          3.26          3.78         1.69 o                         
   5  10   3          3.68          2.32         2.05 o                         
   6  10   3          0.06         -1.08         1.87 o                         
   7  10   3          0.02         -0.83         1.89 o                         
   8  10   3          4.30          3.66         2.46 o                         
   9  10   3         11.06         14.37         3.02 o                         
 -11  11   3          0.58         -1.52         4.16 o                         
 -10  11   3          1.58          2.04         2.43 o                         
  -9  11   3          3.93          0.70         2.70 o                         
  -8  11   3          0.95          0.56         1.78 o                         
  -7  11   3          2.02          0.19         2.29 o                         
  -6  11   3          1.13          1.60         1.76 o                         
  -5  11   3         24.91         22.27         2.34 o                         
  -4  11   3         18.88         15.87         1.83 o                         
  -3  11   3         31.30         40.41         2.55 o                         
  -2  11   3         15.00         13.75         1.53 o                         
  -1  11   3        245.71        250.81         6.70 o                         
   0  11   3        108.87         99.13         3.53 o                         
   1  11   3          1.00          1.65         1.19 o                         
   2  11   3          2.35          0.83         1.46 o                         
   3  11   3         23.12         21.95         2.28 o                         
   4  11   3         43.58         38.75         3.20 o                         
   5  11   3          0.07          0.35         2.01 o                         
   6  11   3          0.33          0.22         2.45 o                         
   7  11   3          5.85          8.32         3.06 o                         
   8  11   3          8.74         12.10         3.36 o                         
   9  11   3          5.00          0.36         2.95 o                         
 -10  12   3          0.00          7.16         3.18 o                         
  -9  12   3          0.35          0.92         2.52 o                         
  -8  12   3          0.91          2.82         2.65 o                         
  -7  12   3          3.15          5.24         3.26 o                         
  -6  12   3          0.18          0.99         1.76 o                         
  -5  12   3          0.22         -0.63         2.25 o                         
  -4  12   3         17.49         21.27         2.44 o                         
  -3  12   3          2.85          8.17         1.89 o                         
  -2  12   3         42.64         47.78         3.00 o                         
  -1  12   3          3.72          3.57         1.55 o                         
   0  12   3          0.97          2.45         1.49 o                         
   1  12   3         18.35         16.42         2.21 o                         
   2  12   3          1.36          1.98         1.83 o                         
   3  12   3          0.69         -0.84         1.71 o                         
   4  12   3          8.00          6.28         2.42 o                         
   5  12   3          1.34          1.00         4.05 o                         
   6  12   3          0.02          1.38         2.56 o                         
   7  12   3          0.00          0.19         2.87 o                         
   8  12   3          0.00          7.22         3.51 o                         
  -9  13   3          1.10          0.66         2.58 o                         
  -8  13   3          1.48          1.73         2.11 o                         
  -7  13   3          0.24          6.17         4.14 o                         
  -6  13   3          1.14          6.29         4.90 o                         
  -5  13   3          1.05          3.84         2.12 o                         
  -4  13   3         14.28         22.82         3.79 o                         
  -3  13   3          9.08         13.91         4.45 o                         
  -2  13   3          0.95          4.16         2.77 o                         
  -1  13   3         15.66         17.80         2.72 o                         
   0  13   3          2.41          1.37         2.74 o                         
   1  13   3          0.00          0.48         3.43 o                         
   2  13   3          0.23          1.48         2.44 o                         
   3  13   3         11.87         12.43         2.84 o                         
   4  13   3          4.54          2.33         2.65 o                         
   5  13   3          0.51          2.34         3.72 o                         
   6  13   3          4.53          5.69         2.38 o                         
   7  13   3          0.60         -1.37         4.82 o                         
  -8  14   3          0.23         -0.06         3.41 o                         
  -7  14   3          0.01          6.58         3.08 o                         
  -6  14   3          6.37         12.94         3.42 o                         
  -5  14   3          4.34          6.69         2.66 o                         
  -4  14   3          9.80         17.31         3.13 o                         
  -3  14   3          0.43          2.83         2.48 o                         
  -2  14   3          1.01          4.83         2.81 o                         
  -1  14   3          0.66          2.81         2.41 o                         
   0  14   3          0.91          1.86         3.39 o                         
   1  14   3          0.11         -2.87         2.87 o                         
   2  14   3          0.32          1.90         3.09 o                         
   3  14   3          1.99          1.21         4.74 o                         
   4  14   3          0.31          0.94         4.53 o                         
   5  14   3          0.14          2.87         5.34 o                         
   6  14   3          0.08         -4.01         4.89 o                         
  -7  15   3          0.75         26.29        13.19 o                         
  -6  15   3          2.92          4.54         4.68 o                         
  -5  15   3          0.69          3.06         4.38 o                         
  -4  15   3          2.26          8.58         3.79 o                         
  -3  15   3          6.91         17.63         3.39 o                         
  -2  15   3          3.54          6.93         2.84 o                         
  -1  15   3          1.27         10.14         5.86 o                         
   0  15   3          0.26          4.14         4.65 o                         
   1  15   3          0.54          1.42         3.20 o                         
   2  15   3          3.75         10.33         6.43 o                         
   3  15   3          0.14          2.58         2.45 o                         
   4  15   3          0.03          6.96         6.63 o                         
  -4  16   3          0.24          7.84         5.09 o                         
  -3  16   3          0.98          3.19         5.19 o                         
  -2  16   3          0.39         12.25        13.68 o                         
  -1  16   3          0.00          5.12         5.04 o                         
   0  16   3          2.75         10.57         5.71 o                         
   1  16   3          3.17          3.64         3.40 o                         
 -15   0   4          3.21          9.44         3.25 o                         
 -14   0   4          2.44          4.52         3.00 o                         
 -13   0   4          0.98         -1.03         1.88 o                         
 -12   0   4          0.05         -1.72         1.78 o                         
 -11   0   4          0.64         -1.11         1.70 o                         
 -10   0   4         25.99         15.96         1.75 o                         
  -9   0   4          2.06          3.50         1.04 o                         
  -8   0   4         32.57         35.95         1.46 o                         
  -7   0   4         30.10         26.36         1.10 o                         
  -6   0   4         40.64         44.54         1.42 o                         
  -5   0   4        460.17        414.93         7.38 o                         
  -4   0   4        872.38        887.12        14.78 o                         
  -3   0   4       3899.09       3860.13        62.30 o                         
  -2   0   4        242.61        164.53         3.01 o                         
  -1   0   4       1960.30       1884.19        32.43 o                         
   0   0   4      13098.00      11709.60       179.63 o                         
   1   0   4       1129.97       1161.29        17.80 o                         
   2   0   4       2554.28       2605.01        37.69 o                         
   3   0   4        199.63        276.75         5.00 o                         
   4   0   4        272.14        294.30         5.23 o                         
   5   0   4        274.36        294.31         5.40 o                         
   6   0   4          1.69          2.34         0.94 o                         
   7   0   4         17.47          6.79         1.15 o                         
   8   0   4        175.57        176.37         4.23 o                         
   9   0   4         11.66         12.78         2.05 o                         
  10   0   4          0.93          6.09         2.25 o                         
  11   0   4          0.18          5.25         3.27 o                         
  12   0   4         14.50         42.36         6.73 o                         
 -15   1   4          2.48          1.52         2.18 o                         
 -14   1   4          0.39          4.78         2.01 o                         
 -13   1   4          2.66          1.13         1.52 o                         
 -12   1   4          2.66          2.42         1.33 o                         
 -11   1   4        100.24        102.53         3.48 o                         
 -10   1   4          3.33          5.08         1.19 o                         
  -9   1   4         60.28         56.65         1.84 o                         
  -8   1   4         31.76         32.42         1.05 o                         
  -7   1   4        440.13        473.88         6.00 o                         
  -6   1   4         77.54         75.55         1.37 o                         
  -5   1   4        779.67        873.78        10.15 o                         
  -4   1   4        105.31        122.41         1.67 o                         
  -3   1   4        353.38        315.84         3.70 o                         
  -2   1   4      15059.32      14616.43       152.11 o                         
  -1   1   4       2004.86       1808.39        20.88 o                         
   0   1   4        682.66        763.91         8.96 o                         
   1   1   4          0.51          3.38         0.37 o                         
   2   1   4        883.83        975.82        10.23 o                         
   3   1   4        966.69        998.35        10.61 o                         
   4   1   4          0.15          1.09         0.53 o                         
   5   1   4        107.77        107.11         1.96 o                         
   6   1   4         62.62         65.30         1.62 o                         
   7   1   4          0.01         -0.63         0.63 o                         
   8   1   4         28.23         24.95         1.37 o                         
   9   1   4          9.20          9.57         1.26 o                         
  10   1   4          6.77          4.59         1.63 o                         
  11   1   4          4.01          4.97         2.15 o                         
  12   1   4          1.72          5.37         3.70 o                         
 -15   2   4          0.53          2.80         2.01 o                         
 -14   2   4          0.33         -1.61         1.73 o                         
 -13   2   4          1.99          3.43         1.67 o                         
 -12   2   4          0.02         -0.64         1.48 o                         
 -11   2   4          0.14         -0.67         1.18 o                         
 -10   2   4          2.50          0.06         0.98 o                         
  -9   2   4         22.18         18.15         1.24 o                         
  -8   2   4         21.41         22.10         0.99 o                         
  -7   2   4        168.81        192.31         2.75 o                         
  -6   2   4        909.91       1001.30        11.19 o                         
  -5   2   4         60.20         52.94         1.01 o                         
  -4   2   4        117.20        100.64         1.59 o                         
  -3   2   4         59.09         35.56         0.77 o                         
  -2   2   4      21106.44      19820.38       238.07 o                         
  -1   2   4       1818.24       1821.94        20.58 o                         
   0   2   4        703.67        689.71         8.38 o                         
   1   2   4        238.76        214.04         2.75 o                         
   2   2   4        311.34        322.48         3.94 o                         
   3   2   4        369.65        464.10         5.50 o                         
   4   2   4         12.96         10.29         0.76 o                         
   5   2   4         22.24         13.31         0.90 o                         
   6   2   4          4.66          2.28         0.72 o                         
   7   2   4         44.32         37.01         1.69 o                         
   8   2   4          0.03          0.10         0.97 o                         
   9   2   4         12.95         12.94         1.42 o                         
  10   2   4          5.80          6.70         1.75 o                         
  11   2   4          1.00         -1.67         2.15 o                         
  12   2   4          4.02          9.36         4.04 o                         
 -15   3   4          0.47         -1.73         1.77 o                         
 -14   3   4          0.25         -0.86         1.82 o                         
 -13   3   4          8.22          7.06         1.96 o                         
 -12   3   4          1.66          2.29         1.59 o                         
 -11   3   4          8.06          6.41         1.36 o                         
 -10   3   4          0.12          0.09         1.06 o                         
  -9   3   4        272.21        287.65         5.80 o                         
  -8   3   4         62.27         56.95         1.73 o                         
  -7   3   4         24.49         21.22         0.98 o                         
  -6   3   4         77.04         73.36         1.82 o                         
  -5   3   4          7.61          9.50         0.77 o                         
  -4   3   4        339.87        372.13         4.98 o                         
  -3   3   4         90.89         86.01         1.52 o                         
  -2   3   4       8279.64       7848.58        87.22 o                         
  -1   3   4        583.41        718.97         8.29 o                         
   0   3   4       2081.28       2217.17        25.19 o                         
   1   3   4        637.60        662.37         7.67 o                         
   2   3   4          0.73          1.31         0.45 o                         
   3   3   4        487.09        480.22         5.74 o                         
   4   3   4          0.21          0.46         0.48 o                         
   5   3   4        116.13        111.91         2.19 o                         
   6   3   4         21.61         15.39         1.17 o                         
   7   3   4         60.66         51.03         2.09 o                         
   8   3   4          3.61          2.17         1.06 o                         
   9   3   4         12.37         12.25         1.60 o                         
  10   3   4          0.45          0.51         1.55 o                         
  11   3   4          1.09          3.50         2.13 o                         
  12   3   4          0.61          9.34        11.94 o                         
 -15   4   4          1.86         -1.79         2.39 o                         
 -14   4   4          1.27          0.60         2.12 o                         
 -13   4   4          0.08         -0.09         1.98 o                         
 -12   4   4          5.29          0.27         1.57 o                         
 -11   4   4         14.09         14.99         1.95 o                         
 -10   4   4          1.90         -1.11         1.11 o                         
  -9   4   4        387.67        400.60         7.77 o                         
  -8   4   4        220.92        236.45         5.45 o                         
  -7   4   4          2.17          0.31         0.71 o                         
  -6   4   4          0.61         -0.58         0.58 o                         
  -5   4   4         63.40         60.57         1.69 o                         
  -4   4   4       5565.56       6117.34        88.27 o                         
  -3   4   4          0.00         -0.21         0.37 o                         
  -2   4   4        463.91        508.79         6.09 o                         
  -1   4   4        665.54        712.29         8.52 o                         
   0   4   4        463.28        562.90         6.93 o                         
   1   4   4        919.53        957.14        11.13 o                         
   2   4   4         66.62         78.34         1.62 o                         
   3   4   4          3.91          1.63         0.46 o                         
   4   4   4         39.96         42.47         1.28 o                         
   5   4   4        603.48        588.24         8.00 o                         
   6   4   4          0.01         -0.53         1.00 o                         
   7   4   4         50.45         60.74         2.50 o                         
   8   4   4          0.25         -0.92         1.28 o                         
   9   4   4          1.19         -0.24         1.48 o                         
  10   4   4          0.02          0.16         1.64 o                         
  11   4   4          0.00          1.26         2.39 o                         
 -14   5   4          0.07          1.50         2.41 o                         
 -13   5   4          0.43         -1.76         1.76 o                         
 -12   5   4          0.34          0.82         1.59 o                         
 -11   5   4          1.92         -1.38         1.38 o                         
 -10   5   4         27.04         22.38         2.05 o                         
  -9   5   4          2.08          1.15         1.23 o                         
  -8   5   4         56.77         44.36         1.94 o                         
  -7   5   4         66.77         64.45         2.04 o                         
  -6   5   4         47.67         38.01         1.52 o                         
  -5   5   4        350.66        431.80         6.91 o                         
  -4   5   4          0.03         -0.43         0.44 o                         
  -3   5   4       1293.91       1267.12        19.02 o                         
  -2   5   4        184.84        200.73         3.01 o                         
  -1   5   4         94.25         87.69         1.53 o                         
   0   5   4        621.37        654.78         8.33 o                         
   1   5   4        727.23        790.99         9.69 o                         
   2   5   4          4.03          0.13         0.46 o                         
   3   5   4          1.98          4.52         0.69 o                         
   4   5   4          4.00          3.22         0.77 o                         
   5   5   4        520.49        568.41         8.22 o                         
   6   5   4        157.99        172.87         4.23 o                         
   7   5   4         46.83         45.56         2.67 o                         
   8   5   4          0.50          0.10         1.43 o                         
   9   5   4          5.59         10.00         1.97 o                         
  10   5   4          4.58          9.60         2.20 o                         
  11   5   4          0.03          1.71         2.53 o                         
 -14   6   4          0.01         -0.41         2.90 o                         
 -13   6   4          0.01          0.36         2.25 o                         
 -12   6   4          0.75         -0.28         2.09 o                         
 -11   6   4          2.32         -1.43         1.43 o                         
 -10   6   4         18.74         20.09         2.43 o                         
  -9   6   4          0.05         -1.21         1.21 o                         
  -8   6   4          3.98         -1.09         1.09 o                         
  -7   6   4         11.63         10.84         1.23 o                         
  -6   6   4        138.73        139.71         3.39 o                         
  -5   6   4         21.51         24.82         0.91 o                         
  -4   6   4          0.64         -0.35         0.47 o                         
  -3   6   4         36.13         45.35         1.25 o                         
  -2   6   4          0.14         -0.46         0.46 o                         
  -1   6   4         97.62         94.76         1.86 o                         
   0   6   4        102.71        104.57         2.08 o                         
   1   6   4         23.27         19.53         1.06 o                         
   2   6   4         37.66         51.35         1.55 o                         
   3   6   4         37.20         38.11         1.51 o                         
   4   6   4         40.81         44.43         2.01 o                         
   5   6   4         31.05         34.64         2.26 o                         
   6   6   4         13.25         19.59         2.12 o                         
   7   6   4         34.92         45.01         2.80 o                         
   8   6   4          6.78          7.34         1.86 o                         
   9   6   4          1.62          2.36         1.90 o                         
  10   6   4          0.11         -0.91         2.05 o                         
  11   6   4          0.03         -1.76         2.11 o                         
 -14   7   4          0.10         -1.95         3.31 o                         
 -13   7   4          0.34         -1.73         1.73 o                         
 -12   7   4          1.10         -0.63         2.60 o                         
 -11   7   4          1.23          0.09         1.72 o                         
 -10   7   4          0.00          0.63         1.61 o                         
  -9   7   4         22.25         22.52         2.08 o                         
  -8   7   4         54.95         53.78         2.59 o                         
  -7   7   4          7.25         -1.08         1.10 o                         
  -6   7   4         99.67        109.04         2.91 o                         
  -5   7   4          0.03         -0.47         0.56 o                         
  -4   7   4        136.19        161.76         3.28 o                         
  -3   7   4          3.65          0.60         0.54 o                         
  -2   7   4          6.09          3.66         0.66 o                         
  -1   7   4         50.82         57.15         1.70 o                         
   0   7   4         76.27         72.44         1.75 o                         
   1   7   4         49.92         55.76         1.74 o                         
   2   7   4         27.94         26.52         1.49 o                         
   3   7   4         15.36         21.56         1.44 o                         
   4   7   4         19.00         14.17         1.56 o                         
   5   7   4        423.16        460.86         9.04 o                         
   6   7   4         77.10         81.23         3.89 o                         
   7   7   4         14.82         17.65         2.37 o                         
   8   7   4          0.45          0.39         1.78 o                         
   9   7   4          3.70          4.46         2.96 o                         
  10   7   4          6.86          9.02         3.06 o                         
 -13   8   4          0.01         -0.82         2.05 o                         
 -12   8   4         10.92          6.51         2.56 o                         
 -11   8   4         11.27         11.67         2.30 o                         
 -10   8   4          0.00         -1.37         1.71 o                         
  -9   8   4         49.37         56.59         3.04 o                         
  -8   8   4         27.49         30.91         2.16 o                         
  -7   8   4          0.04         -0.82         1.13 o                         
  -6   8   4          1.08         -0.82         1.06 o                         
  -5   8   4          3.39          0.85         0.97 o                         
  -4   8   4        170.79        196.70         4.57 o                         
  -3   8   4         63.46         66.98         1.94 o                         
  -2   8   4         23.17         19.47         1.13 o                         
  -1   8   4          0.11         -0.30         0.62 o                         
   0   8   4          7.84          7.17         0.90 o                         
   1   8   4        105.58        116.14         2.87 o                         
   2   8   4         31.44         33.56         1.73 o                         
   3   8   4          1.92          1.79         1.18 o                         
   4   8   4         72.02         90.07         3.68 o                         
   5   8   4        131.68        136.93         4.39 o                         
   6   8   4         26.85         25.51         2.68 o                         
   7   8   4          0.04         -0.29         1.68 o                         
   8   8   4          5.87          4.73         2.11 o                         
   9   8   4          2.89          5.33         2.57 o                         
  10   8   4          4.17         10.34         2.88 o                         
 -13   9   4          0.03          0.94         2.89 o                         
 -12   9   4          1.20          1.03         2.40 o                         
 -11   9   4         16.92         11.58         3.57 o                         
 -10   9   4          1.58          3.41         1.87 o                         
  -9   9   4         10.46          9.92         2.42 o                         
  -8   9   4          0.18          0.27         1.41 o                         
  -7   9   4         94.28         76.37         3.09 o                         
  -6   9   4          3.27          1.29         1.27 o                         
  -5   9   4          6.20          7.03         1.36 o                         
  -4   9   4         11.65          6.97         1.06 o                         
  -3   9   4         13.19          8.45         1.09 o                         
  -2   9   4        269.68        270.44         5.16 o                         
  -1   9   4         82.77         77.35         2.47 o                         
   0   9   4         11.48         10.96         1.28 o                         
   1   9   4         17.19         22.04         1.63 o                         
   2   9   4          1.77          2.72         1.09 o                         
   3   9   4         47.27         43.74         2.47 o                         
   4   9   4         13.76         14.52         1.92 o                         
   5   9   4          2.46          2.23         1.83 o                         
   6   9   4         11.88          8.39         1.98 o                         
   7   9   4          4.00          2.38         1.98 o                         
   8   9   4          1.75          2.92         2.14 o                         
   9   9   4          5.11          4.73         2.82 o                         
 -12  10   4          5.54          9.64         4.06 o                         
 -11  10   4          0.47          0.80         3.13 o                         
 -10  10   4          8.42          9.97         2.71 o                         
  -9  10   4          1.65         -0.12         2.87 o                         
  -8  10   4          0.02         -1.91         1.91 o                         
  -7  10   4          3.33         -0.75         1.97 o                         
  -6  10   4         54.48         56.40         2.84 o                         
  -5  10   4          0.25         -1.09         1.25 o                         
  -4  10   4         12.61         12.26         1.45 o                         
  -3  10   4         50.56         42.74         1.94 o                         
  -2  10   4        380.16        426.07         7.17 o                         
  -1  10   4        138.17        129.10         3.59 o                         
   0  10   4          1.19          4.40         1.24 o                         
   1  10   4         36.61         35.36         1.98 o                         
   2  10   4         17.26         10.73         1.54 o                         
   3  10   4          3.29          1.34         1.51 o                         
   4  10   4         32.49         27.90         2.79 o                         
   5  10   4          1.65         -1.66         1.77 o                         
   6  10   4          0.23         -0.59         1.83 o                         
   7  10   4          8.96          6.86         2.39 o                         
   8  10   4          2.44          5.80         2.57 o                         
   9  10   4          0.78          0.85         2.81 o                         
 -12  11   4          1.09         13.14        14.91 o                         
 -11  11   4          1.08          4.74         3.47 o                         
 -10  11   4          0.32          2.64         2.80 o                         
  -9  11   4          2.34          0.74         2.72 o                         
  -8  11   4          4.20          5.68         2.77 o                         
  -7  11   4          4.31          3.18         1.86 o                         
  -6  11   4          9.57          6.05         1.69 o                         
  -5  11   4          0.00         -0.91         1.34 o                         
  -4  11   4          2.84          2.18         1.45 o                         
  -3  11   4         37.50         30.21         2.03 o                         
  -2  11   4         11.41          9.03         1.57 o                         
  -1  11   4        131.84        151.25         5.10 o                         
   0  11   4          0.76          3.02         1.32 o                         
   1  11   4          1.80          1.83         1.23 o                         
   2  11   4         25.74         20.73         2.24 o                         
   3  11   4          0.05         -0.19         2.10 o                         
   4  11   4          2.43          0.28         1.88 o                         
   5  11   4          0.00         -1.72         1.72 o                         
   6  11   4          0.02         -1.89         1.89 o                         
   7  11   4          0.26          3.33         2.61 o                         
   8  11   4          0.05          1.54         2.44 o                         
 -11  12   4          1.75          8.57         6.09 o                         
 -10  12   4          0.15          0.35         4.75 o                         
  -9  12   4          0.01          4.01         3.61 o                         
  -8  12   4          0.49          2.89         4.48 o                         
  -7  12   4          2.30          7.88         2.72 o                         
  -6  12   4          0.53          2.29         2.76 o                         
  -5  12   4          1.33          1.60         2.05 o                         
  -4  12   4         12.80         17.98         2.21 o                         
  -3  12   4         71.03         76.16         4.06 o                         
  -2  12   4         84.49         82.97         3.65 o                         
  -1  12   4         19.36         30.37         3.48 o                         
   0  12   4          0.00         -1.14         1.31 o                         
   1  12   4          2.59         -1.35         1.62 o                         
   2  12   4         17.48         18.49         2.59 o                         
   3  12   4         20.87         18.40         2.99 o                         
   4  12   4          0.06         -2.30         2.30 o                         
   5  12   4          0.15          0.45         2.59 o                         
   6  12   4          5.67          4.08         2.76 o                         
   7  12   4          3.48          4.03         2.60 o                         
 -10  13   4          0.01          7.14         7.02 o                         
  -9  13   4          1.01          4.67         2.87 o                         
  -8  13   4          0.07          3.53         2.72 o                         
  -7  13   4          0.93          2.41         2.76 o                         
  -6  13   4          2.70          5.63         2.11 o                         
  -5  13   4          2.35          8.96         3.92 o                         
  -4  13   4          0.39          4.95         5.49 o                         
  -3  13   4         34.12         39.61         3.50 o                         
  -2  13   4         38.62         56.20         3.65 o                         
  -1  13   4         28.31         28.78         2.79 o                         
   0  13   4          0.78          0.47         1.99 o                         
   1  13   4          1.47          3.51         2.44 o                         
   2  13   4          3.92          0.80         2.86 o                         
   3  13   4          3.96          5.58         4.15 o                         
   4  13   4          6.13          6.70         4.38 o                         
   5  13   4          0.00         -0.58         3.69 o                         
   6  13   4          0.04          0.91         3.00 o                         
  -8  14   4          2.03          5.29         3.47 o                         
  -7  14   4          0.02          2.17         3.23 o                         
  -6  14   4         11.86         20.36         4.06 o                         
  -5  14   4          1.76         11.14         3.07 o                         
  -4  14   4          1.29         10.46         4.16 o                         
  -3  14   4          4.94         10.90         3.07 o                         
  -2  14   4         12.26         19.71         3.03 o                         
  -1  14   4          1.41          5.92         3.55 o                         
   0  14   4          2.18          3.81         2.94 o                         
   1  14   4          1.02          0.11         3.35 o                         
   2  14   4          1.58          1.74         3.79 o                         
   3  14   4          3.69          5.51         5.86 o                         
   4  14   4          0.45          6.63         5.02 o                         
   5  14   4          0.13         -3.07         3.79 o                         
  -7  15   4          3.49         11.46        10.69 o                         
  -6  15   4          4.87         30.88        16.36 o                         
  -5  15   4          0.20         10.05         4.36 o                         
  -4  15   4          3.99          5.13         5.09 o                         
  -3  15   4          8.33         13.48         4.52 o                         
  -2  15   4          8.19         12.78         3.37 o                         
  -1  15   4          2.68         15.68         6.73 o                         
   0  15   4          1.87          1.36         3.37 o                         
   1  15   4          5.36          7.65         9.36 o                         
   2  15   4          0.64         -1.89         3.25 o                         
   3  15   4          0.12          2.00         4.08 o                         
  -4  16   4          4.05         15.89         4.15 o                         
  -3  16   4          0.71          8.90         6.96 o                         
  -2  16   4          0.40         38.75        24.70 o                         
  -1  16   4          1.17          5.54         6.08 o                         
   0  16   4          1.90          5.49         4.37 o                         
   1  16   4          4.30         -0.54         4.10 o                         
 -15   1   5          0.05          0.12         1.90 o                         
 -14   1   5          1.49         -0.32         1.73 o                         
 -13   1   5         12.57          7.97         1.71 o                         
 -12   1   5          7.03          6.49         1.48 o                         
 -11   1   5          0.20         -1.05         1.05 o                         
 -10   1   5          8.71          5.06         1.12 o                         
  -9   1   5         16.20         10.07         0.88 o                         
  -8   1   5         55.44         77.05         1.47 o                         
  -7   1   5        147.70        150.24         2.32 o                         
  -6   1   5          0.01          0.59         0.34 o                         
  -5   1   5         61.92         51.34         0.94 o                         
  -4   1   5        344.85        293.91         3.62 o                         
  -3   1   5       4510.44       4573.82        48.62 o                         
  -2   1   5       4604.61       4673.58        53.38 o                         
  -1   1   5        573.24        580.89         7.10 o                         
   0   1   5          2.13          2.73         0.34 o                         
   1   1   5         15.43          3.57         0.42 o                         
   2   1   5          0.01         -0.41         0.41 o                         
   3   1   5        163.28        166.20         2.45 o                         
   4   1   5         32.19         28.23         1.10 o                         
   5   1   5          4.55          2.86         0.68 o                         
   6   1   5          0.58         -0.65         0.65 o                         
   7   1   5         19.46         17.23         1.08 o                         
   8   1   5          3.06          4.14         1.05 o                         
   9   1   5          0.27          1.86         1.21 o                         
  10   1   5          0.10          1.97         1.82 o                         
  11   1   5          0.45          3.86         3.26 o                         
 -15   2   5          0.01         -1.48         2.18 o                         
 -14   2   5          5.69         11.14         2.14 o                         
 -13   2   5          1.14          1.41         1.68 o                         
 -12   2   5         17.43          8.01         1.66 o                         
 -11   2   5        131.44        127.06         4.98 o                         
 -10   2   5        106.12        100.87         3.83 o                         
  -9   2   5        169.98        152.87         3.64 o                         
  -8   2   5        143.54        140.14         2.62 o                         
  -7   2   5        425.78        466.29         5.99 o                         
  -6   2   5         47.12         45.72         1.01 o                         
  -5   2   5       1031.52       1083.28        12.81 o                         
  -4   2   5         49.29         48.38         0.94 o                         
  -3   2   5       8043.07       8047.31        99.27 o                         
  -2   2   5       5856.37       5516.04        61.48 o                         
  -1   2   5          7.39          7.42         0.46 o                         
   0   2   5         30.97         38.52         1.01 o                         
   1   2   5        242.31        260.89         3.47 o                         
   2   2   5       1028.64       1005.86        11.10 o                         
   3   2   5        192.84        206.98         3.05 o                         
   4   2   5          3.88          1.51         0.63 o                         
   5   2   5         74.85         65.91         1.84 o                         
   6   2   5         11.83          6.55         0.89 o                         
   7   2   5          0.04         -0.26         0.86 o                         
   8   2   5          1.57          0.10         1.08 o                         
   9   2   5          0.18          0.72         1.16 o                         
  10   2   5          2.25          0.93         2.36 o                         
  11   2   5          0.01          7.30         4.34 o                         
 -15   3   5          2.42          2.91         1.99 o                         
 -14   3   5          7.58          9.35         2.19 o                         
 -13   3   5          2.42          3.37         1.82 o                         
 -12   3   5         49.15         50.46         2.85 o                         
 -11   3   5          4.41          3.67         1.30 o                         
 -10   3   5        345.89        343.97        10.88 o                         
  -9   3   5        259.97        257.33         5.92 o                         
  -8   3   5          0.10         -0.62         0.62 o                         
  -7   3   5        525.77        547.30         7.76 o                         
  -6   3   5         17.59         21.71         0.78 o                         
  -5   3   5       1937.55       2166.69        31.78 o                         
  -4   3   5       1243.76       1208.04        15.31 o                         
  -3   3   5       1693.77       1734.93        22.44 o                         
  -2   3   5         30.05         37.24         0.94 o                         
  -1   3   5       1865.85       1791.93        20.97 o                         
   0   3   5        833.99        894.05        10.13 o                         
   1   3   5        271.12        283.91         3.72 o                         
   2   3   5        408.52        425.25         5.37 o                         
   3   3   5          5.63          5.00         0.63 o                         
   4   3   5        174.17        163.04         2.62 o                         
   5   3   5          2.90          1.53         0.81 o                         
   6   3   5          4.79          4.07         0.94 o                         
   7   3   5         15.92         10.01         1.33 o                         
   8   3   5          6.61          6.43         1.25 o                         
   9   3   5          0.24         -0.87         1.41 o                         
  10   3   5          0.70         -0.37         1.90 o                         
  11   3   5          0.04          3.60         3.67 o                         
 -15   4   5          0.21         -1.85         1.85 o                         
 -14   4   5          4.35          2.42         2.13 o                         
 -13   4   5          1.78          3.36         2.02 o                         
 -12   4   5         24.88         26.65         2.46 o                         
 -11   4   5         15.50         15.07         1.79 o                         
 -10   4   5         45.46         35.58         2.02 o                         
  -9   4   5        463.87        436.22        14.03 o                         
  -8   4   5         98.52        104.72         2.72 o                         
  -7   4   5         13.43         21.59         1.22 o                         
  -6   4   5        249.14        274.48         4.77 o                         
  -5   4   5         15.27          6.41         0.52 o                         
  -4   4   5        768.46        934.89        13.59 o                         
  -3   4   5          0.65         -0.39         0.39 o                         
  -2   4   5        323.92        322.88         4.10 o                         
  -1   4   5        374.86        351.41         4.58 o                         
   0   4   5        808.15        899.20        11.04 o                         
   1   4   5          0.01         -0.06         0.36 o                         
   2   4   5         11.98         15.06         0.73 o                         
   3   4   5          4.22          2.12         0.48 o                         
   4   4   5        170.72        172.76         3.05 o                         
   5   4   5         68.06         76.31         2.19 o                         
   6   4   5         12.04          8.64         1.33 o                         
   7   4   5          1.91          2.87         1.45 o                         
   8   4   5          0.06         -0.97         1.38 o                         
   9   4   5          0.08         -1.48         1.48 o                         
  10   4   5          0.03          0.89         1.93 o                         
  11   4   5          1.98         -0.50         2.78 o                         
 -15   5   5          1.61         -0.32         2.23 o                         
 -14   5   5          0.13         -0.80         1.96 o                         
 -13   5   5          1.06         -2.39         2.39 o                         
 -12   5   5          2.35         -1.63         1.63 o                         
 -11   5   5         24.07         14.24         1.88 o                         
 -10   5   5         13.32         15.10         1.88 o                         
  -9   5   5        192.01        186.58         4.31 o                         
  -8   5   5          1.05          1.69         0.98 o                         
  -7   5   5         18.82         23.60         1.36 o                         
  -6   5   5          8.43          4.86         0.81 o                         
  -5   5   5        195.17        218.61         3.82 o                         
  -4   5   5         94.11         76.53         1.66 o                         
  -3   5   5         33.93         31.56         1.03 o                         
  -2   5   5          0.19         -0.43         0.43 o                         
  -1   5   5          6.73          1.45         0.52 o                         
   0   5   5         31.20         26.85         0.99 o                         
   1   5   5          6.85          3.92         0.47 o                         
   2   5   5        118.49        111.54         2.25 o                         
   3   5   5          8.87          5.96         0.82 o                         
   4   5   5          2.98          1.36         0.88 o                         
   5   5   5          1.12          3.16         1.26 o                         
   6   5   5          5.38          6.92         1.70 o                         
   7   5   5          1.33          0.38         1.40 o                         
   8   5   5         18.86         17.35         2.18 o                         
   9   5   5          6.95          9.94         2.36 o                         
  10   5   5          0.38         -0.44         2.06 o                         
  11   5   5          1.84          5.64         4.84 o                         
 -14   6   5          1.22          4.54         2.73 o                         
 -13   6   5          0.00         -1.45         1.78 o                         
 -12   6   5          0.54         -1.62         1.62 o                         
 -11   6   5          1.04         -1.38         1.38 o                         
 -10   6   5         43.89         30.97         4.13 o                         
  -9   6   5          0.23         -1.28         1.28 o                         
  -8   6   5          0.53         -0.97         0.97 o                         
  -7   6   5         18.94         15.91         1.21 o                         
  -6   6   5        112.41        117.60         2.62 o                         
  -5   6   5        205.50        184.17         3.88 o                         
  -4   6   5          7.61         13.07         0.78 o                         
  -3   6   5        283.57        272.81         4.35 o                         
  -2   6   5        126.44        115.18         2.63 o                         
  -1   6   5         10.58         12.81         0.74 o                         
   0   6   5        169.71        192.92         3.12 o                         
   1   6   5         52.36         63.13         1.77 o                         
   2   6   5        206.67        206.40         3.59 o                         
   3   6   5         18.87         15.65         1.28 o                         
   4   6   5         48.48         43.72         2.07 o                         
   5   6   5         97.03         93.30         3.65 o                         
   6   6   5          6.55          8.06         1.71 o                         
   7   6   5          6.33          7.03         1.84 o                         
   8   6   5          0.46         -0.80         1.70 o                         
   9   6   5          0.68          3.53         2.28 o                         
  10   6   5          0.04          2.24         3.04 o                         
 -14   7   5          0.25          2.31         4.23 o                         
 -13   7   5          4.51          3.22         2.02 o                         
 -12   7   5          4.75          4.19         1.81 o                         
 -11   7   5         11.81         12.05         2.09 o                         
 -10   7   5         24.86         22.39         2.33 o                         
  -9   7   5         86.57         82.36         3.42 o                         
  -8   7   5          0.01         -1.07         1.07 o                         
  -7   7   5         19.84         27.26         1.70 o                         
  -6   7   5         33.26         28.39         1.63 o                         
  -5   7   5        762.81        742.24        14.73 o                         
  -4   7   5        190.42        188.60         3.95 o                         
  -3   7   5         20.49         18.11         1.04 o                         
  -2   7   5          8.68          5.62         0.80 o                         
  -1   7   5         94.32         81.79         1.84 o                         
   0   7   5         17.67         13.80         0.92 o                         
   1   7   5          0.03         -0.68         0.68 o                         
   2   7   5        150.94        144.58         3.28 o                         
   3   7   5          2.44          2.27         1.05 o                         
   4   7   5         33.38         32.76         2.33 o                         
   5   7   5         19.20         18.74         2.09 o                         
   6   7   5          8.11          9.52         1.88 o                         
   7   7   5          4.20          2.87         1.65 o                         
   8   7   5          3.92          1.51         2.01 o                         
   9   7   5          0.42          0.20         2.26 o                         
  10   7   5          0.97          0.00         2.25 o                         
 -14   8   5          2.38          4.99         3.75 o                         
 -13   8   5          1.23          0.22         3.47 o                         
 -12   8   5         10.44          8.03         2.34 o                         
 -11   8   5          0.05          0.01         1.53 o                         
 -10   8   5         34.61         32.44         2.98 o                         
  -9   8   5         62.84         72.00         3.31 o                         
  -8   8   5         93.63         93.50         3.33 o                         
  -7   8   5          2.11          1.21         1.22 o                         
  -6   8   5        116.40         94.93         3.27 o                         
  -5   8   5        289.06        251.46         7.08 o                         
  -4   8   5        107.17        100.45         2.69 o                         
  -3   8   5        171.97        168.97         3.86 o                         
  -2   8   5        119.49        111.46         2.43 o                         
  -1   8   5         11.11          6.95         0.89 o                         
   0   8   5        228.74        212.55         4.68 o                         
   1   8   5          0.01          2.49         1.00 o                         
   2   8   5         25.07         26.41         1.66 o                         
   3   8   5          0.49         -0.18         1.06 o                         
   4   8   5         89.65         90.41         3.65 o                         
   5   8   5          9.57          7.58         1.81 o                         
   6   8   5         14.20         12.54         2.28 o                         
   7   8   5          0.11         -1.66         1.66 o                         
   8   8   5          0.54          1.39         2.21 o                         
   9   8   5          0.30          0.07         2.43 o                         
 -13   9   5          2.49          1.53         2.64 o                         
 -12   9   5          2.97          3.52         2.41 o                         
 -11   9   5         12.01         12.47         2.94 o                         
 -10   9   5         31.26         28.56         3.43 o                         
  -9   9   5         89.83         92.68         4.75 o                         
  -8   9   5         29.75         32.45         2.41 o                         
  -7   9   5        144.02        118.69         3.98 o                         
  -6   9   5          1.72          1.07         1.25 o                         
  -5   9   5         66.46         82.15         3.27 o                         
  -4   9   5          0.35          1.51         0.89 o                         
  -3   9   5        169.37        164.64         4.28 o                         
  -2   9   5        234.46        235.66         5.78 o                         
  -1   9   5        185.01        178.89         3.88 o                         
   0   9   5        291.90        295.30         5.34 o                         
   1   9   5          0.18          3.02         1.09 o                         
   2   9   5          2.22         -0.87         1.06 o                         
   3   9   5          5.66          3.14         1.53 o                         
   4   9   5         24.95         23.63         2.34 o                         
   5   9   5         18.90         14.82         2.33 o                         
   6   9   5          2.15          0.43         1.97 o                         
   7   9   5          0.29         -1.99         2.00 o                         
   8   9   5          0.04          1.69         2.73 o                         
   9   9   5          1.81         -1.77         2.50 o                         
 -13  10   5          0.02          5.60         4.45 o                         
 -12  10   5          3.61          6.53         3.45 o                         
 -11  10   5          6.38         12.81         5.17 o                         
 -10  10   5          0.68          0.66         2.14 o                         
  -9  10   5         70.25         69.42         4.47 o                         
  -8  10   5          4.02          6.64         1.79 o                         
  -7  10   5          0.29         -1.34         1.34 o                         
  -6  10   5         13.88          6.06         1.55 o                         
  -5  10   5          0.02         -1.27         1.27 o                         
  -4  10   5          0.28         -1.05         1.05 o                         
  -3  10   5         95.67        113.28         3.62 o                         
  -2  10   5        207.79        214.68         4.66 o                         
  -1  10   5         54.28         62.79         3.25 o                         
   0  10   5         21.74         28.30         1.90 o                         
   1  10   5          1.96          1.21         1.15 o                         
   2  10   5          8.01          5.03         1.68 o                         
   3  10   5          1.86          2.92         1.79 o                         
   4  10   5          2.51         -0.10         1.82 o                         
   5  10   5          1.67         -0.52         1.86 o                         
   6  10   5          0.34          0.79         2.13 o                         
   7  10   5          0.18          2.52         2.40 o                         
   8  10   5          1.55          0.49         2.49 o                         
 -12  11   5          0.51          6.71         5.10 o                         
 -11  11   5          0.03          1.18         3.77 o                         
 -10  11   5          0.68         -0.83         4.67 o                         
  -9  11   5          6.70          6.35         3.61 o                         
  -8  11   5          5.94          5.41         3.09 o                         
  -7  11   5          5.30          3.97         1.84 o                         
  -6  11   5          0.99          3.08         1.56 o                         
  -5  11   5          6.21          4.80         1.62 o                         
  -4  11   5          3.94          6.01         1.68 o                         
  -3  11   5          0.24         -1.29         1.29 o                         
  -2  11   5          4.25          1.93         1.54 o                         
  -1  11   5          8.33          6.11         1.46 o                         
   0  11   5         11.96          8.88         1.50 o                         
   1  11   5          0.40         -1.20         1.20 o                         
   2  11   5          2.13          0.43         1.79 o                         
   3  11   5          3.46          1.62         1.95 o                         
   4  11   5          3.44          4.86         2.20 o                         
   5  11   5          0.01         -1.76         2.10 o                         
   6  11   5          0.01         -2.19         2.19 o                         
   7  11   5          2.10          2.90         2.62 o                         
   8  11   5          0.19         -0.23         4.19 o                         
 -11  12   5          2.14         -0.53         4.51 o                         
 -10  12   5          0.25         -0.50         2.33 o                         
  -9  12   5          0.00         -0.23         4.12 o                         
  -8  12   5          0.66          3.46         3.95 o                         
  -7  12   5          0.02          2.76         3.26 o                         
  -6  12   5          1.82          3.78         3.01 o                         
  -5  12   5          0.12          1.24         2.02 o                         
  -4  12   5         16.34         15.95         2.22 o                         
  -3  12   5          4.56          7.50         2.14 o                         
  -2  12   5          0.11          3.70         1.88 o                         
  -1  12   5          2.89          6.64         1.58 o                         
   0  12   5          0.10          0.65         1.31 o                         
   1  12   5          1.20         -0.52         1.97 o                         
   2  12   5          1.55          1.70         1.84 o                         
   3  12   5          0.24         -0.69         2.00 o                         
   4  12   5          0.00         -0.86         2.16 o                         
   5  12   5          0.86          0.14         2.13 o                         
   6  12   5          0.53         -2.43         2.43 o                         
   7  12   5          0.46          1.92         3.85 o                         
 -10  13   5          4.36          5.22         3.29 o                         
  -9  13   5          0.01          0.08         2.65 o                         
  -8  13   5          1.63         11.39         6.73 o                         
  -7  13   5          6.32         15.13         6.27 o                         
  -6  13   5          0.36          0.00         2.25 o                         
  -5  13   5         15.36         16.30         3.08 o                         
  -4  13   5          6.79         16.96         3.74 o                         
  -3  13   5          5.00         13.34         3.14 o                         
  -2  13   5         47.11         51.95         3.58 o                         
  -1  13   5          6.40          7.09         2.43 o                         
   0  13   5          0.93          0.55         2.24 o                         
   1  13   5          0.73          1.63         3.07 o                         
   2  13   5          5.11          3.41         4.05 o                         
   3  13   5          0.68         -1.59         3.92 o                         
   4  13   5          0.15          1.84         4.03 o                         
   5  13   5          0.82          0.25         4.68 o                         
   6  13   5          1.22          5.08         4.64 o                         
  -9  14   5          7.38         22.60         5.22 o                         
  -8  14   5          6.55         14.04         4.95 o                         
  -7  14   5          4.81          3.17         4.02 o                         
  -6  14   5          1.47         12.08         4.14 o                         
  -5  14   5         16.79         24.52         3.57 o                         
  -4  14   5          7.29         15.13         3.83 o                         
  -3  14   5         38.84         42.85         4.28 o                         
  -2  14   5         32.48         35.30         3.89 o                         
  -1  14   5          0.47          2.07         2.42 o                         
   0  14   5          0.15          0.63         2.49 o                         
   1  14   5          1.85          2.10         4.59 o                         
   2  14   5          4.43          1.24         5.15 o                         
   3  14   5          0.07          0.72         5.68 o                         
   4  14   5          0.22          0.09         2.84 o                         
  -7  15   5          0.28         12.99        10.41 o                         
  -6  15   5          0.16         14.04         6.07 o                         
  -5  15   5          0.00          4.94         5.15 o                         
  -4  15   5          0.02         13.45         8.41 o                         
  -3  15   5          9.50         15.88         4.70 o                         
  -2  15   5         12.43         15.38         3.56 o                         
  -1  15   5          9.85         11.23         4.21 o                         
   0  15   5          2.04         -0.61         4.10 o                         
   1  15   5          1.37          0.62         2.51 o                         
   2  15   5          2.81          6.39         5.85 o                         
   3  15   5          1.67         -1.47         2.61 o                         
  -4  16   5          2.68         18.68         8.09 o                         
  -3  16   5          4.34         17.37         7.04 o                         
  -2  16   5          2.25         27.04        25.27 o                         
  -1  16   5          0.02          4.21         4.85 o                         
   0  16   5          0.26         -0.01         5.20 o                         
 -16   0   6          0.01          2.20         3.25 o                         
 -15   0   6          1.91          2.41         2.61 o                         
 -14   0   6         13.17         25.92         3.49 o                         
 -13   0   6          7.04          6.38         2.52 o                         
 -12   0   6          1.73          5.05         2.06 o                         
 -11   0   6          2.33         -1.39         1.75 o                         
 -10   0   6         10.78          7.16         1.36 o                         
  -9   0   6          6.91          6.30         1.09 o                         
  -8   0   6         11.25          7.77         1.14 o                         
  -7   0   6        240.87        253.25         5.30 o                         
  -6   0   6        147.31        137.44         3.15 o                         
  -5   0   6        837.61        784.23        13.21 o                         
  -4   0   6          6.56          7.79         0.61 o                         
  -3   0   6        946.39        826.58        13.83 o                         
  -2   0   6       3819.51       3596.37        55.60 o                         
  -1   0   6         12.99         19.26         1.05 o                         
   0   0   6        267.07        312.73         5.77 o                         
   1   0   6        230.54        200.97         5.37 o                         
   2   0   6        179.45        161.37         3.45 o                         
   3   0   6        210.92        214.23         4.45 o                         
   4   0   6         28.90         30.83         1.63 o                         
   5   0   6          0.00         -0.87         0.87 o                         
   6   0   6          0.59         -0.95         0.95 o                         
   7   0   6          7.03          4.57         1.31 o                         
   8   0   6          1.45          7.28         1.91 o                         
   9   0   6          0.10          3.43         2.12 o                         
  10   0   6          2.89          2.69         3.09 o                         
  11   0   6          3.91          2.93         7.01 o                         
 -16   1   6          0.03         -0.74         2.08 o                         
 -15   1   6          0.15          3.52         2.05 o                         
 -14   1   6         12.09         15.87         2.09 o                         
 -13   1   6          1.97          1.01         1.43 o                         
 -12   1   6         32.57         40.71         2.40 o                         
 -11   1   6         47.21         51.26         2.27 o                         
 -10   1   6         34.44         33.47         1.70 o                         
  -9   1   6         13.70         17.10         0.92 o                         
  -8   1   6         44.29         55.05         1.44 o                         
  -7   1   6         19.97         17.44         0.78 o                         
  -6   1   6        543.80        658.93         8.06 o                         
  -5   1   6          4.48          3.07         0.35 o                         
  -4   1   6        491.16        483.54         5.50 o                         
  -3   1   6       3662.34       3535.91        38.61 o                         
  -2   1   6       1777.46       1689.85        19.70 o                         
  -1   1   6         26.45         24.92         0.82 o                         
   0   1   6       2814.52       2810.30        30.41 o                         
   1   1   6        329.17        355.63         4.78 o                         
   2   1   6        307.64        323.42         4.24 o                         
   3   1   6         22.48         24.27         1.03 o                         
   4   1   6        228.03        208.17         3.11 o                         
   5   1   6          1.62          1.46         0.70 o                         
   6   1   6         36.88         33.84         1.34 o                         
   7   1   6          3.32          1.74         0.92 o                         
   8   1   6         19.46         16.74         1.47 o                         
   9   1   6          2.15          2.90         1.73 o                         
  10   1   6          3.63          5.84         3.35 o                         
  11   1   6          1.04         10.09         5.16 o                         
 -16   2   6          1.30          0.29         2.91 o                         
 -15   2   6          2.83          1.44         1.96 o                         
 -14   2   6          1.75          0.29         1.55 o                         
 -13   2   6         14.66         14.11         1.98 o                         
 -12   2   6          0.03         -1.05         1.24 o                         
 -11   2   6        112.99        114.61         4.40 o                         
 -10   2   6        110.12        122.51         3.88 o                         
  -9   2   6        165.30        164.27         4.41 o                         
  -8   2   6         58.93         60.71         1.59 o                         
  -7   2   6        356.95        347.51         4.99 o                         
  -6   2   6        336.04        384.48         4.82 o                         
  -5   2   6        246.18        227.98         3.02 o                         
  -4   2   6        604.25        560.49         6.66 o                         
  -3   2   6       1641.10       1472.49        16.38 o                         
  -2   2   6         57.37         70.94         1.24 o                         
  -1   2   6        578.49        490.07         6.36 o                         
   0   2   6        204.09        231.80         3.39 o                         
   1   2   6          9.99          7.73         0.62 o                         
   2   2   6        133.89        122.17         2.18 o                         
   3   2   6          1.04          0.21         0.54 o                         
   4   2   6         42.39         37.12         1.45 o                         
   5   2   6         10.55          6.55         0.89 o                         
   6   2   6         16.67         16.58         1.24 o                         
   7   2   6         20.34         21.79         1.53 o                         
   8   2   6          0.47          3.96         1.16 o                         
   9   2   6          6.22          7.41         1.89 o                         
  10   2   6          0.68          4.99         3.59 o                         
  11   2   6          0.21         10.75         4.29 o                         
 -16   3   6          5.62          7.70         5.86 o                         
 -15   3   6          4.74          5.00         2.05 o                         
 -14   3   6          6.98          5.22         2.22 o                         
 -13   3   6         21.17         14.09         2.20 o                         
 -12   3   6         55.32         67.19         2.80 o                         
 -11   3   6          4.99          2.08         1.16 o                         
 -10   3   6        339.62        402.29         9.88 o                         
  -9   3   6          2.87          4.29         0.98 o                         
  -8   3   6        235.09        225.47         3.91 o                         
  -7   3   6        205.04        203.90         4.04 o                         
  -6   3   6        281.89        307.93         4.37 o                         
  -5   3   6          0.06          2.96         0.46 o                         
  -4   3   6       1259.23       1371.63        18.30 o                         
  -3   3   6        935.20        880.30        11.31 o                         
  -2   3   6       2845.22       2929.71        33.87 o                         
  -1   3   6       1576.60       1696.05        19.45 o                         
   0   3   6        447.27        451.44         5.81 o                         
   1   3   6         47.98         57.30         1.40 o                         
   2   3   6          8.11         10.63         0.75 o                         
   3   3   6         15.07          9.10         0.79 o                         
   4   3   6         55.05         54.74         1.74 o                         
   5   3   6        199.86        190.66         3.36 o                         
   6   3   6         34.54         36.01         1.75 o                         
   7   3   6         40.42         35.57         1.92 o                         
   8   3   6          1.43          4.07         1.37 o                         
   9   3   6          5.57          7.69         1.94 o                         
  10   3   6          1.17          2.27         3.19 o                         
 -15   4   6          0.22          0.91         2.21 o                         
 -14   4   6          3.88          2.08         2.27 o                         
 -13   4   6          2.51          2.33         1.91 o                         
 -12   4   6         39.82         39.22         2.64 o                         
 -11   4   6          8.60         13.94         1.60 o                         
 -10   4   6        513.04        586.02        15.44 o                         
  -9   4   6          4.83          4.14         1.15 o                         
  -8   4   6        224.50        246.41         4.45 o                         
  -7   4   6        213.29        237.81         5.00 o                         
  -6   4   6         26.07         29.42         0.91 o                         
  -5   4   6        713.75        676.31        10.78 o                         
  -4   4   6        409.27        423.89         7.84 o                         
  -3   4   6        563.81        507.93         6.58 o                         
  -2   4   6        254.30        273.63         3.99 o                         
  -1   4   6        112.03        116.74         2.43 o                         
   0   4   6         94.13         82.21         1.71 o                         
   1   4   6          5.45          6.31         0.60 o                         
   2   4   6         65.73         62.95         1.54 o                         
   3   4   6          0.52          0.10         0.64 o                         
   4   4   6          0.56          1.96         0.89 o                         
   5   4   6        279.07        294.62         5.08 o                         
   6   4   6         51.03         59.89         2.72 o                         
   7   4   6          1.61          1.95         1.36 o                         
   8   4   6          0.22          0.53         1.63 o                         
   9   4   6          7.96         10.71         2.27 o                         
  10   4   6          0.73          1.60         2.21 o                         
 -15   5   6          4.17         -0.18         2.15 o                         
 -14   5   6          1.31          1.27         2.00 o                         
 -13   5   6          2.76          0.08         1.81 o                         
 -12   5   6         14.15         14.14         2.11 o                         
 -11   5   6         21.22         18.63         2.14 o                         
 -10   5   6          0.00         -0.51         1.29 o                         
  -9   5   6         77.04         88.59         2.85 o                         
  -8   5   6          0.01         -0.72         0.83 o                         
  -7   5   6         48.10         33.50         1.76 o                         
  -6   5   6         52.52         51.78         1.63 o                         
  -5   5   6          9.07          9.55         0.62 o                         
  -4   5   6        196.44        182.30         4.17 o                         
  -3   5   6        189.92        218.67         4.58 o                         
  -2   5   6         41.08         45.57         1.30 o                         
  -1   5   6          9.35          8.14         0.69 o                         
   0   5   6         25.58         22.82         1.00 o                         
   1   5   6          0.36          1.45         0.51 o                         
   2   5   6          0.58         -0.18         0.56 o                         
   3   5   6          4.24          3.49         0.86 o                         
   4   5   6         49.18         45.76         2.01 o                         
   5   5   6         31.28         31.22         2.18 o                         
   6   5   6         30.30         31.77         2.40 o                         
   7   5   6         18.64         13.37         2.08 o                         
   8   5   6          5.45          5.65         2.09 o                         
   9   5   6          0.01         -1.72         1.72 o                         
  10   5   6          2.08          3.75         2.21 o                         
 -15   6   6          0.08         -0.99         2.21 o                         
 -14   6   6          0.14          0.22         1.92 o                         
 -13   6   6          6.58          4.72         2.03 o                         
 -12   6   6         15.71          7.86         1.86 o                         
 -11   6   6          0.23         -1.46         1.46 o                         
 -10   6   6         16.96         17.26         1.99 o                         
  -9   6   6         51.79         55.27         2.56 o                         
  -8   6   6          8.54          5.32         1.18 o                         
  -7   6   6         14.74         13.53         1.21 o                         
  -6   6   6          0.08         -0.48         0.48 o                         
  -5   6   6        118.54        115.14         2.97 o                         
  -4   6   6         31.38         45.49         1.42 o                         
  -3   6   6        268.78        266.57         4.64 o                         
  -2   6   6         17.63         16.88         0.89 o                         
  -1   6   6         44.07         54.63         1.94 o                         
   0   6   6          2.46          2.07         0.58 o                         
   1   6   6         10.55          4.13         0.76 o                         
   2   6   6          0.33         -0.69         0.69 o                         
   3   6   6         39.05         39.39         1.95 o                         
   4   6   6         35.02         37.11         2.08 o                         
   5   6   6          0.10          1.98         1.42 o                         
   6   6   6          2.99          3.38         1.64 o                         
   7   6   6         22.89         28.66         2.74 o                         
   8   6   6          3.65          2.71         2.66 o                         
   9   6   6          0.60          0.03         2.16 o                         
  10   6   6          0.62          1.59         2.38 o                         
 -14   7   6          2.95          4.46         3.48 o                         
 -13   7   6          5.88          4.85         2.69 o                         
 -12   7   6          7.99          6.68         3.07 o                         
 -11   7   6          0.26         -1.54         1.54 o                         
 -10   7   6         24.18         27.34         2.43 o                         
  -9   7   6          1.51         -1.29         1.29 o                         
  -8   7   6         23.02         27.95         1.88 o                         
  -7   7   6          2.87          3.36         1.14 o                         
  -6   7   6         39.34         50.26         2.19 o                         
  -5   7   6         14.44          9.91         0.83 o                         
  -4   7   6         16.65         13.30         0.90 o                         
  -3   7   6          2.78          3.47         0.72 o                         
  -2   7   6          0.02         -0.54         0.54 o                         
  -1   7   6         31.04         26.50         1.23 o                         
   0   7   6          6.55          6.86         0.99 o                         
   1   7   6         21.16         20.36         1.36 o                         
   2   7   6         24.49         24.60         1.68 o                         
   3   7   6         41.70         43.87         2.18 o                         
   4   7   6         58.32         65.59         3.16 o                         
   5   7   6          1.02          1.40         1.46 o                         
   6   7   6          1.71          0.26         1.57 o                         
   7   7   6          4.52          4.77         2.16 o                         
   8   7   6          0.02          0.68         1.89 o                         
   9   7   6          1.87          3.24         2.29 o                         
 -14   8   6          0.02         -2.18         2.18 o                         
 -13   8   6          4.36          3.44         2.55 o                         
 -12   8   6          7.43          6.67         2.41 o                         
 -11   8   6         31.43         24.50         2.82 o                         
 -10   8   6         94.52        109.03         4.76 o                         
  -9   8   6         37.37         31.73         2.45 o                         
  -8   8   6        114.08        103.21         3.77 o                         
  -7   8   6         65.89         69.51         2.74 o                         
  -6   8   6          1.76          0.62         1.08 o                         
  -5   8   6         17.21         14.27         1.19 o                         
  -4   8   6         12.41         10.20         1.03 o                         
  -3   8   6         43.85         44.66         1.66 o                         
  -2   8   6          0.06          0.12         0.73 o                         
  -1   8   6        119.07        113.12         2.54 o                         
   0   8   6          5.27          9.50         1.19 o                         
   1   8   6         68.26         63.61         2.41 o                         
   2   8   6         71.95         65.82         2.58 o                         
   3   8   6          3.42          3.43         1.35 o                         
   4   8   6          0.59          0.53         1.43 o                         
   5   8   6          1.89         -1.62         1.62 o                         
   6   8   6          0.21          0.35         2.10 o                         
   7   8   6          9.28          4.89         2.18 o                         
   8   8   6          0.02         -0.62         2.20 o                         
   9   8   6          0.26          2.36         2.88 o                         
 -13   9   6          0.00          0.12         3.87 o                         
 -12   9   6         12.62         14.84         3.62 o                         
 -11   9   6          9.90          3.98         2.22 o                         
 -10   9   6         79.18         81.45         5.39 o                         
  -9   9   6         10.38         11.48         1.97 o                         
  -8   9   6         12.60          7.69         1.59 o                         
  -7   9   6         50.93         50.60         2.74 o                         
  -6   9   6         12.77         11.48         1.55 o                         
  -5   9   6         73.41         90.99         3.22 o                         
  -4   9   6          5.03          4.94         1.06 o                         
  -3   9   6         42.99         38.85         1.82 o                         
  -2   9   6         39.22         40.82         1.79 o                         
  -1   9   6          0.00          0.38         1.05 o                         
   0   9   6          4.59          7.28         1.27 o                         
   1   9   6          9.76          9.36         1.34 o                         
   2   9   6          1.55          3.02         1.21 o                         
   3   9   6         22.33         16.71         2.01 o                         
   4   9   6          6.99          7.05         1.90 o                         
   5   9   6          2.40         -0.02         1.84 o                         
   6   9   6          0.36         -2.05         2.05 o                         
   7   9   6          6.63          8.79         2.41 o                         
   8   9   6          3.56          7.76         2.98 o                         
 -13  10   6          0.86          1.72         2.64 o                         
 -12  10   6          0.02          2.68         3.27 o                         
 -11  10   6         17.17         15.64         2.77 o                         
 -10  10   6         52.53         54.00         3.99 o                         
  -9  10   6          1.36          3.40         1.96 o                         
  -8  10   6          3.42          4.51         1.84 o                         
  -7  10   6          1.08          0.46         1.61 o                         
  -6  10   6         42.01         38.75         2.46 o                         
  -5  10   6         14.14         14.33         1.73 o                         
  -4  10   6         21.39         16.99         1.69 o                         
  -3  10   6          7.18         10.57         1.59 o                         
  -2  10   6          1.48          0.89         1.32 o                         
  -1  10   6         66.68         65.80         2.78 o                         
   0  10   6         33.25         31.12         1.97 o                         
   1  10   6          0.25          1.33         1.19 o                         
   2  10   6          2.14         -1.38         1.38 o                         
   3  10   6          9.14          6.70         2.35 o                         
   4  10   6          0.02         -1.80         1.80 o                         
   5  10   6          1.67          0.92         2.21 o                         
   6  10   6          0.66         -2.01         2.22 o                         
   7  10   6          2.85          4.30         2.31 o                         
   8  10   6          0.02          4.42         3.30 o                         
 -12  11   6          3.92          4.54         2.46 o                         
 -11  11   6          2.43         -1.47         2.36 o                         
 -10  11   6          4.87         10.71         3.47 o                         
  -9  11   6          1.55          3.42         2.84 o                         
  -8  11   6          3.93          2.74         2.28 o                         
  -7  11   6          1.88          4.53         1.70 o                         
  -6  11   6          1.86          0.52         1.55 o                         
  -5  11   6          0.72          0.23         1.52 o                         
  -4  11   6          6.12          7.90         1.83 o                         
  -3  11   6         78.59         81.00         3.30 o                         
  -2  11   6          0.65          3.08         1.38 o                         
  -1  11   6          0.64         -0.13         1.27 o                         
   0  11   6          0.00          0.36         1.21 o                         
   1  11   6          0.64          1.83         1.46 o                         
   2  11   6         12.45          6.19         2.08 o                         
   3  11   6          0.23         -0.83         1.81 o                         
   4  11   6          0.84         -0.96         1.89 o                         
   5  11   6          1.67         -2.45         2.45 o                         
   6  11   6          0.00         -1.95         2.31 o                         
   7  11   6          1.72          0.91         2.56 o                         
 -11  12   6          2.19          4.44         2.83 o                         
 -10  12   6          1.09          1.53         2.65 o                         
  -9  12   6          0.09         -1.49         2.20 o                         
  -8  12   6          2.09          7.82         3.47 o                         
  -7  12   6          3.79          4.14         3.37 o                         
  -6  12   6          7.89          8.10         2.51 o                         
  -5  12   6          0.03          0.32         1.84 o                         
  -4  12   6          4.13          6.28         1.99 o                         
  -3  12   6         39.47         47.91         3.14 o                         
  -2  12   6          0.42          3.02         1.43 o                         
  -1  12   6          0.74         -0.90         1.41 o                         
   0  12   6          8.43          6.69         1.85 o                         
   1  12   6          0.37         -1.83         1.83 o                         
   2  12   6          0.04         -1.60         1.60 o                         
   3  12   6          1.36         -1.67         2.79 o                         
   4  12   6          0.03         -0.60         2.27 o                         
   5  12   6          0.04         -1.34         2.70 o                         
   6  12   6          0.80         -0.81         3.03 o                         
 -10  13   6          5.26         10.96         3.36 o                         
  -9  13   6          3.26          3.98         3.11 o                         
  -8  13   6          5.31         14.74         3.56 o                         
  -7  13   6          3.48         14.06         4.75 o                         
  -6  13   6          2.50          8.63         4.76 o                         
  -5  13   6          8.11         16.62         4.02 o                         
  -4  13   6          9.80          9.06         2.25 o                         
  -3  13   6         18.77         23.12         3.71 o                         
  -2  13   6          0.25          1.35         1.99 o                         
  -1  13   6         11.79         13.33         2.65 o                         
   0  13   6          0.00         -0.21         2.07 o                         
   1  13   6          2.05          1.89         3.07 o                         
   2  13   6          0.02          0.85         3.56 o                         
   3  13   6          0.01         -0.48         4.11 o                         
   4  13   6          0.41          2.49         3.57 o                         
   5  13   6          1.08          3.33         2.94 o                         
  -9  14   6          0.04          4.32         3.99 o                         
  -8  14   6          0.00          2.74         5.17 o                         
  -7  14   6          1.80          9.16         6.11 o                         
  -6  14   6          0.55          9.72         4.56 o                         
  -5  14   6          2.39         17.86         4.78 o                         
  -4  14   6         20.74         26.86         4.50 o                         
  -3  14   6         24.00         30.39         4.32 o                         
  -2  14   6          8.73         13.09         3.65 o                         
  -1  14   6          1.27          2.50         3.71 o                         
   0  14   6          0.17          3.64         3.47 o                         
   1  14   6          0.08          1.49         4.35 o                         
   2  14   6          3.78          3.13         5.50 o                         
   3  14   6          1.44         16.95        11.32 o                         
   4  14   6          0.12          5.48         5.73 o                         
  -7  15   6          8.49         26.19        12.28 o                         
  -6  15   6          0.11          1.77         4.33 o                         
  -5  15   6          0.09          3.79         3.57 o                         
  -4  15   6          8.00          4.34         4.06 o                         
  -3  15   6         13.23         15.76         6.09 o                         
  -2  15   6          6.25         10.55         3.96 o                         
  -1  15   6          1.64          7.50         5.38 o                         
   0  15   6          1.67         -1.84         2.68 o                         
   1  15   6          4.74          4.88         2.70 o                         
   2  15   6          0.22          1.57         4.26 o                         
  -4  16   6          2.97         37.09         8.50 o                         
  -3  16   6          2.93          4.97         4.68 o                         
  -2  16   6          0.05          4.46        10.14 o                         
  -1  16   6          0.33          2.50         8.68 o                         
 -16   1   7          0.77          0.62         2.05 o                         
 -15   1   7          0.46          3.01         1.87 o                         
 -14   1   7          3.62          3.33         1.74 o                         
 -13   1   7          0.25          3.52         1.53 o                         
 -12   1   7          0.04          2.24         1.36 o                         
 -11   1   7         13.68          6.99         1.27 o                         
 -10   1   7          0.07         -0.74         0.74 o                         
  -9   1   7          0.00         -0.49         0.49 o                         
  -8   1   7         49.24         57.82         1.68 o                         
  -7   1   7        175.78        153.56         2.42 o                         
  -6   1   7        127.93        123.18         2.05 o                         
  -5   1   7        229.95        200.16         2.69 o                         
  -4   1   7        738.25        768.22         8.97 o                         
  -3   1   7          1.58          2.81         0.30 o                         
  -2   1   7         36.27         39.99         1.10 o                         
  -1   1   7          1.72          0.08         0.38 o                         
   0   1   7        104.10        121.05         2.08 o                         
   1   1   7        147.97        156.90         2.61 o                         
   2   1   7          0.37         -0.45         0.48 o                         
   3   1   7          1.80          1.29         0.60 o                         
   4   1   7         60.04         62.19         1.80 o                         
   5   1   7          0.69         -0.55         0.69 o                         
   6   1   7          0.19         -0.24         0.91 o                         
   7   1   7         17.36         15.22         1.36 o                         
   8   1   7         13.81         20.38         2.18 o                         
   9   1   7          0.79          4.35         2.27 o                         
  10   1   7          2.22          6.16         3.60 o                         
 -16   2   7          2.80          2.15         2.07 o                         
 -15   2   7          1.14          3.45         2.10 o                         
 -14   2   7          0.84          2.30         1.67 o                         
 -13   2   7          4.13          7.24         1.73 o                         
 -12   2   7         13.16          8.81         1.48 o                         
 -11   2   7        135.67        132.36         3.93 o                         
 -10   2   7          2.44          8.55         1.24 o                         
  -9   2   7        233.24        263.93         4.59 o                         
  -8   2   7         12.14         14.59         0.77 o                         
  -7   2   7          3.86          1.28         0.41 o                         
  -6   2   7         25.90         22.01         0.82 o                         
  -5   2   7       1941.20       2217.27        24.46 o                         
  -4   2   7         15.49         12.23         0.57 o                         
  -3   2   7          5.96          9.85         0.57 o                         
  -2   2   7        602.78        660.73         7.78 o                         
  -1   2   7       1710.23       1796.08        22.33 o                         
   0   2   7         11.96         11.68         0.78 o                         
   1   2   7        120.55        134.86         2.38 o                         
   2   2   7        198.19        175.31         2.93 o                         
   3   2   7         51.01         39.60         1.38 o                         
   4   2   7        204.21        206.09         3.38 o                         
   5   2   7         68.24         60.92         2.14 o                         
   6   2   7         22.85         18.94         1.38 o                         
   7   2   7          6.62          6.14         1.25 o                         
   8   2   7          1.45          3.86         1.66 o                         
   9   2   7          4.45          8.21         2.76 o                         
  10   2   7          2.33          8.76         4.99 o                         
 -16   3   7          0.07         -1.03         2.20 o                         
 -15   3   7          1.58          1.42         1.98 o                         
 -14   3   7          1.18         -0.05         1.84 o                         
 -13   3   7          1.38          2.41         1.41 o                         
 -12   3   7          5.36          3.80         1.34 o                         
 -11   3   7          0.91          0.70         1.21 o                         
 -10   3   7         63.30         63.49         2.45 o                         
  -9   3   7         92.19         98.29         2.61 o                         
  -8   3   7         66.67         66.58         2.02 o                         
  -7   3   7          1.87          1.22         0.45 o                         
  -6   3   7         29.21         45.80         1.12 o                         
  -5   3   7        220.51        171.08         3.50 o                         
  -4   3   7        522.17        593.06         8.37 o                         
  -3   3   7       1915.46       1934.52        22.59 o                         
  -2   3   7        134.61        154.61         2.31 o                         
  -1   3   7          1.11          0.54         0.45 o                         
   0   3   7        742.48        883.04        11.32 o                         
   1   3   7        130.65        114.26         2.13 o                         
   2   3   7        201.24        213.30         3.43 o                         
   3   3   7        122.63        106.59         2.29 o                         
   4   3   7        104.03        106.70         2.84 o                         
   5   3   7        104.56         99.48         2.83 o                         
   6   3   7        173.88        193.78         4.05 o                         
   7   3   7          1.38          0.58         1.39 o                         
   8   3   7          0.25          1.55         1.54 o                         
   9   3   7          7.09          9.85         2.69 o                         
  10   3   7          0.86          5.70         4.26 o                         
 -16   4   7          0.01          1.81         2.51 o                         
 -15   4   7          4.26          7.67         2.51 o                         
 -14   4   7          0.00         -0.85         2.10 o                         
 -13   4   7         29.77         26.62         2.49 o                         
 -12   4   7          0.58          0.01         1.52 o                         
 -11   4   7        113.16        114.72         3.79 o                         
 -10   4   7         26.32         14.52         1.50 o                         
  -9   4   7          2.54          0.25         0.97 o                         
  -8   4   7         10.37          3.03         0.82 o                         
  -7   4   7         15.61         20.80         0.84 o                         
  -6   4   7         31.48         32.92         1.20 o                         
  -5   4   7          6.01          2.04         0.52 o                         
  -4   4   7         40.87         28.60         1.06 o                         
  -3   4   7        440.82        433.38         7.76 o                         
  -2   4   7        341.40        356.12         5.52 o                         
  -1   4   7          0.02          1.22         0.46 o                         
   0   4   7        292.55        321.58         4.79 o                         
   1   4   7        154.83        180.32         2.93 o                         
   2   4   7         12.32         10.88         0.85 o                         
   3   4   7         90.70         93.96         2.44 o                         
   4   4   7        121.85        133.85         3.75 o                         
   5   4   7         63.71         55.47         2.37 o                         
   6   4   7          3.61          4.43         1.60 o                         
   7   4   7          1.33          1.07         1.63 o                         
   8   4   7         10.31         10.49         2.61 o                         
   9   4   7          0.67          0.46         2.18 o                         
  10   4   7          2.69          7.56         3.57 o                         
 -15   5   7          0.13         -0.89         1.86 o                         
 -14   5   7          9.85          9.95         2.35 o                         
 -13   5   7          0.27         -2.08         2.08 o                         
 -12   5   7          2.02         -0.90         1.64 o                         
 -11   5   7          6.05          4.98         1.41 o                         
 -10   5   7          2.38          0.78         1.29 o                         
  -9   5   7          3.94          3.45         1.16 o                         
  -8   5   7         29.61         17.33         1.31 o                         
  -7   5   7          7.58          5.06         0.57 o                         
  -6   5   7          0.35         -0.33         0.43 o                         
  -5   5   7         39.11         37.08         1.35 o                         
  -4   5   7          0.03          0.85         0.48 o                         
  -3   5   7        380.56        379.24         7.99 o                         
  -2   5   7          0.17          0.28         0.54 o                         
  -1   5   7         59.01         52.20         1.46 o                         
   0   5   7          0.34         -0.49         0.49 o                         
   1   5   7          0.68         -0.08         0.60 o                         
   2   5   7         18.27         13.98         1.18 o                         
   3   5   7         27.25         24.61         1.53 o                         
   4   5   7        145.98        143.95         3.46 o                         
   5   5   7         19.44         15.07         1.82 o                         
   6   5   7          0.04         -1.50         1.50 o                         
   7   5   7         17.17         13.29         2.15 o                         
   8   5   7          7.67          9.02         2.30 o                         
   9   5   7          3.05          3.70         2.11 o                         
 -15   6   7          3.37          0.94         2.24 o                         
 -14   6   7          2.97          0.92         2.15 o                         
 -13   6   7         12.22         14.96         2.26 o                         
 -12   6   7          5.19          2.29         1.67 o                         
 -11   6   7         10.08          3.94         1.86 o                         
 -10   6   7         27.22         24.29         2.01 o                         
  -9   6   7         31.13         20.20         1.80 o                         
  -8   6   7         31.37         42.51         2.10 o                         
  -7   6   7         22.85         14.71         1.30 o                         
  -6   6   7          1.33          0.83         0.52 o                         
  -5   6   7        470.73        478.06        11.17 o                         
  -4   6   7        190.42        181.39         4.69 o                         
  -3   6   7         17.62         19.84         0.99 o                         
  -2   6   7          6.47          2.95         0.66 o                         
  -1   6   7          0.38          2.01         0.61 o                         
   0   6   7        150.80        183.03         3.14 o                         
   1   6   7          0.00         -0.72         0.72 o                         
   2   6   7          7.82          7.36         1.07 o                         
   3   6   7          3.00          1.31         1.11 o                         
   4   6   7          4.14          5.57         1.41 o                         
   5   6   7          1.59         -1.00         1.53 o                         
   6   6   7         11.27          9.80         2.08 o                         
   7   6   7          1.44          4.99         2.21 o                         
   8   6   7          0.27          1.06         2.13 o                         
   9   6   7          2.43          6.58         2.47 o                         
 -15   7   7          0.26          0.83         3.01 o                         
 -14   7   7          1.56         -0.14         2.70 o                         
 -13   7   7          0.01          0.79         1.83 o                         
 -12   7   7          0.22          1.16         1.95 o                         
 -11   7   7         10.46         10.06         1.81 o                         
 -10   7   7         14.51         12.97         2.59 o                         
  -9   7   7         31.50         32.28         2.10 o                         
  -8   7   7          1.06         -1.09         1.09 o                         
  -7   7   7          5.16          5.86         1.29 o                         
  -6   7   7         22.46         30.36         1.48 o                         
  -5   7   7         21.80         16.95         1.00 o                         
  -4   7   7        226.09        234.28         6.11 o                         
  -3   7   7        113.95        103.60         2.51 o                         
  -2   7   7          0.58          0.04         0.68 o                         
  -1   7   7         17.16         18.94         1.08 o                         
   0   7   7          5.45          3.38         0.87 o                         
   1   7   7         15.96         10.59         1.35 o                         
   2   7   7         57.16         46.78         2.15 o                         
   3   7   7          0.05         -1.06         1.06 o                         
   4   7   7         39.39         43.22         2.70 o                         
   5   7   7          0.53         -0.14         1.71 o                         
   6   7   7          1.20         -1.78         1.78 o                         
   7   7   7          2.02         -0.56         2.23 o                         
   8   7   7          0.02         -1.36         2.02 o                         
   9   7   7          2.12          4.23         2.85 o                         
 -14   8   7          4.15          4.88         3.38 o                         
 -13   8   7         11.22          7.01         2.40 o                         
 -12   8   7          3.15          3.44         2.34 o                         
 -11   8   7         15.61         14.32         2.25 o                         
 -10   8   7          0.34          0.67         1.61 o                         
  -9   8   7          0.71          0.88         1.39 o                         
  -8   8   7         20.75         16.41         1.60 o                         
  -7   8   7         57.36         44.95         2.25 o                         
  -6   8   7          0.46         -0.62         1.04 o                         
  -5   8   7          0.10         -0.73         0.73 o                         
  -4   8   7         16.92         14.03         1.20 o                         
  -3   8   7        131.83        137.09         3.88 o                         
  -2   8   7         30.62         22.55         1.34 o                         
  -1   8   7          1.69         -1.04         1.04 o                         
   0   8   7          1.19         -0.52         1.12 o                         
   1   8   7          5.03          3.54         1.19 o                         
   2   8   7          0.00          1.04         1.14 o                         
   3   8   7          4.70          0.34         1.49 o                         
   4   8   7         34.30         35.33         2.97 o                         
   5   8   7          0.03          1.56         1.78 o                         
   6   8   7          5.82          8.42         2.56 o                         
   7   8   7          4.78          2.46         2.20 o                         
   8   8   7          3.65          2.99         2.69 o                         
 -14   9   7          0.11         -1.86         2.52 o                         
 -13   9   7          0.16          0.47         2.00 o                         
 -12   9   7          2.99          6.12         2.20 o                         
 -11   9   7         37.36         41.50         5.02 o                         
 -10   9   7          9.38         13.16         2.23 o                         
  -9   9   7         17.83         16.29         2.02 o                         
  -8   9   7         23.19         24.19         2.01 o                         
  -7   9   7         25.46         22.73         1.83 o                         
  -6   9   7        102.16         88.24         3.10 o                         
  -5   9   7         24.68         34.63         2.23 o                         
  -4   9   7        116.37        100.28         2.84 o                         
  -3   9   7        391.22        407.52        11.49 o                         
  -2   9   7        266.37        260.68         7.92 o                         
  -1   9   7          7.38          6.22         1.31 o                         
   0   9   7         10.13          6.25         1.32 o                         
   1   9   7         92.96         86.19         3.79 o                         
   2   9   7         20.51         13.58         1.72 o                         
   3   9   7         55.97         45.93         3.03 o                         
   4   9   7         20.74         20.84         2.70 o                         
   5   9   7          0.32         -1.25         2.81 o                         
   6   9   7          7.31         10.21         3.56 o                         
   7   9   7          3.19         -1.00         2.26 o                         
   8   9   7          3.29          6.55         2.71 o                         
 -13  10   7          0.97         -2.21         2.21 o                         
 -12  10   7          0.10          0.01         2.22 o                         
 -11  10   7         17.30         15.60         2.72 o                         
 -10  10   7          4.31          7.37         3.22 o                         
  -9  10   7          0.01          1.03         1.63 o                         
  -8  10   7         10.85         13.35         1.85 o                         
  -7  10   7          8.00          7.88         1.65 o                         
  -6  10   7          6.21          4.91         1.49 o                         
  -5  10   7          1.14         -0.36         1.23 o                         
  -4  10   7          0.04          0.83         1.05 o                         
  -3  10   7         38.78         35.06         2.17 o                         
  -2  10   7         34.76         33.51         2.02 o                         
  -1  10   7          0.55         -1.13         1.13 o                         
   0  10   7         13.61         11.26         1.52 o                         
   1  10   7          7.85          2.55         1.29 o                         
   2  10   7         15.22          9.19         2.00 o                         
   3  10   7         26.92         39.15         3.12 o                         
   4  10   7         12.77         10.40         2.49 o                         
   5  10   7          9.00          7.38         2.57 o                         
   6  10   7          1.56          3.64         2.60 o                         
   7  10   7          3.95          2.82         2.89 o                         
 -12  11   7          2.78          2.98         2.46 o                         
 -11  11   7          0.13          1.67         2.41 o                         
 -10  11   7          8.71          6.36         4.67 o                         
  -9  11   7          0.02          1.93         2.47 o                         
  -8  11   7          0.99          2.34         2.66 o                         
  -7  11   7          2.60          1.98         2.26 o                         
  -6  11   7          4.54          5.87         1.79 o                         
  -5  11   7          4.69          5.92         1.69 o                         
  -4  11   7          5.13          1.81         1.63 o                         
  -3  11   7          0.14          4.88         1.40 o                         
  -2  11   7          1.95          1.04         1.36 o                         
  -1  11   7         13.00         14.10         1.96 o                         
   0  11   7          0.00          0.13         1.25 o                         
   1  11   7          2.15          0.05         1.70 o                         
   2  11   7          5.44         -1.13         1.68 o                         
   3  11   7          3.91          4.13         2.15 o                         
   4  11   7          0.11          0.54         2.52 o                         
   5  11   7          0.64         -2.33         2.33 o                         
   6  11   7          0.93          2.34         2.68 o                         
 -11  12   7          0.00         -2.09         3.14 o                         
 -10  12   7          8.48         10.47         3.18 o                         
  -9  12   7          2.02          5.18         3.55 o                         
  -8  12   7          0.49          6.16         3.06 o                         
  -7  12   7          0.00          0.65         3.41 o                         
  -6  12   7          2.75          2.47         2.53 o                         
  -5  12   7          0.57          1.13         2.23 o                         
  -4  12   7          0.58          1.43         1.92 o                         
  -3  12   7          5.83          8.04         2.08 o                         
  -2  12   7          0.85          0.70         1.42 o                         
  -1  12   7          0.42          0.58         1.36 o                         
   0  12   7          0.07         -0.35         2.46 o                         
   1  12   7          5.25          5.36         2.14 o                         
   2  12   7          0.99         -2.18         2.18 o                         
   3  12   7          1.98         -2.27         2.27 o                         
   4  12   7          0.06          1.55         2.55 o                         
   5  12   7          1.39         -0.62         2.99 o                         
 -10  13   7          1.44          3.32         3.42 o                         
  -9  13   7          1.26          5.51         2.46 o                         
  -8  13   7          0.04         10.25         6.11 o                         
  -7  13   7          0.16         11.13         5.65 o                         
  -6  13   7          0.00          4.27         3.68 o                         
  -5  13   7          4.45          8.42         2.55 o                         
  -4  13   7          0.12          4.66         2.82 o                         
  -3  13   7          2.78          3.20         2.70 o                         
  -2  13   7          0.81          0.82         1.96 o                         
  -1  13   7          9.66         12.40         2.75 o                         
   0  13   7          0.00          5.82         3.14 o                         
   1  13   7          0.02          4.53         3.58 o                         
   2  13   7          0.13          1.49         3.27 o                         
   3  13   7          0.19         -2.38         2.38 o                         
   4  13   7          1.08          1.45         5.25 o                         
  -9  14   7          0.11          2.17         6.50 o                         
  -8  14   7          2.54          3.06         3.39 o                         
  -7  14   7          1.02         12.35         4.54 o                         
  -6  14   7          1.21          8.29         6.12 o                         
  -5  14   7          1.38         12.26         6.15 o                         
  -4  14   7          0.21          4.58         3.26 o                         
  -3  14   7          0.16          6.48         2.90 o                         
  -2  14   7          1.77          3.28         3.43 o                         
  -1  14   7          2.71          5.81         2.56 o                         
   0  14   7          3.61          8.47         5.73 o                         
   1  14   7          0.14          1.48         6.85 o                         
   2  14   7          0.04          0.70         6.50 o                         
   3  14   7          1.46         -0.43         3.53 o                         
  -7  15   7          0.47         -0.08         5.42 o                         
  -6  15   7          1.60          7.50         5.76 o                         
  -5  15   7          1.81         16.82         7.51 o                         
  -4  15   7          1.79         12.64         6.00 o                         
  -3  15   7          0.72          2.62         3.07 o                         
  -2  15   7          4.39          4.77         4.11 o                         
  -1  15   7          6.59         12.25         5.89 o                         
   0  15   7          7.00          7.72         5.72 o                         
   1  15   7          0.06         -0.13         6.69 o                         
 -16   0   8          4.89         11.59         3.62 o                         
 -15   0   8         20.17         23.84         3.53 o                         
 -14   0   8         93.16         95.33         5.75 o                         
 -13   0   8        103.84         86.34         5.25 o                         
 -12   0   8          9.56          4.36         1.96 o                         
 -11   0   8         26.32         20.31         2.32 o                         
 -10   0   8          1.54          1.21         1.01 o                         
  -9   0   8          8.46          6.86         1.00 o                         
  -8   0   8        392.32        489.14         9.45 o                         
  -7   0   8       3273.25       3523.28        68.65 o                         
  -6   0   8        774.66        837.45        15.03 o                         
  -5   0   8        534.96        622.64        11.33 o                         
  -4   0   8         40.74         54.63         1.56 o                         
  -3   0   8        733.21        559.94         9.82 o                         
  -2   0   8        384.56        343.31         6.53 o                         
  -1   0   8         93.68         76.71         2.18 o                         
   0   0   8        320.33        369.68         7.34 o                         
   1   0   8        779.00        759.39        13.94 o                         
   2   0   8         10.14          6.45         1.15 o                         
   3   0   8          0.56         -0.94         1.01 o                         
   4   0   8          2.48          0.38         0.98 o                         
   5   0   8          0.33         -1.28         1.28 o                         
   6   0   8          2.16         -1.25         1.55 o                         
   7   0   8          0.01          1.21         1.98 o                         
   8   0   8          0.15          3.05         2.71 o                         
   9   0   8          1.08          4.10         4.04 o                         
  10   0   8          3.83         13.48        11.80 o                         
 -16   1   8          0.08          3.76         1.91 o                         
 -15   1   8          0.09          3.38         1.73 o                         
 -14   1   8          1.08          5.56         1.66 o                         
 -13   1   8         62.29         81.97         4.99 o                         
 -12   1   8         33.22         27.98         2.23 o                         
 -11   1   8         53.29         46.25         2.51 o                         
 -10   1   8         36.24         30.44         1.55 o                         
  -9   1   8         24.97         20.28         1.04 o                         
  -8   1   8        142.44        157.45         2.74 o                         
  -7   1   8        706.32        691.26         8.74 o                         
  -6   1   8        477.19        451.38         5.56 o                         
  -5   1   8        150.63        117.61         1.83 o                         
  -4   1   8        114.37        113.76         2.09 o                         
  -3   1   8        195.52        220.33         3.10 o                         
  -2   1   8       1520.78       1658.66        20.69 o                         
  -1   1   8        417.08        418.24         5.82 o                         
   0   1   8          9.31         15.04         0.82 o                         
   1   1   8        170.27        164.07         2.73 o                         
   2   1   8        392.13        406.49         5.48 o                         
   3   1   8        988.77       1058.68        12.14 o                         
   4   1   8         22.86         20.07         1.35 o                         
   5   1   8         76.82         82.87         2.38 o                         
   6   1   8          0.16          0.37         1.12 o                         
   7   1   8          2.09          3.32         1.43 o                         
   8   1   8          1.18          8.69         2.21 o                         
   9   1   8          0.90          8.40         2.82 o                         
 -16   2   8          5.00          8.71         2.53 o                         
 -15   2   8         12.96         11.82         2.37 o                         
 -14   2   8          7.13          6.43         1.91 o                         
 -13   2   8         33.23         43.37         2.68 o                         
 -12   2   8          3.07          3.07         1.29 o                         
 -11   2   8        102.90        101.58         4.07 o                         
 -10   2   8        159.33        142.52         3.56 o                         
  -9   2   8         77.29         85.79         2.08 o                         
  -8   2   8        204.60        219.69         3.25 o                         
  -7   2   8         67.09         71.94         1.44 o                         
  -6   2   8        859.26       1025.78        12.13 o                         
  -5   2   8       1230.93       1225.91        14.50 o                         
  -4   2   8         32.68         31.71         1.01 o                         
  -3   2   8        644.36        740.23         8.87 o                         
  -2   2   8          0.92         -0.10         0.41 o                         
  -1   2   8        899.50        984.31        12.73 o                         
   0   2   8         33.61         35.29         1.31 o                         
   1   2   8         99.70        115.69         2.16 o                         
   2   2   8         19.46         21.27         1.05 o                         
   3   2   8        370.13        380.02         5.56 o                         
   4   2   8         44.10         44.32         1.81 o                         
   5   2   8          0.00         -1.00         1.00 o                         
   6   2   8         13.15         16.43         1.53 o                         
   7   2   8          0.58         -0.60         1.58 o                         
   8   2   8          8.01         10.99         2.35 o                         
   9   2   8          0.27          1.65         3.24 o                         
 -16   3   8          0.21          2.92         2.25 o                         
 -15   3   8          3.46          3.41         2.06 o                         
 -14   3   8          6.00          4.61         1.86 o                         
 -13   3   8          0.30         -0.58         1.57 o                         
 -12   3   8         19.60         33.45         2.08 o                         
 -11   3   8          5.65         15.83         1.54 o                         
 -10   3   8        559.27        531.62        13.46 o                         
  -9   3   8         58.88         64.71         1.99 o                         
  -8   3   8          0.00          0.84         0.46 o                         
  -7   3   8        325.82        371.97         6.16 o                         
  -6   3   8        897.61       1040.77        20.06 o                         
  -5   3   8        724.74        728.39        13.69 o                         
  -4   3   8       1242.58       1349.39        20.15 o                         
  -3   3   8       1345.37       1314.33        15.31 o                         
  -2   3   8        463.59        427.84         5.77 o                         
  -1   3   8        124.41        145.94         2.61 o                         
   0   3   8          5.33         11.39         0.81 o                         
   1   3   8        712.71        809.70        10.46 o                         
   2   3   8         36.38         30.12         1.42 o                         
   3   3   8        101.08         95.98         2.66 o                         
   4   3   8        518.35        577.59         8.04 o                         
   5   3   8         17.32         18.55         1.74 o                         
   6   3   8         42.00         43.29         2.57 o                         
   7   3   8          2.60          2.11         1.59 o                         
   8   3   8          1.13          1.56         2.00 o                         
   9   3   8          0.88          2.99         2.85 o                         
 -16   4   8          2.66         -0.56         2.43 o                         
 -15   4   8          0.50         -1.12         2.35 o                         
 -14   4   8          2.49          1.33         1.73 o                         
 -13   4   8          0.53          0.37         1.52 o                         
 -12   4   8         37.09         33.91         2.14 o                         
 -11   4   8          3.25          6.35         1.65 o                         
 -10   4   8          0.31          2.20         1.23 o                         
  -9   4   8          0.42          2.95         1.00 o                         
  -8   4   8        115.18        102.42         2.23 o                         
  -7   4   8          7.99          5.17         0.61 o                         
  -6   4   8         37.80         33.03         1.08 o                         
  -5   4   8         44.08         53.72         1.84 o                         
  -4   4   8       3050.38       3202.11        60.54 o                         
  -3   4   8          4.71          0.86         0.51 o                         
  -2   4   8        506.49        569.94         8.78 o                         
  -1   4   8         98.87         98.93         2.12 o                         
   0   4   8          2.38          3.45         0.56 o                         
   1   4   8         94.87         89.64         2.12 o                         
   2   4   8         61.86         71.80         2.34 o                         
   3   4   8         77.78         74.28         2.58 o                         
   4   4   8        150.69        172.22         4.13 o                         
   5   4   8         55.77         69.26         2.95 o                         
   6   4   8         24.01         16.63         2.85 o                         
   7   4   8          0.45         -0.16         1.78 o                         
   8   4   8          1.92          7.32         2.30 o                         
   9   4   8          1.64          0.51         2.53 o                         
 -16   5   8          1.45          1.22         2.69 o                         
 -15   5   8          1.11          0.22         1.95 o                         
 -14   5   8          5.21          4.62         3.42 o                         
 -13   5   8          0.07         -1.36         2.26 o                         
 -12   5   8         20.66         14.74         2.05 o                         
 -11   5   8          3.65          0.16         1.22 o                         
 -10   5   8         22.92         31.95         1.99 o                         
  -9   5   8         94.75         96.64         3.04 o                         
  -8   5   8          3.49          1.69         0.90 o                         
  -7   5   8        103.70         98.80         2.91 o                         
  -6   5   8        113.70        120.03         3.99 o                         
  -5   5   8         32.88         27.28         1.13 o                         
  -4   5   8        123.91        108.77         2.44 o                         
  -3   5   8         26.15         22.57         1.04 o                         
  -2   5   8        101.18        129.55         3.18 o                         
  -1   5   8        231.88        239.39         3.98 o                         
   0   5   8        305.22        323.53         5.00 o                         
   1   5   8         45.46         45.93         1.84 o                         
   2   5   8         38.82         43.15         1.91 o                         
   3   5   8         57.84         60.42         2.34 o                         
   4   5   8          1.30          1.72         1.22 o                         
   5   5   8          3.81          3.80         1.58 o                         
   6   5   8         19.84         16.19         2.43 o                         
   7   5   8         16.87         15.99         2.45 o                         
   8   5   8          0.02          0.67         2.40 o                         
   9   5   8          0.41          4.56         2.67 o                         
 -15   6   8          0.00          0.15         2.35 o                         
 -14   6   8          0.88          0.72         2.03 o                         
 -13   6   8          3.09          4.51         2.11 o                         
 -12   6   8          3.36         -0.65         2.03 o                         
 -11   6   8          0.21         -1.34         1.34 o                         
 -10   6   8         19.30         14.95         1.73 o                         
  -9   6   8         36.57         30.74         2.43 o                         
  -8   6   8          0.68          1.68         1.11 o                         
  -7   6   8          4.17          2.72         0.88 o                         
  -6   6   8         91.70         88.40         1.91 o                         
  -5   6   8        132.11        142.45         3.12 o                         
  -4   6   8        165.92        153.02         3.37 o                         
  -3   6   8          6.98         11.53         0.84 o                         
  -2   6   8          0.33         -0.57         0.57 o                         
  -1   6   8         36.81         44.02         1.55 o                         
   0   6   8         46.02         43.99         1.83 o                         
   1   6   8          8.76          3.09         0.93 o                         
   2   6   8          5.60          3.85         1.08 o                         
   3   6   8          8.32          2.57         1.29 o                         
   4   6   8          7.88          9.33         1.78 o                         
   5   6   8          2.86          3.64         1.88 o                         
   6   6   8          4.88          6.11         2.15 o                         
   7   6   8          0.32         -1.57         2.07 o                         
   8   6   8          2.60          3.78         2.41 o                         
 -15   7   8          1.35          0.64         2.17 o                         
 -14   7   8          3.33          1.35         2.02 o                         
 -13   7   8         13.36         11.19         2.29 o                         
 -12   7   8          0.01          2.29         2.31 o                         
 -11   7   8          1.73          1.10         1.63 o                         
 -10   7   8          1.97          0.77         1.34 o                         
  -9   7   8          3.56          3.14         1.31 o                         
  -8   7   8         53.32         40.83         2.50 o                         
  -7   7   8        184.14        161.60         5.71 o                         
  -6   7   8          7.44          3.20         0.80 o                         
  -5   7   8          0.37         -0.60         0.60 o                         
  -4   7   8        177.98        154.07         4.15 o                         
  -3   7   8         84.50         73.05         2.11 o                         
  -2   7   8          0.03         -0.66         0.66 o                         
  -1   7   8          0.07         -0.80         0.80 o                         
   0   7   8         22.28         30.49         1.60 o                         
   1   7   8        130.77        103.27         3.03 o                         
   2   7   8         25.10         24.68         1.74 o                         
   3   7   8          0.14         -0.85         1.24 o                         
   4   7   8          5.10          6.45         2.00 o                         
   5   7   8          0.85         -1.41         1.65 o                         
   6   7   8          0.11          1.76         2.18 o                         
   7   7   8          0.00         -2.08         2.08 o                         
   8   7   8          4.15          2.10         2.30 o                         
 -14   8   8          2.44          2.94         2.17 o                         
 -13   8   8          2.37         10.59         4.76 o                         
 -12   8   8          0.43          2.99         2.59 o                         
 -11   8   8          0.88          0.65         2.05 o                         
 -10   8   8          1.06         -1.45         1.45 o                         
  -9   8   8          0.42         -1.32         1.32 o                         
  -8   8   8         36.52         23.37         1.76 o                         
  -7   8   8          4.60          3.16         1.24 o                         
  -6   8   8        116.87        118.05         5.27 o                         
  -5   8   8         80.40         63.75         2.49 o                         
  -4   8   8        361.34        346.25         9.79 o                         
  -3   8   8        731.82        781.63        19.60 o                         
  -2   8   8         86.87         86.43         2.61 o                         
  -1   8   8         63.24         60.83         2.44 o                         
   0   8   8         22.83         15.35         1.45 o                         
   1   8   8         30.60         23.14         1.76 o                         
   2   8   8         79.44         66.87         2.80 o                         
   3   8   8         43.26         50.46         3.17 o                         
   4   8   8         36.16         26.02         3.26 o                         
   5   8   8          8.18         12.56         2.56 o                         
   6   8   8          9.04         12.49         2.78 o                         
   7   8   8          0.32         -1.08         2.84 o                         
   8   8   8          4.30          7.07         3.96 o                         
 -14   9   8          0.38          2.44         2.37 o                         
 -13   9   8          0.38          3.85         2.17 o                         
 -12   9   8          6.15          9.66         2.32 o                         
 -11   9   8          1.65          4.03         3.12 o                         
 -10   9   8         25.87         27.30         2.64 o                         
  -9   9   8         68.22         62.27         3.89 o                         
  -8   9   8         12.26         14.64         1.72 o                         
  -7   9   8         37.09         32.05         2.02 o                         
  -6   9   8         22.52         29.72         2.06 o                         
  -5   9   8        223.82        206.71         7.54 o                         
  -4   9   8        114.58        111.65         3.91 o                         
  -3   9   8        144.31        160.19         4.42 o                         
  -2   9   8          9.77          9.67         1.42 o                         
  -1   9   8         84.46         73.39         2.90 o                         
   0   9   8         15.24          8.11         1.41 o                         
   1   9   8         10.60          8.46         1.47 o                         
   2   9   8          4.46         -0.79         1.45 o                         
   3   9   8        129.40        143.20         7.22 o                         
   4   9   8         15.64         17.82         2.66 o                         
   5   9   8          4.80          3.41         2.29 o                         
   6   9   8          6.23          9.16         2.70 o                         
   7   9   8          0.46          1.65         3.83 o                         
 -13  10   8          0.09          1.99         2.35 o                         
 -12  10   8          0.02          1.56         2.46 o                         
 -11  10   8          0.42          1.05         2.10 o                         
 -10  10   8          8.45          9.30         2.22 o                         
  -9  10   8          0.69          1.81         1.91 o                         
  -8  10   8          7.17          5.21         2.07 o                         
  -7  10   8          6.59          2.04         1.52 o                         
  -6  10   8         37.72         33.81         2.26 o                         
  -5  10   8          1.31          3.36         1.42 o                         
  -4  10   8         75.15         72.50         2.86 o                         
  -3  10   8          0.13         -1.13         1.15 o                         
  -2  10   8         31.52         27.05         1.97 o                         
  -1  10   8          0.37         -0.31         1.14 o                         
   0  10   8         15.44         12.46         1.60 o                         
   1  10   8          7.69          2.20         1.48 o                         
   2  10   8         26.79         29.61         3.39 o                         
   3  10   8         27.56         21.21         2.81 o                         
   4  10   8          0.44         -1.03         3.65 o                         
   5  10   8          0.49          1.16         2.54 o                         
   6  10   8          4.60          1.85         2.55 o                         
 -13  11   8          0.10          4.81         8.96 o                         
 -12  11   8          1.37          0.95         2.70 o                         
 -11  11   8          5.13          4.99         2.36 o                         
 -10  11   8          7.74          5.64         2.33 o                         
  -9  11   8          1.16          1.69         2.58 o                         
  -8  11   8          0.02          1.99         2.36 o                         
  -7  11   8          0.10          1.23         2.15 o                         
  -6  11   8          0.00         -0.86         1.70 o                         
  -5  11   8          0.71          1.58         1.47 o                         
  -4  11   8         12.28          6.01         1.80 o                         
  -3  11   8          1.05          3.03         1.45 o                         
  -2  11   8         29.97         23.66         2.04 o                         
  -1  11   8          7.66         10.97         1.60 o                         
   0  11   8          0.04          0.31         1.38 o                         
   1  11   8         11.39          7.85         2.18 o                         
   2  11   8         11.76         11.70         2.46 o                         
   3  11   8         10.55         12.90         2.70 o                         
   4  11   8         11.15          7.14         2.66 o                         
   5  11   8          0.00         -0.21         2.96 o                         
   6  11   8          0.05         -2.49         2.49 o                         
 -12  12   8          2.26         10.47         4.24 o                         
 -11  12   8          3.84         11.80         3.60 o                         
 -10  12   8          4.72          6.98         2.98 o                         
  -9  12   8          0.07          2.29         3.88 o                         
  -8  12   8          1.40          0.95         2.55 o                         
  -7  12   8          0.20          5.09         2.18 o                         
  -6  12   8          2.14          1.35         2.26 o                         
  -5  12   8          0.09          0.30         1.78 o                         
  -4  12   8         10.29         11.55         2.44 o                         
  -3  12   8          1.49          2.61         1.73 o                         
  -2  12   8          3.66          6.03         2.17 o                         
  -1  12   8          9.73          7.93         1.80 o                         
   0  12   8          2.85          6.30         2.90 o                         
   1  12   8          0.30         -0.19         2.04 o                         
   2  12   8          0.75          0.42         2.83 o                         
   3  12   8          1.03         -2.37         2.37 o                         
   4  12   8          0.24         -2.97         2.97 o                         
   5  12   8          0.39         -1.13         2.74 o                         
 -10  13   8          6.43         15.42         3.50 o                         
  -9  13   8          1.34          4.31         6.71 o                         
  -8  13   8          0.93         12.92         5.33 o                         
  -7  13   8          1.39          5.71         3.86 o                         
  -6  13   8         15.29         16.41         4.69 o                         
  -5  13   8          8.96         10.87         3.42 o                         
  -4  13   8          0.08          0.18         2.50 o                         
  -3  13   8          1.20          0.48         2.08 o                         
  -2  13   8          0.15          2.40         1.88 o                         
  -1  13   8          3.28          3.91         3.72 o                         
   0  13   8          2.88          3.07         4.45 o                         
   1  13   8          6.35          4.27         3.50 o                         
   2  13   8          0.20         -2.57         2.57 o                         
   3  13   8          3.00          6.25         3.37 o                         
   4  13   8          4.44          7.46         3.67 o                         
  -9  14   8          0.98         12.19         6.86 o                         
  -8  14   8          0.35         18.51         6.20 o                         
  -7  14   8          1.34         11.03         5.10 o                         
  -6  14   8          0.47          4.41         3.55 o                         
  -5  14   8          2.17          8.92         3.67 o                         
  -4  14   8          1.97          7.72         4.98 o                         
  -3  14   8          8.08         10.57         3.03 o                         
  -2  14   8         15.89         19.54         3.15 o                         
  -1  14   8         10.00         15.36         3.71 o                         
   0  14   8          9.92         14.29         6.50 o                         
   1  14   8          1.01          3.03         5.46 o                         
   2  14   8          4.09          3.71         3.10 o                         
  -7  15   8          3.50         11.70         4.11 o                         
  -6  15   8          7.36         11.46         3.67 o                         
  -5  15   8          6.48         15.02         4.42 o                         
  -4  15   8          5.03          5.48         3.40 o                         
  -3  15   8          0.76         -1.41         4.52 o                         
  -2  15   8          0.02          3.25         6.67 o                         
  -1  15   8          0.71          2.35         4.89 o                         
   0  15   8          0.46         -0.36         3.39 o                         
 -17   1   9          0.71          7.24         5.44 o                         
 -16   1   9          9.01         12.17         2.33 o                         
 -15   1   9          3.78         11.18         2.04 o                         
 -14   1   9          2.51          4.11         1.61 o                         
 -13   1   9          3.67         11.65         1.73 o                         
 -12   1   9        179.78        200.91         7.17 o                         
 -11   1   9        287.45        316.22         7.64 o                         
 -10   1   9         34.98         26.67         1.31 o                         
  -9   1   9          2.11          1.37         0.59 o                         
  -8   1   9        171.42        172.98         3.01 o                         
  -7   1   9        459.42        494.23         6.45 o                         
  -6   1   9        979.06       1037.95        12.10 o                         
  -5   1   9        105.55         75.48         1.51 o                         
  -4   1   9         25.73         33.51         1.00 o                         
  -3   1   9         53.21         52.66         1.37 o                         
  -2   1   9        134.09        153.89         2.68 o                         
  -1   1   9         79.91         74.70         1.75 o                         
   0   1   9          0.90          1.49         0.53 o                         
   1   1   9         11.92          9.73         0.86 o                         
   2   1   9         12.35          9.71         0.88 o                         
   3   1   9          0.81         -0.82         0.82 o                         
   4   1   9         12.97         10.37         1.33 o                         
   5   1   9          0.35         -0.95         1.18 o                         
   6   1   9          9.96         10.81         1.59 o                         
   7   1   9          0.27         -0.01         1.85 o                         
   8   1   9          0.01          3.45         2.36 o                         
   9   1   9          0.68          3.04         3.89 o                         
 -16   2   9          0.16         -1.15         2.07 o                         
 -15   2   9          1.10          1.98         2.27 o                         
 -14   2   9          0.97          4.36         1.83 o                         
 -13   2   9          0.73          6.19         1.60 o                         
 -12   2   9        217.77        233.30         8.21 o                         
 -11   2   9        247.99        306.91         5.83 o                         
 -10   2   9        243.91        245.06         6.76 o                         
  -9   2   9          6.76          3.79         0.67 o                         
  -8   2   9        277.99        251.21         3.51 o                         
  -7   2   9          9.36          9.41         0.60 o                         
  -6   2   9        274.99        250.35         3.51 o                         
  -5   2   9        480.46        476.01         6.06 o                         
  -4   2   9          2.97          3.27         0.57 o                         
  -3   2   9          1.70          1.95         0.44 o                         
  -2   2   9        957.06       1011.66        13.19 o                         
  -1   2   9        138.77        149.42         2.83 o                         
   0   2   9         54.15         55.48         1.56 o                         
   1   2   9        104.91         95.56         2.19 o                         
   2   2   9        328.62        341.07         5.05 o                         
   3   2   9         61.19         71.03         2.47 o                         
   4   2   9         12.81         11.79         1.44 o                         
   5   2   9         17.42         15.18         1.79 o                         
   6   2   9          5.52          9.17         1.83 o                         
   7   2   9          0.19         -1.44         1.66 o                         
   8   2   9          0.10          0.80         2.30 o                         
   9   2   9          0.30          2.49         4.03 o                         
 -16   3   9          0.19         -2.10         2.10 o                         
 -15   3   9          1.93          0.29         2.12 o                         
 -14   3   9          0.08          0.22         1.59 o                         
 -13   3   9         18.94         14.05         1.73 o                         
 -12   3   9         25.96         22.06         1.77 o                         
 -11   3   9         45.35         64.88         2.70 o                         
 -10   3   9          0.89          1.20         1.33 o                         
  -9   3   9         98.51        109.89         3.52 o                         
  -8   3   9          0.34          0.86         0.54 o                         
  -7   3   9        154.01        177.45         3.16 o                         
  -6   3   9        217.39        248.95         4.23 o                         
  -5   3   9       1301.37       1361.34        19.64 o                         
  -4   3   9       2358.49       2300.11        34.78 o                         
  -3   3   9        891.55        881.58        11.64 o                         
  -2   3   9         97.48         99.79         2.02 o                         
  -1   3   9        104.67        111.33         2.23 o                         
   0   3   9         19.26         23.95         1.19 o                         
   1   3   9         28.94         33.63         1.44 o                         
   2   3   9         30.69         31.74         1.66 o                         
   3   3   9         98.84        113.64         3.23 o                         
   4   3   9          1.61          4.89         1.38 o                         
   5   3   9         16.51         15.13         1.69 o                         
   6   3   9          0.24          1.26         1.88 o                         
   7   3   9          0.62          2.07         1.91 o                         
   8   3   9          0.35         -0.53         2.06 o                         
   9   3   9          0.01          3.49         3.64 o                         
 -16   4   9          1.98          3.84         2.39 o                         
 -15   4   9          0.29         -1.63         2.17 o                         
 -14   4   9         10.42          3.99         1.93 o                         
 -13   4   9         13.82         19.22         1.93 o                         
 -12   4   9          0.09         -0.76         1.35 o                         
 -11   4   9         34.05         47.77         2.28 o                         
 -10   4   9        148.60        152.86         4.86 o                         
  -9   4   9        162.60        153.08         4.31 o                         
  -8   4   9         32.66         35.32         1.34 o                         
  -7   4   9         98.33         87.68         1.86 o                         
  -6   4   9         17.93         24.32         1.06 o                         
  -5   4   9        973.85       1020.29        16.86 o                         
  -4   4   9       1623.28       1710.08        27.01 o                         
  -3   4   9          7.34          5.16         0.58 o                         
  -2   4   9          1.40          0.95         0.45 o                         
  -1   4   9         61.50         65.23         1.67 o                         
   0   4   9        373.39        428.89         6.32 o                         
   1   4   9         47.98         54.23         1.92 o                         
   2   4   9          2.81         -0.97         0.97 o                         
   3   4   9         31.96         30.53         1.94 o                         
   4   4   9          5.22          3.33         1.29 o                         
   5   4   9          3.31          2.99         1.53 o                         
   6   4   9          0.24         -1.79         1.79 o                         
   7   4   9          0.67          1.99         2.28 o                         
   8   4   9          0.01         -2.05         2.05 o                         
 -16   5   9          0.72         -0.76         2.13 o                         
 -15   5   9          0.09         -1.58         2.18 o                         
 -14   5   9          0.74          1.45         1.84 o                         
 -13   5   9         11.54          9.60         2.14 o                         
 -12   5   9          0.07         -1.24         1.24 o                         
 -11   5   9          0.23         -0.62         1.18 o                         
 -10   5   9          7.32          4.78         1.38 o                         
  -9   5   9        276.44        298.65        10.22 o                         
  -8   5   9          2.07          3.13         0.81 o                         
  -7   5   9          5.56          2.77         0.61 o                         
  -6   5   9          6.78         10.52         0.75 o                         
  -5   5   9        215.65        237.54         4.85 o                         
  -4   5   9        921.96        967.46        20.22 o                         
  -3   5   9         29.20         31.77         1.16 o                         
  -2   5   9         17.72         13.09         0.75 o                         
  -1   5   9         18.35         13.99         1.04 o                         
   0   5   9        295.06        321.68         5.30 o                         
   1   5   9          0.87         -0.86         0.86 o                         
   2   5   9         13.86          9.56         1.31 o                         
   3   5   9         50.87         46.88         2.48 o                         
   4   5   9         11.81          9.60         1.63 o                         
   5   5   9          3.31          3.41         1.76 o                         
   6   5   9          0.06         -1.78         1.78 o                         
   7   5   9          0.63          0.30         2.63 o                         
   8   5   9          2.80          4.66         2.62 o                         
 -16   6   9          0.22          1.34         8.44 o                         
 -15   6   9          1.79          1.59         2.19 o                         
 -14   6   9         33.31         36.84         3.27 o                         
 -13   6   9          2.59          9.77         2.19 o                         
 -12   6   9          0.10          0.52         1.70 o                         
 -11   6   9         15.68          8.26         1.58 o                         
 -10   6   9         14.05          7.42         1.64 o                         
  -9   6   9         16.76         13.43         1.60 o                         
  -8   6   9        246.86        242.13         7.37 o                         
  -7   6   9         38.66         34.47         1.43 o                         
  -6   6   9        119.66        107.11         2.96 o                         
  -5   6   9        139.77        140.67         4.44 o                         
  -4   6   9        452.24        495.50        10.74 o                         
  -3   6   9         40.84         40.41         1.52 o                         
  -2   6   9         38.45         38.98         1.59 o                         
  -1   6   9         28.37         24.64         1.36 o                         
   0   6   9          2.20         -0.19         0.90 o                         
   1   6   9          0.22         -0.96         0.96 o                         
   2   6   9          0.02         -1.10         1.10 o                         
   3   6   9          0.55         -1.06         1.15 o                         
   4   6   9          8.91          2.10         1.83 o                         
   5   6   9         11.50         14.35         2.40 o                         
   6   6   9          0.27         -1.97         1.97 o                         
   7   6   9          0.20          0.11         2.34 o                         
   8   6   9          0.19         -0.04         2.55 o                         
 -15   7   9          1.40          0.50         2.12 o                         
 -14   7   9          0.14         -0.36         1.97 o                         
 -13   7   9         20.48         19.21         2.51 o                         
 -12   7   9          0.03          1.71         1.76 o                         
 -11   7   9          5.02          4.79         1.57 o                         
 -10   7   9          0.12         -1.21         1.21 o                         
  -9   7   9         61.43         43.57         2.70 o                         
  -8   7   9          6.26          2.77         1.30 o                         
  -7   7   9        102.89         93.12         5.22 o                         
  -6   7   9         21.04         25.21         1.36 o                         
  -5   7   9        192.03        197.95         5.13 o                         
  -4   7   9        505.01        480.45        12.82 o                         
  -3   7   9        101.81         96.16         2.35 o                         
  -2   7   9         83.86         90.01         2.43 o                         
  -1   7   9          3.34          2.05         0.98 o                         
   0   7   9         29.43         22.42         1.52 o                         
   1   7   9          0.12         -1.09         1.09 o                         
   2   7   9         15.32         11.16         1.56 o                         
   3   7   9         33.56         35.06         2.46 o                         
   4   7   9          0.74          0.33         1.74 o                         
   5   7   9          1.01         -0.95         1.93 o                         
   6   7   9          0.02         -2.17         2.17 o                         
   7   7   9          0.04         -0.11         2.15 o                         
 -15   8   9          3.34          1.35         3.16 o                         
 -14   8   9          0.00          3.03         2.30 o                         
 -13   8   9          9.45         11.73         2.49 o                         
 -12   8   9          0.58          3.52         3.04 o                         
 -11   8   9          7.90          4.93         2.09 o                         
 -10   8   9         13.29         12.09         1.96 o                         
  -9   8   9         20.75         10.32         1.55 o                         
  -8   8   9         20.51         19.88         1.69 o                         
  -7   8   9         19.04         13.93         1.56 o                         
  -6   8   9          0.11          0.35         1.05 o                         
  -5   8   9         46.64         53.41         2.04 o                         
  -4   8   9        349.04        341.19        10.60 o                         
  -3   8   9          8.10          6.55         1.11 o                         
  -2   8   9         19.00         22.34         1.55 o                         
  -1   8   9          8.33          5.36         1.25 o                         
   0   8   9         36.05         30.68         1.91 o                         
   1   8   9          1.27          0.09         1.17 o                         
   2   8   9          6.11          4.07         1.40 o                         
   3   8   9         22.03         20.01         2.60 o                         
   4   8   9          3.95          7.18         2.21 o                         
   5   8   9          0.09          2.11         2.28 o                         
   6   8   9          0.50          3.60         2.58 o                         
   7   8   9          0.36         -0.06         2.67 o                         
 -14   9   9          5.27          4.79         2.44 o                         
 -13   9   9          4.07          1.67         2.19 o                         
 -12   9   9         17.52         14.62         2.62 o                         
 -11   9   9         20.46         19.08         2.57 o                         
 -10   9   9          0.81          1.13         1.75 o                         
  -9   9   9          2.94          2.31         1.46 o                         
  -8   9   9          1.01          0.69         1.40 o                         
  -7   9   9         47.70         43.60         2.51 o                         
  -6   9   9         35.87         35.06         2.25 o                         
  -5   9   9         17.58         10.85         1.40 o                         
  -4   9   9        135.00        128.16         3.64 o                         
  -3   9   9          6.93         -0.21         1.08 o                         
  -2   9   9          0.55         -0.74         1.14 o                         
  -1   9   9          3.34          0.49         1.21 o                         
   0   9   9         17.19         16.38         1.80 o                         
   1   9   9          3.41          0.96         1.36 o                         
   2   9   9         18.56         22.58         2.63 o                         
   3   9   9         44.82         43.69         4.36 o                         
   4   9   9          0.15         -2.07         2.07 o                         
   5   9   9          1.65          4.33         2.43 o                         
   6   9   9          0.05          2.63         3.28 o                         
 -13  10   9          0.44          2.45         2.41 o                         
 -12  10   9          0.46          1.87         2.20 o                         
 -11  10   9         31.32         34.61         4.99 o                         
 -10  10   9         13.40         10.31         2.09 o                         
  -9  10   9          6.79          5.34         2.00 o                         
  -8  10   9          9.00          3.73         1.60 o                         
  -7  10   9         29.91         36.28         2.36 o                         
  -6  10   9         27.73         27.27         2.14 o                         
  -5  10   9          5.16          5.82         1.50 o                         
  -4  10   9          5.75          9.18         1.51 o                         
  -3  10   9          1.45          1.84         1.29 o                         
  -2  10   9        127.13        126.58         3.88 o                         
  -1  10   9          8.51          5.32         1.41 o                         
   0  10   9          3.02          0.74         1.42 o                         
   1  10   9          0.34         -0.75         1.63 o                         
   2  10   9         44.00         49.57         3.55 o                         
   3  10   9         19.37         20.16         2.84 o                         
   4  10   9          2.78         -0.29         2.33 o                         
   5  10   9          2.14          0.32         2.44 o                         
   6  10   9          0.16         -0.99         4.23 o                         
 -13  11   9          1.27         -1.34         2.70 o                         
 -12  11   9          9.74         10.64         2.62 o                         
 -11  11   9         26.83         31.63         3.58 o                         
 -10  11   9          3.89          5.76         4.08 o                         
  -9  11   9          0.08          3.05         2.87 o                         
  -8  11   9          0.01          1.68         1.67 o                         
  -7  11   9          5.65         10.56         1.99 o                         
  -6  11   9          1.71          1.57         1.58 o                         
  -5  11   9          0.05          0.51         1.70 o                         
  -4  11   9          0.00          0.68         1.67 o                         
  -3  11   9         60.90         55.85         2.88 o                         
  -2  11   9          1.73          3.38         1.55 o                         
  -1  11   9          5.12          7.79         1.92 o                         
   0  11   9          0.03         -1.33         1.69 o                         
   1  11   9          0.72          0.51         2.05 o                         
   2  11   9          6.11         -1.07         2.17 o                         
   3  11   9          0.99          1.70         2.28 o                         
   4  11   9          1.75         -2.24         3.22 o                         
   5  11   9          1.95         -3.47         3.47 o                         
 -12  12   9          0.02         -3.68         3.68 o                         
 -11  12   9          2.34          8.76         3.10 o                         
 -10  12   9          0.04          1.92         3.24 o                         
  -9  12   9          0.12          3.11         3.40 o                         
  -8  12   9          0.12          2.18         2.66 o                         
  -7  12   9          0.48          2.13         1.86 o                         
  -6  12   9          1.05         -0.71         2.46 o                         
  -5  12   9          0.30         -2.01         2.01 o                         
  -4  12   9          4.95          3.49         2.19 o                         
  -3  12   9          0.03         -1.02         1.80 o                         
  -2  12   9          1.49          2.62         1.96 o                         
  -1  12   9          4.78          3.31         2.08 o                         
   0  12   9          4.49          5.90         3.93 o                         
   1  12   9          4.23          4.47         3.70 o                         
   2  12   9          0.00         -1.14         2.40 o                         
   3  12   9          1.20          0.74         2.32 o                         
   4  12   9          0.25          4.91         3.23 o                         
 -11  13   9         11.49         35.41        13.60 o                         
 -10  13   9          5.88         12.24         3.70 o                         
  -9  13   9          0.37          4.38         6.76 o                         
  -8  13   9          2.71          9.80         3.45 o                         
  -7  13   9          4.12          7.63         3.64 o                         
  -6  13   9          8.42          9.17         4.84 o                         
  -5  13   9          1.54          5.37         2.56 o                         
  -4  13   9          0.02         -0.89         2.29 o                         
  -3  13   9          3.08          5.08         2.52 o                         
  -2  13   9         16.84         14.71         2.61 o                         
  -1  13   9          1.01          2.34         3.79 o                         
   0  13   9          0.27         -1.82         3.20 o                         
   1  13   9          4.11          1.19         4.76 o                         
   2  13   9          1.55          6.29         3.76 o                         
   3  13   9          1.24          3.82         6.66 o                         
  -9  14   9          0.27          8.42         7.40 o                         
  -8  14   9          2.22          1.32         4.33 o                         
  -7  14   9          8.97         13.97         5.65 o                         
  -6  14   9          5.99          7.82         2.99 o                         
  -5  14   9          7.74          9.76         4.79 o                         
  -4  14   9          3.76          1.51         4.32 o                         
  -3  14   9          0.51         -0.58         3.48 o                         
  -2  14   9          3.79          9.42         4.23 o                         
  -1  14   9          1.27         -2.04         2.60 o                         
   0  14   9          6.63          3.69         4.29 o                         
   1  14   9          0.74          0.44         7.46 o                         
  -7  15   9          0.01         -5.19         5.19 o                         
  -6  15   9          0.20         -1.44         3.28 o                         
  -5  15   9          3.44          8.89         4.25 o                         
  -4  15   9          8.39         16.65         4.88 o                         
  -3  15   9          3.91          0.77         6.50 o                         
  -2  15   9          0.24          8.78         6.60 o                         
  -1  15   9          0.61          1.66         4.23 o                         
 -17   0  10          7.10          6.91         2.98 o                         
 -16   0  10          4.74          7.14         3.08 o                         
 -15   0  10          4.45          5.96         2.76 o                         
 -14   0  10         15.93         14.51         2.68 o                         
 -13   0  10          1.69          6.56         2.57 o                         
 -12   0  10        784.04        737.96        25.80 o                         
 -11   0  10        324.45        333.64         8.89 o                         
 -10   0  10         29.48         28.28         1.91 o                         
  -9   0  10         20.46         18.59         1.53 o                         
  -8   0  10        201.22        220.27         4.80 o                         
  -7   0  10        159.37        141.83         3.47 o                         
  -6   0  10        454.54        458.25         8.81 o                         
  -5   0  10        483.77        521.23         9.85 o                         
  -4   0  10         23.04         23.22         1.33 o                         
  -3   0  10         80.34         79.98         3.42 o                         
  -2   0  10          4.02          3.04         0.93 o                         
  -1   0  10          0.41         -0.45         0.68 o                         
   0   0  10          1.40          1.97         0.81 o                         
   1   0  10          2.37          1.89         1.07 o                         
   2   0  10         18.33         10.56         2.11 o                         
   3   0  10         18.78         21.33         2.76 o                         
   4   0  10          0.06          1.26         1.75 o                         
   5   0  10          0.05          0.02         1.73 o                         
   6   0  10          3.34          2.35         2.63 o                         
   7   0  10          4.29          8.92         3.51 o                         
   8   0  10          2.06          7.39         4.07 o                         
 -17   1  10          0.10          3.40         3.00 o                         
 -16   1  10          7.59          7.25         2.00 o                         
 -15   1  10         20.72         22.64         2.53 o                         
 -14   1  10         44.76         43.94         2.84 o                         
 -13   1  10         38.08         37.25         2.63 o                         
 -12   1  10        155.61        145.43         4.35 o                         
 -11   1  10         55.86         56.09         2.29 o                         
 -10   1  10         52.02         55.15         1.82 o                         
  -9   1  10        109.26        106.72         2.26 o                         
  -8   1  10        119.43        131.61         2.71 o                         
  -7   1  10        767.72        796.61         9.74 o                         
  -6   1  10        130.44        119.55         2.03 o                         
  -5   1  10         32.72         19.68         0.86 o                         
  -4   1  10        933.60        917.22        11.45 o                         
  -3   1  10        637.78        583.92         9.22 o                         
  -2   1  10         59.85         55.27         1.56 o                         
  -1   1  10         38.27         39.44         1.36 o                         
   0   1  10          0.50         -0.35         0.51 o                         
   1   1  10        122.19        120.68         2.89 o                         
   2   1  10        129.55        123.01         3.12 o                         
   3   1  10         68.78         73.28         2.89 o                         
   4   1  10         18.95         21.55         1.97 o                         
   5   1  10          1.21          2.03         1.31 o                         
   6   1  10          0.00         -1.71         1.71 o                         
   7   1  10          0.18          3.55         2.24 o                         
   8   1  10          2.58          4.03         2.94 o                         
 -17   2  10          0.23          1.00         2.44 o                         
 -16   2  10         12.01         10.12         2.58 o                         
 -15   2  10          0.29          2.00         1.77 o                         
 -14   2  10          1.34         -1.52         1.52 o                         
 -13   2  10          9.93         13.17         1.91 o                         
 -12   2  10         47.36         45.48         2.58 o                         
 -11   2  10        159.41        158.77         4.92 o                         
 -10   2  10        120.94        102.33         2.55 o                         
  -9   2  10          7.21          6.48         0.79 o                         
  -8   2  10         79.71         73.57         1.80 o                         
  -7   2  10        313.97        294.81         4.08 o                         
  -6   2  10          2.69          3.09         0.55 o                         
  -5   2  10         80.33         78.63         1.72 o                         
  -4   2  10         72.53         69.97         1.52 o                         
  -3   2  10         70.39         81.54         1.83 o                         
  -2   2  10          3.46          1.41         0.62 o                         
  -1   2  10          5.92          1.28         0.68 o                         
   0   2  10          3.57          1.96         0.75 o                         
   1   2  10          8.51          4.00         0.94 o                         
   2   2  10          3.60          4.41         1.04 o                         
   3   2  10         15.02         14.70         1.60 o                         
   4   2  10          0.67          1.77         1.39 o                         
   5   2  10          0.21         -0.98         1.40 o                         
   6   2  10          0.00          0.30         1.86 o                         
   7   2  10          2.26          2.95         2.24 o                         
   8   2  10          0.21          1.67         2.53 o                         
 -17   3  10          4.55          2.35         7.50 o                         
 -16   3  10          0.95         -1.39         2.17 o                         
 -15   3  10          0.52          1.56         1.90 o                         
 -14   3  10         11.26          6.86         1.80 o                         
 -13   3  10          5.56          5.74         1.55 o                         
 -12   3  10          7.23          7.07         1.62 o                         
 -11   3  10         83.92         75.17         2.71 o                         
 -10   3  10         17.20         18.22         1.48 o                         
  -9   3  10         39.49         34.62         1.42 o                         
  -8   3  10         16.79         16.86         0.94 o                         
  -7   3  10         35.81         33.00         1.13 o                         
  -6   3  10        189.75        169.89         3.43 o                         
  -5   3  10        360.22        351.18         5.08 o                         
  -4   3  10         31.99         45.36         1.32 o                         
  -3   3  10          9.62         16.82         0.80 o                         
  -2   3  10        349.80        384.85         5.80 o                         
  -1   3  10         38.34         36.25         1.52 o                         
   0   3  10         91.00         77.08         2.35 o                         
   1   3  10         21.45         22.59         1.40 o                         
   2   3  10         19.23         18.02         1.61 o                         
   3   3  10          2.59          4.79         1.35 o                         
   4   3  10          6.80          4.06         1.49 o                         
   5   3  10          2.02          2.80         1.89 o                         
   6   3  10          0.55          1.06         1.96 o                         
   7   3  10          2.72          4.10         2.12 o                         
   8   3  10          0.37         -1.12         2.32 o                         
 -16   4  10          0.41          0.09         2.39 o                         
 -15   4  10          2.07          1.76         2.25 o                         
 -14   4  10         11.90         10.53         2.08 o                         
 -13   4  10          9.35          8.02         1.77 o                         
 -12   4  10          1.33         -0.80         1.08 o                         
 -11   4  10          6.21          9.53         1.43 o                         
 -10   4  10          0.08          2.64         1.15 o                         
  -9   4  10        294.06        301.23         9.54 o                         
  -8   4  10         41.78         34.63         1.53 o                         
  -7   4  10          0.42          0.47         0.54 o                         
  -6   4  10         36.16         37.24         1.34 o                         
  -5   4  10       1331.94       1333.19        26.24 o                         
  -4   4  10        115.45        128.43         2.89 o                         
  -3   4  10         46.31         35.95         1.16 o                         
  -2   4  10        251.34        264.93         4.25 o                         
  -1   4  10          1.93          2.99         0.83 o                         
   0   4  10         55.09         42.08         1.85 o                         
   1   4  10          2.48         -0.37         0.99 o                         
   2   4  10          5.59          5.78         1.30 o                         
   3   4  10         23.22         21.16         1.80 o                         
   4   4  10          6.08          8.22         1.62 o                         
   5   4  10          4.17          5.27         2.17 o                         
   6   4  10          0.00         -0.87         2.19 o                         
   7   4  10          0.19         -2.36         2.36 o                         
   8   4  10          0.76          0.41         2.41 o                         
 -16   5  10          2.29          5.35         2.45 o                         
 -15   5  10         13.85          8.10         2.60 o                         
 -14   5  10         23.23         18.95         2.52 o                         
 -13   5  10          0.83         -1.58         1.58 o                         
 -12   5  10          7.34          8.36         1.72 o                         
 -11   5  10          6.39          2.37         1.19 o                         
 -10   5  10        120.72        113.16         4.38 o                         
  -9   5  10         45.57         48.37         2.21 o                         
  -8   5  10          4.60          6.32         1.03 o                         
  -7   5  10         90.79         69.93         2.40 o                         
  -6   5  10        185.82        208.49         5.59 o                         
  -5   5  10        389.73        406.06         9.37 o                         
  -4   5  10        292.42        282.83         4.80 o                         
  -3   5  10          9.04          7.18         0.72 o                         
  -2   5  10         26.05         21.37         1.18 o                         
  -1   5  10          3.00         -0.35         0.78 o                         
   0   5  10          3.22         -0.90         0.90 o                         
   1   5  10          5.27          0.82         1.06 o                         
   2   5  10          0.00         -0.49         1.11 o                         
   3   5  10          3.67          4.11         1.41 o                         
   4   5  10          0.24          0.21         1.60 o                         
   5   5  10          7.23          6.31         2.19 o                         
   6   5  10          0.30         -2.00         2.21 o                         
   7   5  10          0.36         -2.39         2.39 o                         
   8   5  10          0.34          5.00         4.84 o                         
 -16   6  10          0.11          1.53         2.39 o                         
 -15   6  10          0.03          0.51         2.48 o                         
 -14   6  10          1.26          1.23         2.14 o                         
 -13   6  10          0.25         -1.61         1.61 o                         
 -12   6  10          0.20         -1.28         1.28 o                         
 -11   6  10          0.99         -1.27         1.27 o                         
 -10   6  10          0.00         -1.09         1.09 o                         
  -9   6  10          1.76         -0.37         1.14 o                         
  -8   6  10        209.18        230.98         8.97 o                         
  -7   6  10         96.79        111.31         4.12 o                         
  -6   6  10        100.15        103.78         2.69 o                         
  -5   6  10         12.60          8.48         0.90 o                         
  -4   6  10         61.72         64.67         1.95 o                         
  -3   6  10         30.31         32.31         1.51 o                         
  -2   6  10         34.86         32.53         1.54 o                         
  -1   6  10         11.23         10.92         1.34 o                         
   0   6  10         29.37         34.06         1.94 o                         
   1   6  10         20.78         15.90         1.60 o                         
   2   6  10          1.71          0.53         1.19 o                         
   3   6  10          5.21          3.45         1.46 o                         
   4   6  10         10.11         12.53         2.26 o                         
   5   6  10          1.83         -0.55         2.16 o                         
   6   6  10          1.11         -0.87         2.28 o                         
   7   6  10          0.25         -2.59         2.59 o                         
 -15   7  10          2.29         -1.83         1.97 o                         
 -14   7  10         23.20         30.48         3.01 o                         
 -13   7  10          5.08          3.99         1.99 o                         
 -12   7  10          2.78         -1.04         2.22 o                         
 -11   7  10          1.53         -1.50         1.50 o                         
 -10   7  10         59.43         54.18         2.77 o                         
  -9   7  10        119.98        117.79         4.25 o                         
  -8   7  10          1.00         -0.01         1.09 o                         
  -7   7  10          2.27          5.18         1.30 o                         
  -6   7  10        162.47        170.87         4.76 o                         
  -5   7  10         50.62         43.20         1.77 o                         
  -4   7  10         17.93         15.71         1.22 o                         
  -3   7  10          1.75          1.74         0.88 o                         
  -2   7  10          1.69          4.29         1.13 o                         
  -1   7  10          0.35         -1.00         1.00 o                         
   0   7  10          2.06          0.94         1.19 o                         
   1   7  10          5.64          7.34         1.42 o                         
   2   7  10         17.55         13.75         1.70 o                         
   3   7  10          0.26         -1.48         1.48 o                         
   4   7  10          0.03          2.03         1.86 o                         
   5   7  10          8.67          8.51         2.61 o                         
   6   7  10          1.49          2.91         2.75 o                         
   7   7  10          0.67         -0.62         2.33 o                         
 -15   8  10          0.95          1.68         2.72 o                         
 -14   8  10          2.65          6.04         2.39 o                         
 -13   8  10         11.60         18.38         2.64 o                         
 -12   8  10          2.06          1.04         2.22 o                         
 -11   8  10          0.42         -1.12         1.66 o                         
 -10   8  10          3.94          2.82         1.47 o                         
  -9   8  10         10.32         11.13         1.56 o                         
  -8   8  10          0.58          0.58         1.19 o                         
  -7   8  10         80.85         61.38         2.99 o                         
  -6   8  10         85.08         93.23         3.27 o                         
  -5   8  10         10.83          4.77         1.07 o                         
  -4   8  10          2.42          2.17         1.00 o                         
  -3   8  10         21.73         16.29         1.45 o                         
  -2   8  10          8.26          4.67         1.15 o                         
  -1   8  10          0.39         -1.08         1.08 o                         
   0   8  10          9.84          7.65         1.49 o                         
   1   8  10          1.30          2.47         1.27 o                         
   2   8  10          6.92          9.25         1.92 o                         
   3   8  10         11.81         12.42         2.40 o                         
   4   8  10          0.60         -0.65         1.90 o                         
   5   8  10          0.07         -0.97         2.17 o                         
   6   8  10          1.91          1.16         2.59 o                         
 -14   9  10          0.66          0.61         2.35 o                         
 -13   9  10          0.81          5.16         2.29 o                         
 -12   9  10         16.40         18.35         2.63 o                         
 -11   9  10          4.69          5.19         1.88 o                         
 -10   9  10          0.02         -1.48         1.48 o                         
  -9   9  10          0.05          0.55         1.34 o                         
  -8   9  10          0.01         -0.03         1.29 o                         
  -7   9  10          6.12          4.49         1.48 o                         
  -6   9  10          0.21          2.17         1.34 o                         
  -5   9  10          5.96          6.83         1.21 o                         
  -4   9  10         38.68         59.06         2.43 o                         
  -3   9  10         13.72          7.45         1.40 o                         
  -2   9  10         28.38         23.63         1.93 o                         
  -1   9  10          0.82         -1.18         1.18 o                         
   0   9  10          0.55          1.04         1.35 o                         
   1   9  10          0.07         -1.41         1.42 o                         
   2   9  10          9.20          6.42         2.19 o                         
   3   9  10          3.00          1.18         2.77 o                         
   4   9  10          2.64          2.14         2.32 o                         
   5   9  10          0.05         -2.39         2.39 o                         
   6   9  10          1.12         -2.84         2.84 o                         
 -14  10  10          0.42          4.44         3.16 o                         
 -13  10  10          7.55          6.98         2.37 o                         
 -12  10  10         22.43         21.87         2.84 o                         
 -11  10  10         18.67         21.57         4.37 o                         
 -10  10  10          0.02          1.44         1.94 o                         
  -9  10  10          4.23          4.76         1.94 o                         
  -8  10  10          7.27          6.01         1.85 o                         
  -7  10  10         32.58         28.43         2.32 o                         
  -6  10  10          0.29         -0.61         1.24 o                         
  -5  10  10         17.47         15.23         1.87 o                         
  -4  10  10          0.29          1.63         1.33 o                         
  -3  10  10         12.53         16.68         1.80 o                         
  -2  10  10         13.97          9.75         1.71 o                         
  -1  10  10          0.37         -0.91         1.31 o                         
   0  10  10          5.92          4.10         1.69 o                         
   1  10  10          0.02         -1.35         1.91 o                         
   2  10  10          4.00          5.69         2.32 o                         
   3  10  10          0.26         -0.52         2.30 o                         
   4  10  10          0.12         -2.00         3.60 o                         
   5  10  10          0.20         -2.79         2.91 o                         
 -13  11  10          2.10         -2.14         4.93 o                         
 -12  11  10          6.82          5.30         2.57 o                         
 -11  11  10         18.10         22.39         3.31 o                         
 -10  11  10          0.17         -0.06         2.78 o                         
  -9  11  10          0.06         -0.85         2.01 o                         
  -8  11  10         14.28         14.96         2.35 o                         
  -7  11  10         19.06         21.25         2.19 o                         
  -6  11  10          5.41          4.30         1.99 o                         
  -5  11  10          3.25          2.64         2.05 o                         
  -4  11  10          3.82          1.16         1.58 o                         
  -3  11  10         12.32          7.19         1.73 o                         
  -2  11  10          0.91          4.49         1.60 o                         
  -1  11  10          8.72         15.09         2.40 o                         
   0  11  10          1.86          0.45         1.79 o                         
   1  11  10          0.77         -1.46         2.00 o                         
   2  11  10          0.67         -0.72         2.55 o                         
   3  11  10          2.97          4.47         2.52 o                         
   4  11  10          2.23          0.45         2.59 o                         
 -12  12  10         26.70         36.09         4.09 o                         
 -11  12  10         20.49         22.65         3.43 o                         
 -10  12  10          2.68          3.51         3.10 o                         
  -9  12  10          0.46          1.67         2.32 o                         
  -8  12  10         12.61         11.25         2.84 o                         
  -7  12  10         13.84         24.28         3.61 o                         
  -6  12  10          3.65          6.21         2.25 o                         
  -5  12  10          0.98          1.71         2.30 o                         
  -4  12  10          3.51         -1.32         2.26 o                         
  -3  12  10          4.25          1.50         2.53 o                         
  -2  12  10          4.52          6.59         3.05 o                         
  -1  12  10          0.82          5.90         2.42 o                         
   0  12  10          0.23          3.03         2.46 o                         
   1  12  10          6.25          4.05         2.46 o                         
   2  12  10          0.29          1.21         2.76 o                         
   3  12  10          1.62          1.49         3.44 o                         
 -11  13  10          0.65          3.70         3.91 o                         
 -10  13  10          0.53          4.72         6.73 o                         
  -9  13  10          1.26          5.62         3.57 o                         
  -8  13  10          0.14          4.73         2.79 o                         
  -7  13  10          0.77          1.62         2.57 o                         
  -6  13  10          0.32          6.06         2.99 o                         
  -5  13  10          1.09          2.02         2.68 o                         
  -4  13  10          2.59         -1.40         2.32 o                         
  -3  13  10          0.51          1.75         3.55 o                         
  -2  13  10          1.23          4.46         2.47 o                         
  -1  13  10          0.15          4.95         5.02 o                         
   0  13  10          3.69          4.09         4.06 o                         
   1  13  10          1.84          1.05         3.49 o                         
   2  13  10          0.08          6.38         3.17 o                         
  -9  14  10          0.77          4.69         3.91 o                         
  -8  14  10          0.00         -2.88         2.88 o                         
  -7  14  10          0.12         13.38         5.68 o                         
  -6  14  10          0.19          1.83         3.61 o                         
  -5  14  10          4.80          3.36         4.20 o                         
  -4  14  10          0.36         -1.60         3.84 o                         
  -3  14  10          1.86          2.24         3.14 o                         
  -2  14  10          3.20          4.82         4.64 o                         
  -1  14  10          0.89          0.51         3.39 o                         
   0  14  10          0.20          8.60         5.17 o                         
  -6  15  10          1.71          3.80         6.78 o                         
  -5  15  10          6.01         10.89         5.57 o                         
  -4  15  10          2.05          0.89         5.49 o                         
  -3  15  10          0.09          3.80         3.53 o                         
  -2  15  10          0.00         -4.33         4.33 o                         
 -17   1  11          6.62          7.10         2.25 o                         
 -16   1  11          6.69          5.10         2.07 o                         
 -15   1  11         13.90         13.85         2.18 o                         
 -14   1  11          6.40         12.98         1.93 o                         
 -13   1  11        152.40        166.27         5.96 o                         
 -12   1  11         31.83         40.56         2.17 o                         
 -11   1  11         11.12          6.10         1.20 o                         
 -10   1  11         17.80         16.87         1.18 o                         
  -9   1  11          6.03          4.45         0.77 o                         
  -8   1  11         28.05         40.53         1.28 o                         
  -7   1  11         11.29          6.62         0.66 o                         
  -6   1  11         14.93         12.14         0.75 o                         
  -5   1  11         49.76         54.25         1.39 o                         
  -4   1  11          8.53         11.91         0.70 o                         
  -3   1  11         36.45         36.99         1.32 o                         
  -2   1  11         41.09         45.86         1.50 o                         
  -1   1  11         12.09         10.09         0.95 o                         
   0   1  11          6.22          5.39         1.01 o                         
   1   1  11         55.80         49.48         2.19 o                         
   2   1  11        292.84        316.11         6.23 o                         
   3   1  11         40.90         37.66         2.36 o                         
   4   1  11          0.74         -1.37         1.37 o                         
   5   1  11          0.15         -1.64         1.64 o                         
   6   1  11          6.69         10.83         2.58 o                         
   7   1  11          5.44         10.66         2.87 o                         
   8   1  11          0.12          1.26         3.41 o                         
 -17   2  11          0.37         -1.09         2.12 o                         
 -16   2  11          1.98          4.25         2.04 o                         
 -15   2  11          0.05         -0.40         1.62 o                         
 -14   2  11          4.00          4.30         1.75 o                         
 -13   2  11          0.02          1.07         1.53 o                         
 -12   2  11         15.35         22.55         1.81 o                         
 -11   2  11        103.84        106.28         3.14 o                         
 -10   2  11         12.17         13.64         1.15 o                         
  -9   2  11          2.45          0.14         0.70 o                         
  -8   2  11         10.87         17.42         0.96 o                         
  -7   2  11         50.70         58.78         1.53 o                         
  -6   2  11         21.11         25.75         1.03 o                         
  -5   2  11        377.24        356.75         6.19 o                         
  -4   2  11          1.41          0.03         0.46 o                         
  -3   2  11         28.98         25.26         1.08 o                         
  -2   2  11         22.13         32.13         1.42 o                         
  -1   2  11          0.67         -0.67         0.67 o                         
   0   2  11         85.94         77.23         2.40 o                         
   1   2  11          0.03         -0.91         0.91 o                         
   2   2  11        113.92        115.77         3.39 o                         
   3   2  11         47.87         46.68         2.58 o                         
   4   2  11         12.30         10.78         1.77 o                         
   5   2  11          0.25         -0.38         1.66 o                         
   6   2  11          0.08         -0.36         2.23 o                         
   7   2  11          3.32          5.33         2.60 o                         
 -17   3  11          2.52         -0.43         2.34 o                         
 -16   3  11          0.03          1.28         2.27 o                         
 -15   3  11          1.04         -1.53         1.97 o                         
 -14   3  11          6.73          5.38         1.80 o                         
 -13   3  11          2.55          2.37         1.40 o                         
 -12   3  11         76.95         90.52         3.08 o                         
 -11   3  11         58.76         58.17         2.36 o                         
 -10   3  11          9.92         17.12         1.46 o                         
  -9   3  11         37.78         28.66         1.35 o                         
  -8   3  11         12.59          7.63         0.73 o                         
  -7   3  11         60.28         56.06         2.04 o                         
  -6   3  11         29.31         27.55         1.18 o                         
  -5   3  11         17.81         12.83         0.85 o                         
  -4   3  11         55.89         52.96         1.45 o                         
  -3   3  11         47.42         61.80         1.87 o                         
  -2   3  11         25.81         24.92         1.29 o                         
  -1   3  11         22.60         16.45         1.18 o                         
   0   3  11          5.46          3.92         1.02 o                         
   1   3  11          5.93          4.05         1.17 o                         
   2   3  11          1.65          2.39         1.27 o                         
   3   3  11          5.37          5.13         1.48 o                         
   4   3  11          8.37         11.25         2.10 o                         
   5   3  11          5.89          2.64         1.92 o                         
   6   3  11          3.40          2.59         2.27 o                         
   7   3  11          1.79          2.25         2.77 o                         
 -16   4  11          1.45         -0.73         3.01 o                         
 -15   4  11          5.37          3.74         2.09 o                         
 -14   4  11          1.52          1.72         1.66 o                         
 -13   4  11          6.86          5.63         1.50 o                         
 -12   4  11         23.50         29.83         2.08 o                         
 -11   4  11         38.01         35.88         1.99 o                         
 -10   4  11         18.23         16.26         1.58 o                         
  -9   4  11         37.54         36.69         1.73 o                         
  -8   4  11         37.00         28.04         1.31 o                         
  -7   4  11         42.22         47.54         1.54 o                         
  -6   4  11          0.00         -0.57         0.57 o                         
  -5   4  11         46.13         57.56         1.73 o                         
  -4   4  11         42.22         37.56         1.28 o                         
  -3   4  11         26.54         20.15         1.16 o                         
  -2   4  11          0.00         -0.77         0.77 o                         
  -1   4  11         26.00         20.71         1.44 o                         
   0   4  11         56.17         55.59         2.33 o                         
   1   4  11          0.86         -0.99         0.99 o                         
   2   4  11          0.02         -1.04         1.04 o                         
   3   4  11          1.75         -0.36         1.32 o                         
   4   4  11          2.73          4.28         2.26 o                         
   5   4  11          0.10         -1.72         2.05 o                         
   6   4  11          4.22          3.66         2.50 o                         
   7   4  11          0.01         -0.10         2.12 o                         
 -16   5  11          0.61          0.71         2.49 o                         
 -15   5  11          2.15         -0.69         2.32 o                         
 -14   5  11          0.89         -1.77         1.77 o                         
 -13   5  11          0.27         -0.27         1.47 o                         
 -12   5  11          0.04         -0.37         1.32 o                         
 -11   5  11          4.97          2.00         1.18 o                         
 -10   5  11          9.33         16.67         1.60 o                         
  -9   5  11         47.26         49.53         2.19 o                         
  -8   5  11         35.58         31.33         1.47 o                         
  -7   5  11         11.43          5.83         0.89 o                         
  -6   5  11          3.13          2.54         0.71 o                         
  -5   5  11         53.51         55.49         1.77 o                         
  -4   5  11          1.54          0.22         0.73 o                         
  -3   5  11          0.90         -0.69         0.69 o                         
  -2   5  11          0.34         -0.45         0.78 o                         
  -1   5  11          0.76         -0.95         0.95 o                         
   0   5  11          0.26         -0.86         1.05 o                         
   1   5  11          3.31          1.88         1.22 o                         
   2   5  11         29.17         27.40         1.94 o                         
   3   5  11          0.85          0.62         1.58 o                         
   4   5  11          7.60          6.45         2.07 o                         
   5   5  11          1.45          0.50         2.28 o                         
   6   5  11          1.06          0.74         2.40 o                         
   7   5  11          0.19          0.85         2.84 o                         
 -16   6  11          0.29          4.22         2.66 o                         
 -15   6  11         18.27         20.63         2.96 o                         
 -14   6  11          6.39          8.67         2.39 o                         
 -13   6  11          1.00          4.37         2.20 o                         
 -12   6  11         25.54         29.29         2.22 o                         
 -11   6  11         25.68         22.11         1.98 o                         
 -10   6  11          1.55         -0.28         1.22 o                         
  -9   6  11          0.68         -0.59         1.09 o                         
  -8   6  11          5.72          5.80         1.23 o                         
  -7   6  11         26.73         36.59         1.56 o                         
  -6   6  11        225.29        204.79         4.45 o                         
  -5   6  11         53.73         52.22         1.88 o                         
  -4   6  11          6.19          3.17         0.94 o                         
  -3   6  11          0.32         -0.82         0.82 o                         
  -2   6  11         10.90          5.78         1.20 o                         
  -1   6  11          6.18          2.55         1.15 o                         
   0   6  11         69.43         57.59         2.59 o                         
   1   6  11          0.94         -1.13         1.17 o                         
   2   6  11          5.53          2.92         1.33 o                         
   3   6  11          0.20         -1.59         1.59 o                         
   4   6  11         24.33         26.54         2.98 o                         
   5   6  11          8.44          7.46         2.65 o                         
   6   6  11          0.01         -2.46         2.46 o                         
   7   6  11          0.01         -1.32        10.05 o                         
 -15   7  11          0.69          4.59         2.51 o                         
 -14   7  11          4.78          1.63         2.02 o                         
 -13   7  11          1.64         -1.75         1.85 o                         
 -12   7  11         12.35         14.89         2.73 o                         
 -11   7  11         17.38         15.02         1.86 o                         
 -10   7  11          1.76         -0.40         1.27 o                         
  -9   7  11         10.30          6.88         1.42 o                         
  -8   7  11          0.71         -0.95         1.02 o                         
  -7   7  11         65.85         71.29         2.48 o                         
  -6   7  11         56.18         55.61         2.01 o                         
  -5   7  11         38.32         30.17         1.60 o                         
  -4   7  11        162.53        180.51         4.74 o                         
  -3   7  11          0.00         -1.01         1.01 o                         
  -2   7  11          1.08          0.22         1.08 o                         
  -1   7  11          0.27          0.18         1.18 o                         
   0   7  11         18.25         13.30         1.71 o                         
   1   7  11         13.46         10.09         1.58 o                         
   2   7  11         34.19         33.95         2.46 o                         
   3   7  11          6.40          4.79         2.09 o                         
   4   7  11          7.02         14.45         2.72 o                         
   5   7  11          2.92          5.19         2.64 o                         
   6   7  11          0.05         -2.61         2.61 o                         
 -15   8  11          0.05         -2.01         2.26 o                         
 -14   8  11          0.03          2.92         2.18 o                         
 -13   8  11          1.35         -0.66         1.97 o                         
 -12   8  11         12.02         14.14         2.33 o                         
 -11   8  11          8.30          9.33         2.00 o                         
 -10   8  11          0.00         -1.35         1.35 o                         
  -9   8  11          2.13          0.90         1.21 o                         
  -8   8  11          1.83         -1.07         1.18 o                         
  -7   8  11          2.28         -0.09         1.27 o                         
  -6   8  11        139.22        152.10         6.35 o                         
  -5   8  11          5.02          8.40         1.20 o                         
  -4   8  11        173.38        173.14         5.49 o                         
  -3   8  11          0.97         -0.57         1.10 o                         
  -2   8  11          5.47          5.26         1.37 o                         
  -1   8  11         11.46          5.06         1.38 o                         
   0   8  11          8.11          4.22         1.41 o                         
   1   8  11         10.02          8.76         1.71 o                         
   2   8  11          3.44          4.42         1.89 o                         
   3   8  11          1.54          0.05         1.99 o                         
   4   8  11          3.56          4.57         2.43 o                         
   5   8  11          5.52          5.86         3.05 o                         
   6   8  11          0.01         -1.73         3.03 o                         
 -14   9  11          0.24         -2.00         2.00 o                         
 -13   9  11          2.19          0.99         2.09 o                         
 -12   9  11          5.04          1.83         1.94 o                         
 -11   9  11          0.73          1.78         1.91 o                         
 -10   9  11          3.13          1.29         1.75 o                         
  -9   9  11          4.69          2.45         1.60 o                         
  -8   9  11          0.16          0.37         1.34 o                         
  -7   9  11          1.63         -1.00         1.25 o                         
  -6   9  11          0.15          1.03         1.35 o                         
  -5   9  11          0.11          3.11         1.13 o                         
  -4   9  11         26.49         27.09         1.86 o                         
  -3   9  11          0.16          0.68         1.24 o                         
  -2   9  11         23.29         23.63         2.11 o                         
  -1   9  11          9.57          4.63         1.40 o                         
   0   9  11         31.61         22.50         2.19 o                         
   1   9  11          0.12          0.25         1.71 o                         
   2   9  11          0.02         -0.44         2.06 o                         
   3   9  11          2.70          6.22         2.42 o                         
   4   9  11          0.34         -1.27         2.82 o                         
   5   9  11          1.95         -2.22         2.89 o                         
 -14  10  11          0.99          6.32         2.92 o                         
 -13  10  11         10.33          9.00         2.61 o                         
 -12  10  11         15.01         17.73         2.91 o                         
 -11  10  11          1.39          3.62         3.36 o                         
 -10  10  11          1.84          2.80         2.12 o                         
  -9  10  11          6.00          8.39         1.95 o                         
  -8  10  11         14.15         16.13         2.05 o                         
  -7  10  11          0.04          0.98         1.50 o                         
  -6  10  11          0.81          1.72         1.56 o                         
  -5  10  11          0.06          2.14         1.42 o                         
  -4  10  11         51.68         56.15         2.92 o                         
  -3  10  11          5.79          8.55         1.66 o                         
  -2  10  11          4.03          5.95         1.64 o                         
  -1  10  11          3.69          0.98         1.61 o                         
   0  10  11          6.16          4.96         1.84 o                         
   1  10  11          0.33          3.00         2.84 o                         
   2  10  11          3.36          5.91         3.57 o                         
   3  10  11          0.85         -2.16         2.16 o                         
   4  10  11          1.45          3.09         2.82 o                         
 -13  11  11         23.69         31.89         3.67 o                         
 -12  11  11         11.84         17.59         3.17 o                         
 -11  11  11          0.63          3.07         2.62 o                         
 -10  11  11          0.31          2.14         2.28 o                         
  -9  11  11          5.82          7.22         2.74 o                         
  -8  11  11          1.17          3.17         1.91 o                         
  -7  11  11          0.25         -1.10         1.57 o                         
  -6  11  11          7.66          5.31         2.03 o                         
  -5  11  11          1.93          1.81         2.31 o                         
  -4  11  11          3.31          2.37         1.92 o                         
  -3  11  11          0.74         -0.05         1.63 o                         
  -2  11  11         15.74         21.40         2.52 o                         
  -1  11  11          0.06          1.70         2.01 o                         
   0  11  11          0.36          4.16         2.50 o                         
   1  11  11          0.23         -1.08         2.23 o                         
   2  11  11         11.99         16.10         3.02 o                         
   3  11  11          2.65          3.20         3.29 o                         
 -12  12  11          3.44         10.11         2.84 o                         
 -11  12  11          0.47          0.72         2.47 o                         
 -10  12  11          0.06          4.28         3.42 o                         
  -9  12  11          0.65          5.99         3.19 o                         
  -8  12  11          0.86          7.35         3.21 o                         
  -7  12  11          3.17          3.66         2.39 o                         
  -6  12  11          2.55          5.79         2.22 o                         
  -5  12  11          0.00         -0.37         2.20 o                         
  -4  12  11          0.09         -0.09         2.38 o                         
  -3  12  11          0.49          4.00         2.13 o                         
  -2  12  11         16.59         25.70         3.18 o                         
  -1  12  11          1.74          3.55         2.18 o                         
   0  12  11          0.42          0.33         2.44 o                         
   1  12  11          0.53          4.56         3.96 o                         
   2  12  11          1.62          8.02         4.50 o                         
 -11  13  11          1.03          0.50         4.74 o                         
 -10  13  11          0.00          7.11         5.90 o                         
  -9  13  11          0.06          1.49         5.63 o                         
  -8  13  11          0.70         10.60         3.64 o                         
  -7  13  11          2.47          5.55         3.84 o                         
  -6  13  11          1.72          2.31         3.12 o                         
  -5  13  11          0.24          1.25         3.68 o                         
  -4  13  11          0.38          3.34         2.60 o                         
  -3  13  11          0.73          0.48         3.85 o                         
  -2  13  11         10.48         16.58         2.96 o                         
  -1  13  11          3.18          6.30         4.10 o                         
   0  13  11          3.11          2.09         2.60 o                         
   1  13  11         11.37         16.39         3.46 o                         
  -9  14  11          0.04          1.90         6.31 o                         
  -8  14  11          0.02         10.46         4.16 o                         
  -7  14  11          1.27         10.56         3.84 o                         
  -6  14  11          0.08          6.72         4.54 o                         
  -5  14  11          1.26          4.38         4.71 o                         
  -4  14  11          2.92          6.43         3.11 o                         
  -3  14  11          1.28         -0.45         3.58 o                         
  -2  14  11          0.50          2.58         3.53 o                         
  -1  14  11          3.39          0.77         3.65 o                         
  -5  15  11          0.44          1.58         8.46 o                         
 -17   0  12          0.93          2.02         3.52 o                         
 -16   0  12          1.33          1.67         2.73 o                         
 -15   0  12          3.83          5.35         2.58 o                         
 -14   0  12          2.09         -0.84         2.11 o                         
 -13   0  12          1.62          5.05         2.21 o                         
 -12   0  12        252.77        240.04         7.71 o                         
 -11   0  12         15.36          9.42         1.64 o                         
 -10   0  12         32.65         34.44         2.20 o                         
  -9   0  12        113.03         93.09         3.22 o                         
  -8   0  12        354.78        450.87        10.03 o                         
  -7   0  12         14.96         26.85         1.68 o                         
  -6   0  12        183.66        140.55         3.59 o                         
  -5   0  12         58.78         59.74         2.27 o                         
  -4   0  12        706.88        774.62        18.10 o                         
  -3   0  12        260.60        306.76         8.10 o                         
  -2   0  12        125.53        110.86         3.68 o                         
  -1   0  12          8.25         11.14         1.83 o                         
   0   0  12          1.66         -0.76         1.35 o                         
   1   0  12        784.66        865.95        18.99 o                         
   2   0  12        192.92        236.91         7.54 o                         
   3   0  12         43.24         43.81         3.85 o                         
   4   0  12          1.54          0.92         2.72 o                         
   5   0  12          2.11          2.28         3.67 o                         
   6   0  12         10.60         21.88         4.56 o                         
   7   0  12          0.48          4.78         4.38 o                         
 -17   1  12          0.00          1.86         2.22 o                         
 -16   1  12          0.00          0.08         1.79 o                         
 -15   1  12          0.04          0.92         1.63 o                         
 -14   1  12          8.07          8.60         1.83 o                         
 -13   1  12          0.24          2.96         1.60 o                         
 -12   1  12          2.22          3.18         1.30 o                         
 -11   1  12         27.34         20.68         1.37 o                         
 -10   1  12         88.38         83.17         2.28 o                         
  -9   1  12         58.87         66.84         1.94 o                         
  -8   1  12        144.12        142.71         2.46 o                         
  -7   1  12        138.78        137.61         3.17 o                         
  -6   1  12          3.65          1.78         0.55 o                         
  -5   1  12        303.40        331.61         6.40 o                         
  -4   1  12          2.83         11.34         0.89 o                         
  -3   1  12         93.81         96.15         2.14 o                         
  -2   1  12          2.32         -0.41         0.74 o                         
  -1   1  12         13.61         13.85         1.27 o                         
   0   1  12         61.36         57.66         2.54 o                         
   1   1  12          3.69          2.99         1.34 o                         
   2   1  12        155.92        181.64         4.79 o                         
   3   1  12         15.50         18.39         2.15 o                         
   4   1  12          1.12          0.10         1.76 o                         
   5   1  12          0.00         -1.03         2.07 o                         
   6   1  12          0.65         -1.17         2.69 o                         
   7   1  12          0.65          2.28         2.78 o                         
 -17   2  12          0.16         -0.40         2.03 o                         
 -16   2  12          0.04          1.98         1.83 o                         
 -15   2  12          1.82          1.47         2.01 o                         
 -14   2  12          1.49          2.78         2.11 o                         
 -13   2  12          1.76          3.02         1.56 o                         
 -12   2  12          0.16         -0.98         1.12 o                         
 -11   2  12         16.04         13.33         1.46 o                         
 -10   2  12          5.15          5.49         0.98 o                         
  -9   2  12         97.58        107.82         2.40 o                         
  -8   2  12         58.23         59.81         1.66 o                         
  -7   2  12         85.78         87.38         1.82 o                         
  -6   2  12         61.82         58.01         1.57 o                         
  -5   2  12          0.02          0.30         0.54 o                         
  -4   2  12          0.16          0.17         0.56 o                         
  -3   2  12        151.90        165.76         4.24 o                         
  -2   2  12          5.66          3.67         0.85 o                         
  -1   2  12         23.78         21.74         1.67 o                         
   0   2  12         23.11         25.78         1.68 o                         
   1   2  12         39.06         39.53         2.33 o                         
   2   2  12        159.17        173.67         6.05 o                         
   3   2  12          8.00          5.55         1.67 o                         
   4   2  12          2.97          2.81         1.85 o                         
   5   2  12          0.02          0.56         2.03 o                         
   6   2  12          6.28          7.97         2.88 o                         
   7   2  12          1.25         -1.41         3.24 o                         
 -17   3  12          0.44          0.69         2.45 o                         
 -16   3  12          1.83         -0.70         2.05 o                         
 -15   3  12          1.59         -0.77         1.78 o                         
 -14   3  12          1.88          2.00         1.76 o                         
 -13   3  12          1.02         -0.23         1.25 o                         
 -12   3  12          3.16          2.49         1.37 o                         
 -11   3  12         32.52         32.77         1.96 o                         
 -10   3  12          6.44          5.02         1.21 o                         
  -9   3  12         80.73         50.38         1.84 o                         
  -8   3  12          0.42          0.83         0.68 o                         
  -7   3  12         38.83         34.24         1.68 o                         
  -6   3  12         46.92         71.43         1.77 o                         
  -5   3  12          0.91         -0.05         0.54 o                         
  -4   3  12         48.07         44.18         1.63 o                         
  -3   3  12          1.86          0.04         0.69 o                         
  -2   3  12          5.28          2.82         0.86 o                         
  -1   3  12          1.95          1.29         0.92 o                         
   0   3  12         21.62         19.05         1.63 o                         
   1   3  12         79.38         90.64         3.95 o                         
   2   3  12         10.30          5.88         1.53 o                         
   3   3  12          1.62         -1.54         1.54 o                         
   4   3  12          1.66          0.68         1.81 o                         
   5   3  12          1.53          3.38         2.43 o                         
   6   3  12          1.05         -0.32         2.43 o                         
   7   3  12          0.54          4.66         2.87 o                         
 -17   4  12          0.00          0.15         3.20 o                         
 -16   4  12          0.05          1.82         2.59 o                         
 -15   4  12          2.64          2.17         1.72 o                         
 -14   4  12          0.50         -0.66         1.52 o                         
 -13   4  12          2.24          3.89         1.77 o                         
 -12   4  12         34.29         27.86         1.89 o                         
 -11   4  12          9.77         18.55         1.67 o                         
 -10   4  12          2.00          2.39         1.20 o                         
  -9   4  12         40.92         37.55         1.70 o                         
  -8   4  12        201.89        204.29         3.98 o                         
  -7   4  12        109.58        123.64         3.07 o                         
  -6   4  12          2.43          1.51         0.71 o                         
  -5   4  12        141.86        140.54         2.89 o                         
  -4   4  12          1.77         -0.51         0.69 o                         
  -3   4  12          4.93          2.15         0.91 o                         
  -2   4  12          1.31         -0.50         0.86 o                         
  -1   4  12         34.20         41.71         2.00 o                         
   0   4  12          0.84         -0.46         1.09 o                         
   1   4  12          1.21         -0.65         1.25 o                         
   2   4  12         16.02         18.08         1.93 o                         
   3   4  12          0.02         -1.50         1.50 o                         
   4   4  12         39.65         40.36         3.44 o                         
   5   4  12          0.68         -0.31         2.09 o                         
   6   4  12          0.67          1.37         2.29 o                         
 -16   5  12          3.29          1.58         2.32 o                         
 -15   5  12          0.36         -1.13         2.11 o                         
 -14   5  12          0.80          0.85         1.71 o                         
 -13   5  12          8.50          9.68         1.78 o                         
 -12   5  12          2.77          2.93         1.40 o                         
 -11   5  12         24.02         21.14         2.19 o                         
 -10   5  12         15.22         21.10         1.72 o                         
  -9   5  12         61.74         73.91         2.58 o                         
  -8   5  12          2.06          1.30         0.92 o                         
  -7   5  12          0.66          0.32         0.81 o                         
  -6   5  12        498.11        459.07        11.68 o                         
  -5   5  12        548.28        614.05        14.16 o                         
  -4   5  12         41.67         42.57         1.94 o                         
  -3   5  12          1.99          0.42         1.01 o                         
  -2   5  12         13.40          9.73         1.22 o                         
  -1   5  12        126.70        121.55         3.38 o                         
   0   5  12          7.93          3.88         1.24 o                         
   1   5  12          1.30          0.66         1.24 o                         
   2   5  12          0.54          1.33         1.49 o                         
   3   5  12          7.95         12.38         2.22 o                         
   4   5  12          8.83         11.04         2.62 o                         
   5   5  12          3.33          3.40         2.52 o                         
   6   5  12          0.00         -0.60         2.37 o                         
 -16   6  12          2.48          1.80         2.54 o                         
 -15   6  12          1.52          3.04         2.24 o                         
 -14   6  12          0.33         -0.57         2.43 o                         
 -13   6  12          0.11         -1.37         1.56 o                         
 -12   6  12          6.15          6.16         1.68 o                         
 -11   6  12          6.83          9.76         1.61 o                         
 -10   6  12        104.77        106.88         3.85 o                         
  -9   6  12          5.79          3.42         1.21 o                         
  -8   6  12          8.09          7.09         1.24 o                         
  -7   6  12         29.70         36.31         1.69 o                         
  -6   6  12          1.35          1.76         0.89 o                         
  -5   6  12         77.18        106.12         2.81 o                         
  -4   6  12          1.45         -0.91         0.91 o                         
  -3   6  12         16.19         16.56         1.41 o                         
  -2   6  12          3.40          0.80         1.13 o                         
  -1   6  12          5.61          2.60         1.28 o                         
   0   6  12          0.04         -1.13         1.13 o                         
   1   6  12         11.41         10.47         1.64 o                         
   2   6  12          4.64          4.24         1.84 o                         
   3   6  12          7.75         10.16         2.12 o                         
   4   6  12          4.92          7.07         2.60 o                         
   5   6  12          0.74         -1.78         2.37 o                         
   6   6  12          0.14         -1.17         2.75 o                         
 -16   7  12          0.12         -2.73         2.73 o                         
 -15   7  12          0.31          0.91         2.22 o                         
 -14   7  12          1.81          6.24         2.42 o                         
 -13   7  12          8.69         15.49         2.33 o                         
 -12   7  12         21.33         17.75         2.54 o                         
 -11   7  12          0.00          3.34         1.39 o                         
 -10   7  12         18.50         14.59         1.70 o                         
  -9   7  12         76.14         75.31         3.87 o                         
  -8   7  12         11.68         18.76         1.63 o                         
  -7   7  12         10.49          1.72         1.01 o                         
  -6   7  12        337.04        346.81        10.83 o                         
  -5   7  12        443.26        476.18        15.45 o                         
  -4   7  12          9.60          9.33         1.36 o                         
  -3   7  12          9.80         13.74         1.55 o                         
  -2   7  12         65.93         61.57         2.69 o                         
  -1   7  12         69.25         68.73         3.07 o                         
   0   7  12         33.16         24.02         2.12 o                         
   1   7  12          2.10          0.62         1.46 o                         
   2   7  12          0.32         -0.94         1.99 o                         
   3   7  12          6.00          6.52         2.35 o                         
   4   7  12         10.75         14.28         2.88 o                         
   5   7  12          2.36          3.84         2.67 o                         
 -15   8  12          0.00          4.61         2.76 o                         
 -14   8  12          0.00          2.59         2.39 o                         
 -13   8  12          1.56          5.89         2.07 o                         
 -12   8  12          2.67          4.44         1.80 o                         
 -11   8  12         16.34         16.62         2.32 o                         
 -10   8  12          0.94          3.39         1.45 o                         
  -9   8  12          6.31          2.96         1.35 o                         
  -8   8  12         15.02         10.96         1.56 o                         
  -7   8  12         12.11         10.28         1.53 o                         
  -6   8  12          4.48          5.32         1.17 o                         
  -5   8  12        102.02        119.07         5.36 o                         
  -4   8  12          0.00         -0.25         1.21 o                         
  -3   8  12         24.04         25.04         1.91 o                         
  -2   8  12          1.46         -0.08         1.21 o                         
  -1   8  12          7.38          3.26         1.38 o                         
   0   8  12         14.18         12.38         1.89 o                         
   1   8  12          5.35          8.02         1.77 o                         
   2   8  12          2.24          4.21         2.32 o                         
   3   8  12          9.07         12.45         2.83 o                         
   4   8  12          0.16          3.16         2.70 o                         
   5   8  12          0.86         -3.02         3.02 o                         
 -15   9  12          3.75         11.83         8.16 o                         
 -14   9  12          3.65          0.40         2.86 o                         
 -13   9  12          0.57          2.43         2.01 o                         
 -12   9  12          0.23          5.18         2.09 o                         
 -11   9  12          0.18         -0.57         1.79 o                         
 -10   9  12          0.26          0.04         1.58 o                         
  -9   9  12          9.68          7.67         1.67 o                         
  -8   9  12         12.75         13.75         1.87 o                         
  -7   9  12          1.27          1.88         1.52 o                         
  -6   9  12          2.36         -1.22         1.22 o                         
  -5   9  12          0.50         -0.17         1.11 o                         
  -4   9  12         12.87         12.00         1.62 o                         
  -3   9  12         20.78         20.81         1.90 o                         
  -2   9  12          1.18         -0.54         1.24 o                         
  -1   9  12          1.13         -0.98         1.56 o                         
   0   9  12          1.11          1.25         1.53 o                         
   1   9  12         11.53         10.00         2.26 o                         
   2   9  12         10.29          9.64         2.71 o                         
   3   9  12          0.03         -1.54         2.41 o                         
   4   9  12          0.54          2.05         3.08 o                         
 -14  10  12          8.11          9.28         3.17 o                         
 -13  10  12          2.59          9.69         2.97 o                         
 -12  10  12          1.26          4.49         2.30 o                         
 -11  10  12          2.39          3.13         2.86 o                         
 -10  10  12          2.67          2.57         1.93 o                         
  -9  10  12          0.10          1.75         1.60 o                         
  -8  10  12          3.75          4.78         1.73 o                         
  -7  10  12          5.23          4.95         1.71 o                         
  -6  10  12          1.94          0.13         2.05 o                         
  -5  10  12          0.03         -1.00         1.72 o                         
  -4  10  12         13.37         13.01         1.92 o                         
  -3  10  12          1.75          0.06         1.42 o                         
  -2  10  12         12.81         16.54         2.15 o                         
  -1  10  12          0.57         -1.12         1.47 o                         
   0  10  12          0.93          2.17         1.95 o                         
   1  10  12         15.97         17.37         2.87 o                         
   2  10  12          3.87          3.46         2.74 o                         
   3  10  12          1.38         -2.24         3.61 o                         
   4  10  12          0.58         -6.80         6.80 o                         
 -13  11  12          1.53          6.95         3.31 o                         
 -12  11  12          2.31          6.41         2.59 o                         
 -11  11  12          4.96          9.71         3.35 o                         
 -10  11  12          1.42          4.88         2.31 o                         
  -9  11  12          0.01          3.50         2.87 o                         
  -8  11  12          5.34          8.37         1.95 o                         
  -7  11  12          0.01         -1.17         2.14 o                         
  -6  11  12          0.79          4.55         2.49 o                         
  -5  11  12          5.21          0.06         2.80 o                         
  -4  11  12          0.01         -1.76         1.76 o                         
  -3  11  12          0.15         -0.45         1.89 o                         
  -2  11  12          2.30         -0.36         2.19 o                         
  -1  11  12          0.00         -1.19         2.31 o                         
   0  11  12         13.71         17.13         4.26 o                         
   1  11  12          4.79          5.18         2.61 o                         
   2  11  12          0.32         -0.68         2.64 o                         
   3  11  12          0.08         -1.89         3.07 o                         
 -12  12  12          9.27         15.58         3.20 o                         
 -11  12  12          4.39         10.62         4.53 o                         
 -10  12  12          0.89          3.06         3.05 o                         
  -9  12  12          2.66          7.77         3.53 o                         
  -8  12  12          6.19         10.61         3.68 o                         
  -7  12  12         22.22         25.97         3.43 o                         
  -6  12  12          1.33          0.50         3.11 o                         
  -5  12  12          0.09         -2.39         2.39 o                         
  -4  12  12          8.47          9.82         2.88 o                         
  -3  12  12         42.56         43.30         3.82 o                         
  -2  12  12          2.29          0.80         3.10 o                         
  -1  12  12          1.86          0.46         2.67 o                         
   0  12  12          3.27          4.92         2.96 o                         
   1  12  12         31.33         41.28         5.13 o                         
   2  12  12         18.63         24.50         7.22 o                         
 -10  13  12          0.76          5.52         5.89 o                         
  -9  13  12          1.61         10.48         6.65 o                         
  -8  13  12          2.97         11.72         4.02 o                         
  -7  13  12          2.37         -2.37         3.28 o                         
  -6  13  12          0.03         -2.30         4.29 o                         
  -5  13  12          3.08          1.08         2.58 o                         
  -4  13  12          1.52          1.35         2.61 o                         
  -3  13  12          1.92          4.66         2.79 o                         
  -2  13  12          1.30          0.48         2.78 o                         
  -1  13  12          0.01         -3.89         3.89 o                         
   0  13  12          0.35          0.58         4.26 o                         
  -8  14  12          0.45          5.90         6.36 o                         
  -7  14  12          0.19          5.59         5.46 o                         
  -6  14  12          0.55          0.80         4.01 o                         
  -5  14  12          0.09          4.92         4.35 o                         
  -4  14  12          1.51          4.68         3.14 o                         
  -3  14  12          1.25          0.28         4.70 o                         
  -2  14  12          0.06          0.82         3.75 o                         
 -17   1  13          0.88         -0.45         1.82 o                         
 -16   1  13          5.08          2.64         1.79 o                         
 -15   1  13          0.06          2.08         1.77 o                         
 -14   1  13         31.60         26.01         2.37 o                         
 -13   1  13        234.48        240.93         7.78 o                         
 -12   1  13        104.89        101.75         3.28 o                         
 -11   1  13          0.05         -0.85         0.85 o                         
 -10   1  13          6.29          3.65         0.92 o                         
  -9   1  13        297.89        299.99         4.83 o                         
  -8   1  13        361.17        382.22         5.27 o                         
  -7   1  13         97.66         64.68         1.66 o                         
  -6   1  13         64.83         62.29         1.64 o                         
  -5   1  13         85.18         80.52         2.04 o                         
  -4   1  13        294.48        270.74         6.64 o                         
  -3   1  13        181.00        195.26         4.85 o                         
  -2   1  13          3.50          8.20         1.21 o                         
  -1   1  13         53.69         61.65         2.62 o                         
   0   1  13         98.34        106.76         3.58 o                         
   1   1  13        209.77        255.58         5.83 o                         
   2   1  13         22.72         31.61         2.57 o                         
   3   1  13          0.01         -0.82         1.80 o                         
   4   1  13          0.10         -1.51         2.20 o                         
   5   1  13          1.64          0.29         2.62 o                         
   6   1  13          0.54          4.91         3.00 o                         
 -17   2  13          0.09          0.80         2.18 o                         
 -16   2  13          1.22          0.39         1.70 o                         
 -15   2  13         20.75         18.68         2.38 o                         
 -14   2  13          2.36          2.61         1.73 o                         
 -13   2  13         12.06         17.30         2.18 o                         
 -12   2  13          3.78          3.23         1.29 o                         
 -11   2  13         50.04         44.57         2.34 o                         
 -10   2  13          2.52         -0.82         0.82 o                         
  -9   2  13         18.99         19.65         1.22 o                         
  -8   2  13         28.45         29.35         1.26 o                         
  -7   2  13         31.79         16.58         0.98 o                         
  -6   2  13         39.73         55.93         1.66 o                         
  -5   2  13         35.24         38.21         1.48 o                         
  -4   2  13         24.28         21.79         1.28 o                         
  -3   2  13          1.31         -0.81         0.81 o                         
  -2   2  13          7.63          2.86         1.00 o                         
  -1   2  13          1.78         -0.93         0.93 o                         
   0   2  13          0.03         -0.72         1.18 o                         
   1   2  13         64.77         60.75         3.12 o                         
   2   2  13          3.13          3.89         1.64 o                         
   3   2  13         10.17          5.79         1.87 o                         
   4   2  13          1.27         -1.26         1.93 o                         
   5   2  13          0.18         -2.25         2.25 o                         
   6   2  13          1.56          0.70         3.94 o                         
 -17   3  13          2.34          5.26         2.12 o                         
 -16   3  13          7.15          8.77         2.33 o                         
 -15   3  13          0.21          1.54         1.75 o                         
 -14   3  13          7.33          9.72         1.87 o                         
 -13   3  13          0.04         -1.40         1.40 o                         
 -12   3  13          0.03         -1.04         1.04 o                         
 -11   3  13         24.40         20.97         1.65 o                         
 -10   3  13          1.40         -0.50         0.86 o                         
  -9   3  13         25.29         22.98         1.38 o                         
  -8   3  13          7.14          6.90         0.92 o                         
  -7   3  13         11.48          8.89         0.90 o                         
  -6   3  13          0.22          1.74         0.77 o                         
  -5   3  13         14.89         19.41         1.22 o                         
  -4   3  13         29.87         35.41         1.56 o                         
  -3   3  13          3.00          4.73         1.00 o                         
  -2   3  13         13.70          9.21         1.30 o                         
  -1   3  13         34.53         28.92         1.89 o                         
   0   3  13          0.78         -1.18         1.18 o                         
   1   3  13         14.99         16.30         1.88 o                         
   2   3  13          0.21         -0.32         1.58 o                         
   3   3  13         12.80         17.11         2.36 o                         
   4   3  13          6.06          6.26         2.36 o                         
   5   3  13          0.11         -0.41         2.49 o                         
   6   3  13          2.44          7.64         3.05 o                         
 -17   4  13          0.71          0.91         2.45 o                         
 -16   4  13          0.58          2.52         2.57 o                         
 -15   4  13         11.11         10.36         2.28 o                         
 -14   4  13          0.77         -1.46         1.46 o                         
 -13   4  13          0.34          2.59         1.28 o                         
 -12   4  13         26.20         26.65         2.27 o                         
 -11   4  13         42.51         47.57         2.37 o                         
 -10   4  13         30.22         25.30         1.84 o                         
  -9   4  13         23.82         11.80         1.21 o                         
  -8   4  13        231.72        251.74         6.41 o                         
  -7   4  13        159.53        209.27         4.54 o                         
  -6   4  13        150.24        158.17         4.57 o                         
  -5   4  13         71.00         73.24         2.21 o                         
  -4   4  13         31.09         33.16         1.71 o                         
  -3   4  13          0.39         -0.91         0.91 o                         
  -2   4  13         34.36         24.47         1.73 o                         
  -1   4  13         25.09         19.20         1.80 o                         
   0   4  13          0.02         -1.12         1.12 o                         
   1   4  13          5.37          2.14         1.49 o                         
   2   4  13          3.31          2.54         1.70 o                         
   3   4  13          1.47          1.65         1.97 o                         
   4   4  13          0.75          0.00         2.34 o                         
   5   4  13          1.23          0.92         2.46 o                         
   6   4  13          0.23          1.87         2.88 o                         
 -16   5  13          1.41          5.11         2.53 o                         
 -15   5  13          0.42          2.65         2.50 o                         
 -14   5  13          0.60          1.71         1.79 o                         
 -13   5  13          0.02         -1.29         1.31 o                         
 -12   5  13         10.56          4.92         1.37 o                         
 -11   5  13         61.04         63.85         3.21 o                         
 -10   5  13         28.22         41.30         2.47 o                         
  -9   5  13         10.72         10.22         1.37 o                         
  -8   5  13          0.02         -0.85         0.85 o                         
  -7   5  13         54.47         44.36         1.70 o                         
  -6   5  13          0.26         -0.18         1.03 o                         
  -5   5  13          8.47          5.44         1.16 o                         
  -4   5  13          1.35         -0.94         0.94 o                         
  -3   5  13          0.01         -0.87         0.87 o                         
  -2   5  13          9.17         15.45         1.48 o                         
  -1   5  13          1.30         -1.10         1.19 o                         
   0   5  13          7.83          6.71         1.52 o                         
   1   5  13         26.10         24.25         2.46 o                         
   2   5  13          5.26          2.60         1.84 o                         
   3   5  13          8.58         12.31         2.56 o                         
   4   5  13          2.09          2.48         2.55 o                         
   5   5  13          0.38          0.66         2.37 o                         
 -16   6  13          3.98          2.03         2.29 o                         
 -15   6  13         20.65         27.95         3.11 o                         
 -14   6  13         14.08         13.47         2.34 o                         
 -13   6  13         10.86         14.78         2.13 o                         
 -12   6  13          1.28          2.47         1.42 o                         
 -11   6  13         80.07         75.95         3.78 o                         
 -10   6  13        180.22        178.99         6.89 o                         
  -9   6  13          0.16         -0.46         1.09 o                         
  -8   6  13         26.16         23.95         1.47 o                         
  -7   6  13        359.76        383.63        13.54 o                         
  -6   6  13       1448.10       1547.24        46.33 o                         
  -5   6  13        317.88        289.43         8.12 o                         
  -4   6  13         12.20          5.53         1.21 o                         
  -3   6  13          0.84          0.27         1.10 o                         
  -2   6  13        110.91        115.13         3.55 o                         
  -1   6  13         98.70         96.34         4.26 o                         
   0   6  13          4.45          3.80         1.48 o                         
   1   6  13          4.53          6.08         1.82 o                         
   2   6  13          0.18         -1.12         1.61 o                         
   3   6  13         15.44         19.66         3.10 o                         
   4   6  13          0.59         -1.80         2.54 o                         
   5   6  13          0.01          1.25         2.70 o                         
 -16   7  13          0.18          3.08         2.78 o                         
 -15   7  13          0.24          3.25         2.50 o                         
 -14   7  13          0.03         -1.19         1.98 o                         
 -13   7  13          6.01          8.25         3.25 o                         
 -12   7  13         50.66         56.61         3.64 o                         
 -11   7  13         31.58         35.70         2.56 o                         
 -10   7  13          1.57          1.52         1.35 o                         
  -9   7  13          0.62          0.13         1.25 o                         
  -8   7  13          1.23          2.02         1.16 o                         
  -7   7  13          1.70          3.74         1.17 o                         
  -6   7  13          3.90          7.60         1.36 o                         
  -5   7  13         12.91         11.49         1.41 o                         
  -4   7  13         63.01         55.80         2.53 o                         
  -3   7  13          0.03         -1.15         1.15 o                         
  -2   7  13          0.24          0.60         1.25 o                         
  -1   7  13          1.48          1.21         1.30 o                         
   0   7  13          1.83          1.33         1.67 o                         
   1   7  13         10.30         12.66         2.02 o                         
   2   7  13          7.63          5.65         2.22 o                         
   3   7  13          5.52          9.59         2.91 o                         
   4   7  13          0.02         -1.20         2.54 o                         
   5   7  13          0.35         -0.23         3.02 o                         
 -15   8  13          2.48          3.09         3.13 o                         
 -14   8  13          0.94          3.68         2.20 o                         
 -13   8  13          3.86          2.61         1.95 o                         
 -12   8  13          2.04          6.44         1.83 o                         
 -11   8  13         13.72          9.60         1.94 o                         
 -10   8  13          1.72          0.32         1.51 o                         
  -9   8  13         11.48         12.17         1.79 o                         
  -8   8  13          3.79          1.41         1.42 o                         
  -7   8  13         40.46         46.59         2.71 o                         
  -6   8  13         25.27         26.10         1.83 o                         
  -5   8  13          2.82         -1.15         1.15 o                         
  -4   8  13         15.02          9.99         1.56 o                         
  -3   8  13         13.68         11.46         1.68 o                         
  -2   8  13         12.42          7.52         1.63 o                         
  -1   8  13          4.77         -0.83         1.43 o                         
   0   8  13          0.57         -0.14         1.56 o                         
   1   8  13          3.68          6.02         2.22 o                         
   2   8  13          3.25          3.87         2.54 o                         
   3   8  13          0.02          1.09         2.51 o                         
   4   8  13          2.48          3.75         3.30 o                         
 -15   9  13          4.38         11.43         9.69 o                         
 -14   9  13         10.32         14.56         2.76 o                         
 -13   9  13          9.32         13.19         2.81 o                         
 -12   9  13          0.11          0.02         2.66 o                         
 -11   9  13          0.31          0.40         1.66 o                         
 -10   9  13          0.86          2.06         2.03 o                         
  -9   9  13          0.00          1.58         1.92 o                         
  -8   9  13          1.47          2.21         1.66 o                         
  -7   9  13          0.11         -1.45         1.67 o                         
  -6   9  13         20.63         19.91         2.03 o                         
  -5   9  13          0.16          0.61         1.21 o                         
  -4   9  13         10.30         12.45         1.71 o                         
  -3   9  13          0.53         -1.23         1.23 o                         
  -2   9  13          1.01         -1.45         1.45 o                         
  -1   9  13          0.34         -0.10         1.59 o                         
   0   9  13          0.08         -0.87         1.72 o                         
   1   9  13          1.84          2.86         2.88 o                         
   2   9  13          0.06          2.66         2.57 o                         
   3   9  13          0.01          0.90         2.54 o                         
 -14  10  13          0.01          0.85         3.42 o                         
 -13  10  13          7.69         10.95         2.64 o                         
 -12  10  13          2.91          4.76         2.85 o                         
 -11  10  13          3.43          4.68         2.15 o                         
 -10  10  13          1.46          0.79         1.86 o                         
  -9  10  13          0.40          2.93         1.80 o                         
  -8  10  13          6.00          5.77         2.26 o                         
  -7  10  13          0.09          0.71         2.22 o                         
  -6  10  13         13.20         13.37         2.61 o                         
  -5  10  13          1.61          0.94         1.85 o                         
  -4  10  13          0.47          0.00         1.45 o                         
  -3  10  13          3.16          7.62         2.05 o                         
  -2  10  13          1.07         -0.52         1.84 o                         
  -1  10  13          0.02         -0.14         1.84 o                         
   0  10  13          4.26          3.89         2.14 o                         
   1  10  13         11.40          7.93         3.74 o                         
   2  10  13          2.81         -0.01         3.02 o                         
   3  10  13          0.01          2.75         4.75 o                         
 -13  11  13         32.82         47.37         4.17 o                         
 -12  11  13         24.77         33.93         3.79 o                         
 -11  11  13          5.60          7.36         4.34 o                         
 -10  11  13          0.64          2.56         2.25 o                         
  -9  11  13         21.46         25.40         3.15 o                         
  -8  11  13         58.20         71.43         6.80 o                         
  -7  11  13          5.69          6.33         2.95 o                         
  -6  11  13          0.65         -0.05         2.46 o                         
  -5  11  13          0.85         -0.42         2.86 o                         
  -4  11  13         21.53         21.55         2.80 o                         
  -3  11  13         16.26         19.91         3.04 o                         
  -2  11  13          0.01         -0.41         1.96 o                         
  -1  11  13          0.43         -2.37         2.37 o                         
   0  11  13         19.69         25.35         4.75 o                         
   1  11  13         22.48         27.96         3.96 o                         
   2  11  13          2.20          0.94         3.66 o                         
 -12  12  13          0.79          7.95         3.30 o                         
 -11  12  13          0.43          5.96         4.70 o                         
 -10  12  13          1.99          4.49         5.37 o                         
  -9  12  13          0.25          5.53         3.67 o                         
  -8  12  13          0.07          3.95         3.85 o                         
  -7  12  13          1.04          2.01         3.67 o                         
  -6  12  13          0.10         -1.16         2.56 o                         
  -5  12  13          0.73         -2.53         3.51 o                         
  -4  12  13          0.00         -2.20         2.20 o                         
  -3  12  13          0.06          1.20         2.18 o                         
  -2  12  13          0.17         -2.05         2.31 o                         
  -1  12  13          2.50          1.15         3.23 o                         
   0  12  13          0.00          0.40         3.09 o                         
   1  12  13          1.13         12.12         6.13 o                         
 -10  13  13          0.46          9.12         7.08 o                         
  -9  13  13          6.51         12.40         4.76 o                         
  -8  13  13          6.13          9.34         4.03 o                         
  -7  13  13          0.52          4.89         3.98 o                         
  -6  13  13          0.33          4.39         2.85 o                         
  -5  13  13          4.90          4.12         2.93 o                         
  -4  13  13          4.88          3.91         3.60 o                         
  -3  13  13          2.74          5.42         3.12 o                         
  -2  13  13          0.00         -2.50         3.08 o                         
  -1  13  13          0.03         -0.85         3.93 o                         
  -8  14  13          0.08         -8.17         8.17 o                         
  -7  14  13          0.00          1.72         6.36 o                         
  -6  14  13          0.28          1.78         5.10 o                         
  -5  14  13          0.40          5.08         4.84 o                         
  -4  14  13          0.15          3.34         3.76 o                         
  -3  14  13          0.18         -6.05         6.05 o                         
 -17   0  14          1.29          1.01         2.65 o                         
 -16   0  14          3.78          4.52         2.72 o                         
 -15   0  14          9.31         13.46         2.88 o                         
 -14   0  14        263.35        277.83        12.39 o                         
 -13   0  14        241.19        255.36        13.92 o                         
 -12   0  14         12.60          9.73         1.82 o                         
 -11   0  14         38.21         41.51         2.52 o                         
 -10   0  14         42.70         42.97         2.59 o                         
  -9   0  14        855.89        892.28        18.82 o                         
  -8   0  14        169.16        190.93         4.72 o                         
  -7   0  14         13.81         20.15         1.63 o                         
  -6   0  14         89.05         94.24         3.68 o                         
  -5   0  14          5.71          2.31         1.36 o                         
  -4   0  14        886.22       1061.81        27.48 o                         
  -3   0  14        136.80        171.71         5.87 o                         
  -2   0  14          9.08          7.23         1.97 o                         
  -1   0  14         64.83         65.01         4.82 o                         
   0   0  14        128.27        164.05         6.37 o                         
   1   0  14         10.45         13.63         3.39 o                         
   2   0  14          2.00          1.66         3.12 o                         
   3   0  14          0.45         -3.13         3.32 o                         
   4   0  14          1.34         -0.42         3.91 o                         
   5   0  14          0.16          4.57         3.77 o                         
 -17   1  14          1.34          3.67         2.21 o                         
 -16   1  14          1.06          0.04         2.01 o                         
 -15   1  14          0.04          0.76         1.67 o                         
 -14   1  14          3.35          3.09         1.66 o                         
 -13   1  14         35.41         40.69         2.68 o                         
 -12   1  14          5.12          3.12         1.26 o                         
 -11   1  14         27.47         25.68         1.50 o                         
 -10   1  14         97.12        103.75         2.56 o                         
  -9   1  14         22.82         13.59         1.33 o                         
  -8   1  14        145.84        149.75         2.67 o                         
  -7   1  14         46.50         37.45         1.40 o                         
  -6   1  14        488.55        509.22        10.55 o                         
  -5   1  14        563.91        573.91        13.09 o                         
  -4   1  14        110.96        116.57         3.60 o                         
  -3   1  14         17.38         13.10         1.64 o                         
  -2   1  14         11.08          5.89         1.38 o                         
  -1   1  14         17.86         15.28         1.74 o                         
   0   1  14          5.93          7.49         1.68 o                         
   1   1  14         55.81         65.36         3.35 o                         
   2   1  14         19.46         20.23         2.76 o                         
   3   1  14          1.92         -0.82         2.30 o                         
   4   1  14          0.03         -2.42         2.42 o                         
   5   1  14          0.02          2.42         2.78 o                         
 -17   2  14          0.29         -2.66         2.66 o                         
 -16   2  14          4.29         -1.62         1.86 o                         
 -15   2  14          3.93          4.33         1.85 o                         
 -14   2  14         43.75         42.34         2.84 o                         
 -13   2  14         97.45         97.00         3.48 o                         
 -12   2  14          0.30         -1.44         1.48 o                         
 -11   2  14          5.49          8.20         1.37 o                         
 -10   2  14          0.34         -0.48         0.90 o                         
  -9   2  14         34.93         37.01         1.63 o                         
  -8   2  14         13.51         10.56         0.95 o                         
  -7   2  14         67.64         48.44         1.89 o                         
  -6   2  14         27.04         31.04         1.45 o                         
  -5   2  14        152.79        199.46         4.91 o                         
  -4   2  14          1.44          3.65         1.07 o                         
  -3   2  14         92.94         90.41         2.80 o                         
  -2   2  14        125.43        156.88         4.31 o                         
  -1   2  14         68.09         76.98         3.39 o                         
   0   2  14         11.06          9.87         1.73 o                         
   1   2  14         26.32         23.59         2.37 o                         
   2   2  14          3.35          3.49         2.06 o                         
   3   2  14          0.49          0.15         2.04 o                         
   4   2  14          0.09         -1.87         2.38 o                         
   5   2  14          0.72          1.77         3.31 o                         
 -17   3  14          1.41          4.25         2.18 o                         
 -16   3  14          0.81          5.56         2.20 o                         
 -15   3  14          1.23          0.66         1.77 o                         
 -14   3  14         11.72         10.62         1.81 o                         
 -13   3  14          4.07          1.38         1.27 o                         
 -12   3  14         12.46          3.91         1.36 o                         
 -11   3  14         15.51         12.09         1.45 o                         
 -10   3  14          9.54          5.73         1.09 o                         
  -9   3  14        120.31         92.14         2.62 o                         
  -8   3  14        392.30        395.65         9.30 o                         
  -7   3  14        128.60        178.90         4.60 o                         
  -6   3  14         96.09        103.39         2.60 o                         
  -5   3  14          6.94          4.57         1.01 o                         
  -4   3  14          1.26         -0.94         0.94 o                         
  -3   3  14          7.17          8.13         1.31 o                         
  -2   3  14          0.21         -1.10         1.10 o                         
  -1   3  14         24.18         26.14         2.07 o                         
   0   3  14         90.11         96.41         4.13 o                         
   1   3  14          0.13         -0.23         1.60 o                         
   2   3  14          2.26          4.01         2.11 o                         
   3   3  14          0.19         -1.13         2.06 o                         
   4   3  14          0.62          2.20         2.52 o                         
   5   3  14          0.30         -2.88         2.88 o                         
 -17   4  14          0.53          3.33         2.60 o                         
 -16   4  14          7.47         12.37         2.63 o                         
 -15   4  14          1.95         -0.17         2.04 o                         
 -14   4  14          0.02         -0.48         1.63 o                         
 -13   4  14          5.70          7.01         1.51 o                         
 -12   4  14          9.52         10.47         1.59 o                         
 -11   4  14          0.66          0.60         1.24 o                         
 -10   4  14         87.76         96.92         3.14 o                         
  -9   4  14         23.68         21.92         1.49 o                         
  -8   4  14         18.16         24.95         1.47 o                         
  -7   4  14         76.05        102.13         3.40 o                         
  -6   4  14         28.63         22.69         1.45 o                         
  -5   4  14         51.67         46.34         2.34 o                         
  -4   4  14          7.41          2.05         1.05 o                         
  -3   4  14          8.85         10.62         1.40 o                         
  -2   4  14         53.49         44.24         2.28 o                         
  -1   4  14         12.81         10.32         1.55 o                         
   0   4  14          6.04          6.70         1.63 o                         
   1   4  14          1.72         -0.02         1.65 o                         
   2   4  14          2.29          3.78         2.21 o                         
   3   4  14         14.17         12.47         2.86 o                         
   4   4  14          0.30         -0.48         2.58 o                         
   5   4  14          0.28          4.90         2.77 o                         
 -17   5  14          2.75          2.00         6.54 o                         
 -16   5  14         15.49         20.63         3.38 o                         
 -15   5  14         14.85         17.52         2.46 o                         
 -14   5  14          0.88         -0.06         1.78 o                         
 -13   5  14          0.00          2.91         1.75 o                         
 -12   5  14         22.96         22.07         1.84 o                         
 -11   5  14        158.42        156.30         5.92 o                         
 -10   5  14         42.68         35.12         2.22 o                         
  -9   5  14         92.48        131.99         5.34 o                         
  -8   5  14          0.80          0.52         1.08 o                         
  -7   5  14        740.80        673.47        23.85 o                         
  -6   5  14        137.17        117.99         5.21 o                         
  -5   5  14          0.12         -1.01         1.01 o                         
  -4   5  14          4.60          3.80         1.20 o                         
  -3   5  14          0.09         -1.04         1.04 o                         
  -2   5  14        101.39         98.75         3.64 o                         
  -1   5  14          3.11          3.81         1.38 o                         
   0   5  14          9.98          6.59         1.73 o                         
   1   5  14          0.02         -0.41         1.73 o                         
   2   5  14          0.71          3.23         2.20 o                         
   3   5  14          0.53          1.25         2.50 o                         
   4   5  14          1.19          0.56         2.50 o                         
   5   5  14          0.11          3.40         2.95 o                         
 -16   6  14          0.02         -1.08         2.68 o                         
 -15   6  14          1.14          2.95         2.29 o                         
 -14   6  14          2.02         -0.20         1.79 o                         
 -13   6  14          1.08          1.93         2.28 o                         
 -12   6  14         47.19         50.58         3.92 o                         
 -11   6  14          7.13         10.60         1.63 o                         
 -10   6  14          1.87          4.89         1.39 o                         
  -9   6  14         23.02         27.50         1.85 o                         
  -8   6  14          2.43          1.70         1.26 o                         
  -7   6  14         11.02         12.66         1.56 o                         
  -6   6  14          1.86          2.49         1.18 o                         
  -5   6  14         20.72         15.58         1.50 o                         
  -4   6  14          5.99          1.24         1.14 o                         
  -3   6  14          7.48          3.71         1.32 o                         
  -2   6  14         10.26         11.93         1.61 o                         
  -1   6  14          4.32          5.09         1.48 o                         
   0   6  14          0.85         -0.11         1.60 o                         
   1   6  14          4.16          2.22         2.19 o                         
   2   6  14          6.94          4.78         2.42 o                         
   3   6  14          0.27          1.71         2.49 o                         
   4   6  14          1.24          2.74         2.70 o                         
 -16   7  14          6.37          7.15         2.96 o                         
 -15   7  14          3.78          5.82         2.74 o                         
 -14   7  14          0.00          0.91         2.18 o                         
 -13   7  14          0.40          2.34         1.75 o                         
 -12   7  14         71.90         67.04         3.53 o                         
 -11   7  14          0.01          3.34         1.56 o                         
 -10   7  14         11.99         14.66         1.84 o                         
  -9   7  14         49.71         44.05         2.49 o                         
  -8   7  14          8.29          6.48         1.65 o                         
  -7   7  14        144.25        130.30         6.07 o                         
  -6   7  14        202.07        184.07         5.08 o                         
  -5   7  14         10.68          4.34         1.27 o                         
  -4   7  14         13.40         12.78         1.62 o                         
  -3   7  14         22.01         20.57         1.86 o                         
  -2   7  14          3.26          3.49         1.59 o                         
  -1   7  14          0.18         -1.53         1.53 o                         
   0   7  14          0.30         -0.01         1.75 o                         
   1   7  14          1.94          0.57         1.96 o                         
   2   7  14          2.09          3.76         2.65 o                         
   3   7  14          3.56          7.90         3.11 o                         
   4   7  14          0.61          0.30         3.06 o                         
 -15   8  14          3.05          2.35         2.43 o                         
 -14   8  14         11.74         11.32         2.57 o                         
 -13   8  14          6.78         12.41         2.67 o                         
 -12   8  14          0.43          3.77         1.69 o                         
 -11   8  14          0.94          2.31         1.70 o                         
 -10   8  14          8.47         10.33         1.90 o                         
  -9   8  14          0.57          0.65         1.81 o                         
  -8   8  14         30.91         30.90         2.54 o                         
  -7   8  14         14.12         13.58         1.77 o                         
  -6   8  14         14.62          9.90         1.47 o                         
  -5   8  14          0.07         -1.09         1.17 o                         
  -4   8  14          0.19         -0.80         1.24 o                         
  -3   8  14          0.05          0.34         1.36 o                         
  -2   8  14          0.01         -1.50         1.50 o                         
  -1   8  14          0.03         -1.51         1.51 o                         
   0   8  14          3.60          4.51         2.12 o                         
   1   8  14          5.88          5.14         2.37 o                         
   2   8  14          2.54         -1.54         2.56 o                         
   3   8  14          0.58          0.01         2.78 o                         
 -14   9  14         14.46         22.49         3.20 o                         
 -13   9  14          6.95         11.54         3.29 o                         
 -12   9  14          0.18          1.19         2.66 o                         
 -11   9  14         10.57          9.23         2.80 o                         
 -10   9  14          2.12          2.58         2.22 o                         
  -9   9  14          0.17          1.19         2.26 o                         
  -8   9  14          2.99          4.98         2.04 o                         
  -7   9  14          5.42         -0.10         1.68 o                         
  -6   9  14         10.26          8.00         1.94 o                         
  -5   9  14          0.07         -0.64         1.32 o                         
  -4   9  14          5.80          2.65         1.57 o                         
  -3   9  14          5.08          3.98         1.95 o                         
  -2   9  14          0.29          0.07         2.34 o                         
  -1   9  14          1.94          0.63         1.99 o                         
   0   9  14          3.16          0.15         2.09 o                         
   1   9  14         10.28          6.62         2.70 o                         
   2   9  14          0.21          0.88         2.67 o                         
   3   9  14          1.02         -0.37         4.91 o                         
 -14  10  14         23.04         34.77         4.80 o                         
 -13  10  14         15.91         20.67         3.01 o                         
 -12  10  14          0.47          5.00         3.51 o                         
 -11  10  14          0.21          1.82         2.36 o                         
 -10  10  14          0.00          2.59         2.14 o                         
  -9  10  14         13.90         13.25         2.50 o                         
  -8  10  14          0.06          1.06         2.00 o                         
  -7  10  14          4.46          5.31         3.28 o                         
  -6  10  14          0.80          1.48         2.43 o                         
  -5  10  14         16.53         15.70         2.20 o                         
  -4  10  14          3.80          0.64         1.82 o                         
  -3  10  14          0.02          2.39         1.89 o                         
  -2  10  14          0.22         -0.89         1.98 o                         
  -1  10  14          0.73         -1.21         2.24 o                         
   0  10  14         12.87          7.00         2.71 o                         
   1  10  14          0.01          0.11         3.61 o                         
   2  10  14          0.32          3.19         2.92 o                         
 -13  11  14          2.36         11.91         3.15 o                         
 -12  11  14          0.00          0.11         3.54 o                         
 -11  11  14          1.68          4.78         3.43 o                         
 -10  11  14          0.00          4.07         3.29 o                         
  -9  11  14          0.01          1.47         2.91 o                         
  -8  11  14          1.86          2.95         2.61 o                         
  -7  11  14          0.08         -3.56         3.56 o                         
  -6  11  14          2.94         -1.54         2.50 o                         
  -5  11  14          0.61         -2.09         2.34 o                         
  -4  11  14          0.48         -1.91         1.93 o                         
  -3  11  14          7.43          6.99         2.34 o                         
  -2  11  14          3.05          4.54         2.79 o                         
  -1  11  14          0.00         -1.26         3.24 o                         
   0  11  14          2.09          5.19         4.14 o                         
   1  11  14          6.22          5.97         5.62 o                         
 -11  12  14          0.00          3.57         4.24 o                         
 -10  12  14          9.75         11.15         4.15 o                         
  -9  12  14          7.62         17.96         4.15 o                         
  -8  12  14          4.52          5.73         3.11 o                         
  -7  12  14          0.00         -1.66         3.21 o                         
  -6  12  14          0.52         -1.71         2.61 o                         
  -5  12  14          3.71          2.09         2.72 o                         
  -4  12  14          3.63          1.69         2.65 o                         
  -3  12  14          0.18         -0.41         3.66 o                         
  -2  12  14          3.61          2.81         2.89 o                         
  -1  12  14          2.86          4.80         4.25 o                         
   0  12  14          1.20         33.24        24.63 o                         
 -10  13  14          2.23         -4.77         4.77 o                         
  -9  13  14          0.49          1.59         4.69 o                         
  -8  13  14          0.52          5.31         7.16 o                         
  -7  13  14          0.42         -3.44         4.08 o                         
  -6  13  14          0.01          2.16         3.84 o                         
  -5  13  14          2.07          0.77         3.06 o                         
  -4  13  14          2.37          1.65         3.40 o                         
  -3  13  14          1.01         -0.40         3.23 o                         
  -2  13  14          0.25         -2.10         2.59 o                         
 -17   1  15          0.57         -1.64         1.64 o                         
 -16   1  15          0.60         -0.24         1.66 o                         
 -15   1  15         21.74         25.26         2.37 o                         
 -14   1  15        155.67        187.75         5.19 o                         
 -13   1  15          0.09         -0.28         1.37 o                         
 -12   1  15         33.52         32.26         2.02 o                         
 -11   1  15          0.12         -0.11         0.90 o                         
 -10   1  15          4.10          4.68         1.02 o                         
  -9   1  15         36.98         29.38         1.49 o                         
  -8   1  15         45.93         51.08         1.84 o                         
  -7   1  15         93.12         75.63         2.58 o                         
  -6   1  15         30.93         21.48         1.49 o                         
  -5   1  15         10.44         28.94         1.79 o                         
  -4   1  15         77.05         76.73         2.87 o                         
  -3   1  15         19.78         29.64         2.07 o                         
  -2   1  15         50.70         43.13         2.45 o                         
  -1   1  15          2.01          4.25         1.52 o                         
   0   1  15         37.25         56.39         3.08 o                         
   1   1  15         25.44         24.59         2.83 o                         
   2   1  15          0.75         -2.07         2.20 o                         
   3   1  15          0.07          0.90         2.65 o                         
   4   1  15          1.23         -0.41         2.77 o                         
   5   1  15          5.17          8.45         3.41 o                         
 -17   2  15          1.78          2.87         1.98 o                         
 -16   2  15          3.36          4.77         2.00 o                         
 -15   2  15         37.46         42.34         3.05 o                         
 -14   2  15          8.40          8.57         2.01 o                         
 -13   2  15          3.43          2.54         1.34 o                         
 -12   2  15          1.59          0.67         1.22 o                         
 -11   2  15         15.38         19.12         1.52 o                         
 -10   2  15         16.57         22.31         1.45 o                         
  -9   2  15          6.80          2.32         0.96 o                         
  -8   2  15         97.52         80.68         2.51 o                         
  -7   2  15          2.37          1.65         0.95 o                         
  -6   2  15         36.58         44.98         2.03 o                         
  -5   2  15         77.12         77.51         2.59 o                         
  -4   2  15          4.24          4.85         1.20 o                         
  -3   2  15          2.28          3.11         1.34 o                         
  -2   2  15         27.96         29.47         2.12 o                         
  -1   2  15         25.28         33.83         2.37 o                         
   0   2  15        100.61        127.58         5.66 o                         
   1   2  15          0.04         -1.36         1.90 o                         
   2   2  15          1.01         -0.85         1.92 o                         
   3   2  15          0.96          0.34         2.22 o                         
   4   2  15          0.01          1.49         2.92 o                         
 -17   3  15          3.26          5.42         2.07 o                         
 -16   3  15          3.37          5.23         2.08 o                         
 -15   3  15         20.36         17.75         2.34 o                         
 -14   3  15          0.07          1.19         1.50 o                         
 -13   3  15         18.78         18.84         1.81 o                         
 -12   3  15          1.46          1.80         1.26 o                         
 -11   3  15          2.71          0.13         1.11 o                         
 -10   3  15         69.30         74.80         2.52 o                         
  -9   3  15         26.48         30.59         1.79 o                         
  -8   3  15        328.60        327.89         7.85 o                         
  -7   3  15        338.56        422.77        10.96 o                         
  -6   3  15          0.01         -0.53         1.00 o                         
  -5   3  15          3.86         -0.79         1.07 o                         
  -4   3  15         50.39         42.91         2.18 o                         
  -3   3  15         22.32         16.70         1.67 o                         
  -2   3  15        127.67        142.33         6.37 o                         
  -1   3  15         42.61         50.85         3.45 o                         
   0   3  15          0.76          1.02         1.70 o                         
   1   3  15          0.37         -0.15         2.01 o                         
   2   3  15          4.26          3.39         2.35 o                         
   3   3  15          0.04         -2.16         2.16 o                         
   4   3  15          3.64          2.35         3.26 o                         
 -17   4  15          0.00          1.64         2.65 o                         
 -16   4  15          7.00         11.55         2.42 o                         
 -15   4  15          1.03          3.49         2.16 o                         
 -14   4  15          5.81          4.13         1.74 o                         
 -13   4  15          0.66          1.06         1.42 o                         
 -12   4  15         10.79          7.59         1.51 o                         
 -11   4  15         15.14         10.66         1.59 o                         
 -10   4  15         41.27         29.25         1.97 o                         
  -9   4  15         43.78         62.20         2.41 o                         
  -8   4  15         24.99         39.19         1.98 o                         
  -7   4  15        174.15        208.06         6.46 o                         
  -6   4  15         10.14          9.04         1.36 o                         
  -5   4  15          0.01         -1.05         1.05 o                         
  -4   4  15          2.99          0.72         1.18 o                         
  -3   4  15          0.07          1.57         1.19 o                         
  -2   4  15          0.10          2.17         1.40 o                         
  -1   4  15         45.59         57.23         3.40 o                         
   0   4  15         18.76         27.45         2.64 o                         
   1   4  15         18.67         22.03         2.71 o                         
   2   4  15          9.64          4.59         2.54 o                         
   3   4  15          1.27          2.35         2.60 o                         
   4   4  15          0.24         -2.33         2.82 o                         
 -17   5  15          2.67         15.22         9.12 o                         
 -16   5  15          0.15          1.58         3.01 o                         
 -15   5  15          0.97          0.68         2.06 o                         
 -14   5  15          0.00          0.59         1.76 o                         
 -13   5  15          5.77          5.12         1.64 o                         
 -12   5  15          0.08          0.05         1.43 o                         
 -11   5  15          3.75          3.43         1.43 o                         
 -10   5  15         75.04         70.13         3.17 o                         
  -9   5  15        106.88        135.62         6.05 o                         
  -8   5  15         45.84         66.83         3.08 o                         
  -7   5  15          1.11          4.17         1.30 o                         
  -6   5  15         14.04         20.92         1.71 o                         
  -5   5  15          8.49          8.39         1.43 o                         
  -4   5  15         17.14         21.01         1.74 o                         
  -3   5  15         10.67         13.28         1.71 o                         
  -2   5  15          1.03          3.68         1.44 o                         
  -1   5  15         29.09         27.81         2.46 o                         
   0   5  15          5.28          3.91         2.03 o                         
   1   5  15          1.88          0.45         2.19 o                         
   2   5  15          0.09         -0.16         2.25 o                         
   3   5  15          9.09         13.18         3.35 o                         
   4   5  15          0.40         -2.49         2.49 o                         
 -16   6  15          8.56          9.01         2.67 o                         
 -15   6  15          0.08         -0.12         2.32 o                         
 -14   6  15          0.38          3.78         1.92 o                         
 -13   6  15          7.96         10.43         2.63 o                         
 -12   6  15          0.83          0.55         1.52 o                         
 -11   6  15         46.25         50.15         2.58 o                         
 -10   6  15         33.45         39.72         2.49 o                         
  -9   6  15         73.44         90.91         3.73 o                         
  -8   6  15          2.00          2.12         1.21 o                         
  -7   6  15          2.03          2.84         1.36 o                         
  -6   6  15         28.46         36.81         2.10 o                         
  -5   6  15         51.19         54.14         2.39 o                         
  -4   6  15          1.08         -1.26         1.26 o                         
  -3   6  15          1.50         -0.47         1.30 o                         
  -2   6  15         15.18         19.89         2.15 o                         
  -1   6  15          0.69         -1.05         1.68 o                         
   0   6  15          0.28         -0.41         2.03 o                         
   1   6  15         16.54         16.92         3.05 o                         
   2   6  15          0.01          0.17         2.45 o                         
   3   6  15         11.52         10.64         3.08 o
[truncated: 115,669 more chars]
